# Supplementary material for: Iron‐Catalyzed trans‐Hydrostannation of Terminal Alkynes
Source: Angew Chem Int Ed Engl. 2025 Aug 21;64(41):e202514794. doi: 10.1002/anie.202514794 (PMC12501755; doi:10.1002/anie.202514794)
Supplement: Supplementary file 2 — Supporting Information [file ANIE-64-e202514794-s002.zip]

Archive with 2 entries (2 files):
- 15844-Deposition.cif
- 15894-Deposition.cif
