# Supplementary material for: Iron‐Catalyzed trans‐Hydrostannation of Terminal Alkynes
Source: Angew Chem Int Ed Engl. 2025 Aug 21;64(41):e202514794. doi: 10.1002/anie.202514794 (PMC12501755; doi:10.1002/anie.202514794)
Supplement: Supplementary file 2 — Supporting Information [file ANIE-64-e202514794-s002.zip › 15844-Deposition.cif]

data_15844sadabs

_publ_requested_journal          'Angew.Chem.-Int.Ed.'
_publ_section_title              
; 	
 Iron-Catalyzed trans-Hydrostannation of Terminal Alkynes
;

loop_
_publ_author_name
_publ_author_address

'Soumyadeep Chakrabortty'
;     Max-Planck-Institut f\"ur Kohlenforschung				
      Kaiser-Wilhelm-Platz 1
      45470 M\"ulheim an der Ruhr
      Germany
;
'Alois F\"urstner'
;     Max-Planck-Institut f\"ur Kohlenforschung
      Kaiser-Wilhelm-Platz 1
      45470 M\"ulheim an der Ruhr
      Germany
;


_audit_block_code                15844
_audit_creation_date             2024-08-15
_audit_creation_method           
;
Olex2 1.5
(compiled 2023.08.24 svn.re1ec1418 for OlexSys, GUI svn.r6817)
;

_shelx_SHELXL_version_number     2019/3

_audit_contact_author_address    ?
_audit_contact_author_email      ?
_audit_contact_author_phone      ?
_publ_contact_author_id_orcid    ?
_publ_section_references         
;
Dolomanov, O.V., Bourhis, L.J., Gildea, R.J, Howard, J.A.K. & Puschmann, H.
 (2009), J. Appl. Cryst. 42, 339-341.

Sheldrick, G.M. (2015). Acta Cryst. C71, 3-8.
;
_chemical_name_common            ?
_chemical_name_systematic        
;
IUPAC - Systematic Name
;
_chemical_formula_moiety         'C16 H31 Cl Fe N2'
_chemical_formula_sum            'C16 H31 Cl Fe N2'
_chemical_formula_weight         342.73
_chemical_melting_point          ?
_chemical_properties_physical    none
_chemical_absolute_configuration rmad

loop_
_atom_type_symbol
_atom_type_description
_atom_type_scat_dispersion_real
_atom_type_scat_dispersion_imag
_atom_type_scat_source
C C 0.0033 0.0016 'International Tables Vol C Tables 4.2.6.8 and 6.1.1.4'
H H 0.0000 0.0000 'International Tables Vol C Tables 4.2.6.8 and 6.1.1.4'
Cl Cl 0.1484 0.1585 'International Tables Vol C Tables 4.2.6.8 and 6.1.1.4'
Fe Fe 0.3463 0.8444 'International Tables Vol C Tables 4.2.6.8 and 6.1.1.4'
N N 0.0061 0.0033 'International Tables Vol C Tables 4.2.6.8 and 6.1.1.4'

_shelx_space_group_comment       
;
The symmetry employed for this shelxl refinement is uniquely defined
by the following loop, which should always be used as a source of
symmetry information in preference to the above space-group names.
They are only intended as comments.
;
_space_group_crystal_system      monoclinic
_space_group_IT_number           14
_space_group_name_H-M_alt        'P 1 21/n 1'
_space_group_name_Hall           '-P 2yn'

_symmetry_cell_setting           MONOCLINIC
_symmetry_space_group_name_H-M   'P21/n'
_symmetry_space_group_name_Hall  '-P 2yn'
_symmetry_Int_Tables_number      14

loop_
_space_group_symop_operation_xyz
'x, y, z'
'-x+1/2, y+1/2, -z+1/2'
'-x, -y, -z'
'x-1/2, -y-1/2, z-1/2'

_cell_length_a                   10.3523(9)
_cell_length_b                   14.2883(13)
_cell_length_c                   12.0961(11)
_cell_angle_alpha                90
_cell_angle_beta                 91.066(3)
_cell_angle_gamma                90
_cell_volume                     1788.9(3)
_cell_formula_units_Z            4
_cell_measurement_reflns_used    9758
_cell_measurement_temperature    100
_cell_measurement_theta_max      33.6539
_cell_measurement_theta_min      2.2095
_shelx_estimated_absorpt_T_max   0.942
_shelx_estimated_absorpt_T_min   0.779
_exptl_absorpt_coefficient_mu    0.986
_exptl_absorpt_correction_T_max  1.0000
_exptl_absorpt_correction_T_min  0.8008
_exptl_absorpt_correction_type   Numerical
_exptl_absorpt_process_details   
;
Krause, L., Herbst-Irmer, R., Sheldrick, G. M., Stalke, D. (2015).
"Comparison of silver and molybdenum microfocus X-ray sources for
single-crystal structure determination"
J. Appl. Cryst. 48, 3-10.
doi:10.1107/S1600576714022985
;
_exptl_special_details           
;
Crystal mounted on a MiTeGen loop using Perfluoropolyether PFO-XR75
;
_exptl_crystal_colour            yellow
_exptl_crystal_colour_primary    yellow
_exptl_crystal_density_diffrn    1.273
_exptl_crystal_density_meas      ?
_exptl_crystal_density_method    ?
_exptl_crystal_recrystallization_method 'Re-crystallisation from solvent:  THF'
_exptl_crystal_description       needle
_exptl_crystal_F_000             736
_exptl_crystal_size_max          0.266
_exptl_crystal_size_mid          0.061
_exptl_crystal_size_min          0.061
_exptl_transmission_factor_max   ?
_exptl_transmission_factor_min   ?
_diffrn_reflns_av_R_equivalents  0.0742
_diffrn_reflns_av_unetI/netI     0.0120
_diffrn_reflns_Laue_measured_fraction_full 1.000
_diffrn_reflns_Laue_measured_fraction_max 0.997
_diffrn_reflns_limit_h_max       16
_diffrn_reflns_limit_h_min       -16
_diffrn_reflns_limit_k_max       22
_diffrn_reflns_limit_k_min       -22
_diffrn_reflns_limit_l_max       18
_diffrn_reflns_limit_l_min       -18
_diffrn_reflns_number            856148
_diffrn_reflns_point_group_measured_fraction_full 1.000
_diffrn_reflns_point_group_measured_fraction_max 0.997
_diffrn_reflns_theta_full        25.242
_diffrn_reflns_theta_max         33.787
_diffrn_reflns_theta_min         2.206
_diffrn_ambient_temperature      100(2)
_diffrn_detector_area_resol_mean 66.67
_diffrn_measured_fraction_theta_full 1.000
_diffrn_measured_fraction_theta_max 0.997
_diffrn_measurement_device_type  'Bruker-AXS Kappa K3-System'
_diffrn_measurement_method       'CCD \f- and \w-scans'
_diffrn_radiation_type           Mo-K\a
_diffrn_radiation_wavelength     0.71073
_diffrn_radiation_source         '1\mS Diamond'
_diffrn_radiation_monochromator  'Incoatec Montel multilayer mirrors'
_diffrn_source_current           1.4
_diffrn_source_power             0.07
_diffrn_source_voltage           50.0
_reflns_Friedel_coverage         0.000
_reflns_Friedel_fraction_full    .
_reflns_Friedel_fraction_max     .
_reflns_number_gt                6551
_reflns_number_total             7165
_reflns_special_details          
;
 Reflections were merged by SHELXL according to the crystal
 class for the calculation of statistics and refinement.
 
 _reflns_Friedel_fraction is defined as the number of unique
 Friedel pairs measured divided by the number that would be
 possible theoretically, ignoring centric projections and
 systematic absences.
;
_reflns_threshold_expression     'I > 2\s(I)'
_computing_cell_refinement       'SAINT V8.40B (Bruker AXS LLC, 2019)'

_computing_data_collection       'Bruker Instrument Service vV6.2.16'
_computing_data_reduction        'SAINT V8.40B (Bruker AXS LLC, 2019)'
_computing_molecular_graphics    'DIAMOND (Crystal Impact GbR, 1997-2022)'
_computing_publication_material  'Olex2 1.5 (Dolomanov et al., 2009)'
_computing_structure_refinement  'SHELXL 2019/3 (Sheldrick, 2015)'
_computing_structure_solution    'SHELXT 2018/2 (Sheldrick, 2018)'
_refine_diff_density_max         0.587
_refine_diff_density_min         -0.243
_refine_diff_density_rms         0.052
_refine_ls_extinction_coef       .
_refine_ls_extinction_method     none
_refine_ls_goodness_of_fit_ref   1.105
_refine_ls_hydrogen_treatment    constr
_refine_ls_matrix_type           full
_refine_ls_number_parameters     190
_refine_ls_number_reflns         7165
_refine_ls_number_restraints     0
_refine_ls_R_factor_all          0.0247
_refine_ls_R_factor_gt           0.0208
_refine_ls_restrained_S_all      1.105
_refine_ls_shift/su_max          0.001
_refine_ls_shift/su_mean         0.000
_refine_ls_structure_factor_coef Fsqd
_refine_ls_weighting_details     
'w=1/[\s^2^(Fo^2^)+(0.0301P)^2^+0.3919P] where P=(Fo^2^+2Fc^2^)/3'
_refine_ls_weighting_scheme      calc
_refine_ls_wR_factor_gt          0.0563
_refine_ls_wR_factor_ref         0.0596
_refine_special_details          ?
_olex2_refinement_description    
;
1. Fixed Uiso
 At 1.2 times of:
  All C(H,H) groups
 At 1.5 times of:
  All C(H,H,H) groups
2.a Secondary CH2 refined with riding coordinates:
 C1(H1A,H1B), C2(H2A,H2B)
2.b Idealised Me refined as rotating group:
 C3(H3A,H3B,H3C), C4(H4A,H4B,H4C), C5(H5A,H5B,H5C), C6(H6A,H6B,H6C), C12(H12A,
 H12B,H12C), C13(H13A,H13B,H13C), C14(H14A,H14B,H14C), C15(H15A,H15B,H15C),
 C16(H16A,H16B,H16C)
;

_atom_sites_solution_hydrogens   geom
_atom_sites_solution_primary     dual
_atom_sites_solution_secondary   difmap

loop_
_atom_site_label
_atom_site_type_symbol
_atom_site_fract_x
_atom_site_fract_y
_atom_site_fract_z
_atom_site_U_iso_or_equiv
_atom_site_adp_type
_atom_site_occupancy
_atom_site_site_symmetry_order
_atom_site_calc_flag
_atom_site_refinement_flags_posn
_atom_site_refinement_flags_adp
_atom_site_refinement_flags_occupancy
_atom_site_disorder_assembly
_atom_site_disorder_group
Fe1 Fe 0.26416(2) 0.74193(2) 0.44649(2) 0.01237(3) Uani 1 1 d . . . . .
Cl1 Cl 0.18781(2) 0.82292(2) 0.28864(2) 0.01955(4) Uani 1 1 d . . . . .
N1 N 0.47216(6) 0.76829(5) 0.41294(5) 0.01860(11) Uani 1 1 d . . . . .
N2 N 0.31971(6) 0.60510(4) 0.35847(5) 0.01645(10) Uani 1 1 d . . . . .
C1 C 0.49162(7) 0.71711(6) 0.30761(6) 0.02142(13) Uani 1 1 d . . . . .
H1A H 0.581510 0.721598 0.287002 0.026 Uiso 1 1 calc R U . . .
H1B H 0.439364 0.745597 0.249344 0.026 Uiso 1 1 calc R U . . .
C2 C 0.45453(8) 0.61498(6) 0.31947(7) 0.02273(14) Uani 1 1 d . . . . .
H2A H 0.462487 0.583846 0.248661 0.027 Uiso 1 1 calc R U . . .
H2B H 0.513309 0.584839 0.371718 0.027 Uiso 1 1 calc R U . . .
C3 C 0.49666(9) 0.86886(6) 0.39381(8) 0.02794(16) Uani 1 1 d . . . . .
H3A H 0.584330 0.877368 0.371342 0.042 Uiso 1 1 calc R U . . .
H3B H 0.482638 0.903043 0.460854 0.042 Uiso 1 1 calc R U . . .
H3C H 0.438919 0.891479 0.336827 0.042 Uiso 1 1 calc R U . . .
C4 C 0.56404(8) 0.73416(7) 0.49901(8) 0.02807(17) Uani 1 1 d . . . . .
H4A H 0.540617 0.671823 0.520425 0.042 Uiso 1 1 calc R U . . .
H4B H 0.561284 0.774691 0.562216 0.042 Uiso 1 1 calc R U . . .
H4C H 0.649830 0.733827 0.470213 0.042 Uiso 1 1 calc R U . . .
C5 C 0.31135(8) 0.52074(5) 0.42859(7) 0.02256(14) Uani 1 1 d . . . . .
H5A H 0.223605 0.511884 0.450687 0.034 Uiso 1 1 calc R U . . .
H5B H 0.365811 0.528416 0.493052 0.034 Uiso 1 1 calc R U . . .
H5C H 0.339190 0.467111 0.387587 0.034 Uiso 1 1 calc R U . . .
C6 C 0.23094(9) 0.59144(6) 0.26211(7) 0.02527(15) Uani 1 1 d . . . . .
H6A H 0.240736 0.642351 0.211164 0.038 Uiso 1 1 calc R U . . .
H6B H 0.143409 0.589517 0.286854 0.038 Uiso 1 1 calc R U . . .
H6C H 0.251252 0.533602 0.225973 0.038 Uiso 1 1 calc R U . . .
C7 C 0.24667(6) 0.70280(5) 0.63808(5) 0.01349(10) Uani 1 1 d . . . . .
C8 C 0.12523(6) 0.69088(5) 0.58108(5) 0.01342(10) Uani 1 1 d . . . . .
C9 C 0.08200(6) 0.78088(5) 0.54551(5) 0.01376(10) Uani 1 1 d . . . . .
C10 C 0.17612(6) 0.84823(5) 0.57952(5) 0.01382(10) Uani 1 1 d . . . . .
C11 C 0.27657(6) 0.80034(5) 0.63774(5) 0.01385(10) Uani 1 1 d . . . . .
C12 C 0.31977(7) 0.62877(5) 0.70207(6) 0.01877(12) Uani 1 1 d . . . . .
H12A H 0.293690 0.567960 0.676331 0.028 Uiso 1 1 calc R U . . .
H12B H 0.301425 0.634511 0.779279 0.028 Uiso 1 1 calc R U . . .
H12C H 0.410779 0.636654 0.691386 0.028 Uiso 1 1 calc R U . . .
C13 C 0.04281(7) 0.60427(5) 0.57642(6) 0.02003(13) Uani 1 1 d . . . . .
H13A H 0.015330 0.592853 0.501390 0.030 Uiso 1 1 calc R U . . .
H13B H -0.031522 0.612899 0.621592 0.030 Uiso 1 1 calc R U . . .
H13C H 0.092003 0.551772 0.603295 0.030 Uiso 1 1 calc R U . . .
C14 C -0.04510(7) 0.80115(6) 0.48896(6) 0.02045(13) Uani 1 1 d . . . . .
H14A H -0.036047 0.854188 0.441001 0.031 Uiso 1 1 calc R U . . .
H14B H -0.108789 0.814546 0.543426 0.031 Uiso 1 1 calc R U . . .
H14C H -0.071821 0.747689 0.446243 0.031 Uiso 1 1 calc R U . . .
C15 C 0.16904(8) 0.95153(5) 0.55755(6) 0.02018(13) Uani 1 1 d . . . . .
H15A H 0.140530 0.961986 0.482596 0.030 Uiso 1 1 calc R U . . .
H15B H 0.252972 0.978841 0.568901 0.030 Uiso 1 1 calc R U . . .
H15C H 0.109108 0.979813 0.607116 0.030 Uiso 1 1 calc R U . . .
C16 C 0.38510(7) 0.84653(6) 0.70181(6) 0.02087(13) Uani 1 1 d . . . . .
H16A H 0.448487 0.800399 0.722525 0.031 Uiso 1 1 calc R U . . .
H16B H 0.351652 0.875181 0.767111 0.031 Uiso 1 1 calc R U . . .
H16C H 0.424387 0.893459 0.656660 0.031 Uiso 1 1 calc R U . . .

loop_
_atom_site_aniso_label
_atom_site_aniso_U_11
_atom_site_aniso_U_22
_atom_site_aniso_U_33
_atom_site_aniso_U_23
_atom_site_aniso_U_13
_atom_site_aniso_U_12
Fe1 0.01267(5) 0.01300(5) 0.01145(5) 0.00085(3) 0.00059(3) 0.00080(3)
Cl1 0.02299(8) 0.01873(7) 0.01684(7) 0.00465(5) -0.00225(6) 0.00240(6)
N1 0.0153(2) 0.0234(3) 0.0172(3) 0.0007(2) 0.0014(2) -0.0021(2)
N2 0.0173(2) 0.0158(2) 0.0162(2) -0.00035(19) -0.00021(19) 0.00248(19)
C1 0.0189(3) 0.0276(4) 0.0179(3) 0.0005(3) 0.0058(2) 0.0002(3)
C2 0.0202(3) 0.0243(3) 0.0239(3) -0.0017(3) 0.0057(3) 0.0054(3)
C3 0.0270(4) 0.0261(4) 0.0308(4) -0.0001(3) 0.0050(3) -0.0104(3)
C4 0.0165(3) 0.0432(5) 0.0244(4) 0.0007(3) -0.0033(3) 0.0021(3)
C5 0.0289(4) 0.0158(3) 0.0230(3) 0.0013(2) 0.0012(3) 0.0038(3)
C6 0.0308(4) 0.0220(3) 0.0227(3) -0.0051(3) -0.0092(3) 0.0042(3)
C7 0.0148(3) 0.0137(2) 0.0120(2) 0.00029(19) -0.00054(19) 0.0004(2)
C8 0.0144(3) 0.0127(2) 0.0131(2) -0.00110(19) 0.00000(19) -0.0018(2)
C9 0.0131(2) 0.0143(2) 0.0138(2) -0.0013(2) -0.00154(19) 0.0004(2)
C10 0.0159(3) 0.0120(2) 0.0135(2) -0.00096(19) -0.0006(2) 0.0000(2)
C11 0.0140(3) 0.0143(2) 0.0132(2) -0.0010(2) -0.0012(2) -0.0017(2)
C12 0.0211(3) 0.0186(3) 0.0166(3) 0.0034(2) -0.0023(2) 0.0029(2)
C13 0.0215(3) 0.0160(3) 0.0226(3) -0.0026(2) 0.0015(2) -0.0060(2)
C14 0.0154(3) 0.0248(3) 0.0210(3) -0.0032(3) -0.0044(2) 0.0034(2)
C15 0.0263(3) 0.0122(3) 0.0220(3) -0.0003(2) -0.0009(3) 0.0002(2)
C16 0.0190(3) 0.0231(3) 0.0203(3) -0.0026(2) -0.0054(2) -0.0048(2)

_geom_special_details            
;
 All esds (except the esd in the dihedral angle between two l.s. planes)
 are estimated using the full covariance matrix.  The cell esds are taken
 into account individually in the estimation of esds in distances, angles
 and torsion angles; correlations between esds in cell parameters are only
 used when they are defined by crystal symmetry.  An approximate (isotropic)
 treatment of cell esds is used for estimating esds involving l.s. planes.
;
loop_
_geom_bond_atom_site_label_1
_geom_bond_atom_site_label_2
_geom_bond_distance
_geom_bond_site_symmetry_2
_geom_bond_publ_flag
Fe1 Cl1 2.3566(2) . ?
Fe1 N1 2.2306(7) . ?
Fe1 N2 2.3042(6) . ?
Fe1 C7 2.3941(7) . ?
Fe1 C8 2.3104(7) . ?
Fe1 C9 2.3204(7) . ?
Fe1 C10 2.4045(7) . ?
Fe1 C11 2.4604(7) . ?
N1 C1 1.4860(10) . ?
N1 C3 1.4782(11) . ?
N1 C4 1.4797(11) . ?
N2 C2 1.4882(10) . ?
N2 C5 1.4773(10) . ?
N2 C6 1.4837(10) . ?
C1 H1A 0.9700 . ?
C1 H1B 0.9700 . ?
C1 C2 1.5164(12) . ?
C2 H2A 0.9700 . ?
C2 H2B 0.9700 . ?
C3 H3A 0.9600 . ?
C3 H3B 0.9600 . ?
C3 H3C 0.9600 . ?
C4 H4A 0.9600 . ?
C4 H4B 0.9600 . ?
C4 H4C 0.9600 . ?
C5 H5A 0.9600 . ?
C5 H5B 0.9600 . ?
C5 H5C 0.9600 . ?
C6 H6A 0.9600 . ?
C6 H6B 0.9600 . ?
C6 H6C 0.9600 . ?
C7 C8 1.4327(9) . ?
C7 C11 1.4277(9) . ?
C7 C12 1.5063(10) . ?
C8 C9 1.4254(9) . ?
C8 C13 1.5036(10) . ?
C9 C10 1.4248(9) . ?
C9 C14 1.4999(10) . ?
C10 C11 1.4207(9) . ?
C10 C15 1.5012(10) . ?
C11 C16 1.5054(10) . ?
C12 H12A 0.9600 . ?
C12 H12B 0.9600 . ?
C12 H12C 0.9600 . ?
C13 H13A 0.9600 . ?
C13 H13B 0.9600 . ?
C13 H13C 0.9600 . ?
C14 H14A 0.9600 . ?
C14 H14B 0.9600 . ?
C14 H14C 0.9600 . ?
C15 H15A 0.9600 . ?
C15 H15B 0.9600 . ?
C15 H15C 0.9600 . ?
C16 H16A 0.9600 . ?
C16 H16B 0.9600 . ?
C16 H16C 0.9600 . ?

loop_
_geom_angle_atom_site_label_1
_geom_angle_atom_site_label_2
_geom_angle_atom_site_label_3
_geom_angle
_geom_angle_site_symmetry_1
_geom_angle_site_symmetry_3
_geom_angle_publ_flag
Cl1 Fe1 C7 150.313(17) . . ?
Cl1 Fe1 C10 96.110(18) . . ?
Cl1 Fe1 C11 127.309(18) . . ?
N1 Fe1 Cl1 94.589(19) . . ?
N1 Fe1 N2 78.99(2) . . ?
N1 Fe1 C7 107.83(2) . . ?
N1 Fe1 C8 142.86(2) . . ?
N1 Fe1 C9 148.21(2) . . ?
N1 Fe1 C10 113.22(2) . . ?
N1 Fe1 C11 94.59(2) . . ?
N2 Fe1 Cl1 97.185(17) . . ?
N2 Fe1 C7 105.85(2) . . ?
N2 Fe1 C8 102.81(2) . . ?
N2 Fe1 C9 130.86(2) . . ?
N2 Fe1 C10 161.12(2) . . ?
N2 Fe1 C11 135.49(2) . . ?
C7 Fe1 C10 57.54(2) . . ?
C7 Fe1 C11 34.17(2) . . ?
C8 Fe1 Cl1 121.479(18) . . ?
C8 Fe1 C7 35.40(2) . . ?
C8 Fe1 C9 35.85(2) . . ?
C8 Fe1 C10 58.61(2) . . ?
C8 Fe1 C11 57.78(2) . . ?
C9 Fe1 Cl1 92.116(18) . . ?
C9 Fe1 C7 58.64(2) . . ?
C9 Fe1 C10 35.04(2) . . ?
C9 Fe1 C11 57.46(2) . . ?
C10 Fe1 C11 33.94(2) . . ?
C1 N1 Fe1 102.69(4) . . ?
C3 N1 Fe1 111.20(5) . . ?
C3 N1 C1 108.53(6) . . ?
C3 N1 C4 108.70(7) . . ?
C4 N1 Fe1 115.24(5) . . ?
C4 N1 C1 110.21(7) . . ?
C2 N2 Fe1 108.04(5) . . ?
C5 N2 Fe1 114.15(5) . . ?
C5 N2 C2 108.95(6) . . ?
C5 N2 C6 107.55(6) . . ?
C6 N2 Fe1 108.57(4) . . ?
C6 N2 C2 109.53(6) . . ?
N1 C1 H1A 109.5 . . ?
N1 C1 H1B 109.5 . . ?
N1 C1 C2 110.72(6) . . ?
H1A C1 H1B 108.1 . . ?
C2 C1 H1A 109.5 . . ?
C2 C1 H1B 109.5 . . ?
N2 C2 C1 111.21(6) . . ?
N2 C2 H2A 109.4 . . ?
N2 C2 H2B 109.4 . . ?
C1 C2 H2A 109.4 . . ?
C1 C2 H2B 109.4 . . ?
H2A C2 H2B 108.0 . . ?
N1 C3 H3A 109.5 . . ?
N1 C3 H3B 109.5 . . ?
N1 C3 H3C 109.5 . . ?
H3A C3 H3B 109.5 . . ?
H3A C3 H3C 109.5 . . ?
H3B C3 H3C 109.5 . . ?
N1 C4 H4A 109.5 . . ?
N1 C4 H4B 109.5 . . ?
N1 C4 H4C 109.5 . . ?
H4A C4 H4B 109.5 . . ?
H4A C4 H4C 109.5 . . ?
H4B C4 H4C 109.5 . . ?
N2 C5 H5A 109.5 . . ?
N2 C5 H5B 109.5 . . ?
N2 C5 H5C 109.5 . . ?
H5A C5 H5B 109.5 . . ?
H5A C5 H5C 109.5 . . ?
H5B C5 H5C 109.5 . . ?
N2 C6 H6A 109.5 . . ?
N2 C6 H6B 109.5 . . ?
N2 C6 H6C 109.5 . . ?
H6A C6 H6B 109.5 . . ?
H6A C6 H6C 109.5 . . ?
H6B C6 H6C 109.5 . . ?
C8 C7 Fe1 69.11(4) . . ?
C8 C7 C12 126.29(6) . . ?
C11 C7 Fe1 75.46(4) . . ?
C11 C7 C8 107.64(6) . . ?
C11 C7 C12 125.46(6) . . ?
C12 C7 Fe1 127.96(5) . . ?
C7 C8 Fe1 75.49(4) . . ?
C7 C8 C13 127.45(6) . . ?
C9 C8 Fe1 72.46(4) . . ?
C9 C8 C7 107.81(5) . . ?
C9 C8 C13 123.80(6) . . ?
C13 C8 Fe1 126.42(5) . . ?
C8 C9 Fe1 71.69(4) . . ?
C8 C9 C14 125.43(6) . . ?
C10 C9 Fe1 75.70(4) . . ?
C10 C9 C8 108.24(6) . . ?
C10 C9 C14 126.20(6) . . ?
C14 C9 Fe1 121.69(5) . . ?
C9 C10 Fe1 69.25(4) . . ?
C9 C10 C15 125.60(6) . . ?
C11 C10 Fe1 75.19(4) . . ?
C11 C10 C9 107.94(6) . . ?
C11 C10 C15 126.45(6) . . ?
C15 C10 Fe1 121.36(5) . . ?
C7 C11 Fe1 70.37(4) . . ?
C7 C11 C16 125.89(6) . . ?
C10 C11 Fe1 70.87(4) . . ?
C10 C11 C7 108.35(6) . . ?
C10 C11 C16 125.20(6) . . ?
C16 C11 Fe1 131.16(5) . . ?
C7 C12 H12A 109.5 . . ?
C7 C12 H12B 109.5 . . ?
C7 C12 H12C 109.5 . . ?
H12A C12 H12B 109.5 . . ?
H12A C12 H12C 109.5 . . ?
H12B C12 H12C 109.5 . . ?
C8 C13 H13A 109.5 . . ?
C8 C13 H13B 109.5 . . ?
C8 C13 H13C 109.5 . . ?
H13A C13 H13B 109.5 . . ?
H13A C13 H13C 109.5 . . ?
H13B C13 H13C 109.5 . . ?
C9 C14 H14A 109.5 . . ?
C9 C14 H14B 109.5 . . ?
C9 C14 H14C 109.5 . . ?
H14A C14 H14B 109.5 . . ?
H14A C14 H14C 109.5 . . ?
H14B C14 H14C 109.5 . . ?
C10 C15 H15A 109.5 . . ?
C10 C15 H15B 109.5 . . ?
C10 C15 H15C 109.5 . . ?
H15A C15 H15B 109.5 . . ?
H15A C15 H15C 109.5 . . ?
H15B C15 H15C 109.5 . . ?
C11 C16 H16A 109.5 . . ?
C11 C16 H16B 109.5 . . ?
C11 C16 H16C 109.5 . . ?
H16A C16 H16B 109.5 . . ?
H16A C16 H16C 109.5 . . ?
H16B C16 H16C 109.5 . . ?

loop_
_geom_torsion_atom_site_label_1
_geom_torsion_atom_site_label_2
_geom_torsion_atom_site_label_3
_geom_torsion_atom_site_label_4
_geom_torsion
_geom_torsion_site_symmetry_1
_geom_torsion_site_symmetry_2
_geom_torsion_site_symmetry_3
_geom_torsion_site_symmetry_4
_geom_torsion_publ_flag
Fe1 N1 C1 C2 -56.44(7) . . . . ?
Fe1 N2 C2 C1 -22.49(7) . . . . ?
Fe1 C7 C8 C9 -65.78(4) . . . . ?
Fe1 C7 C8 C13 125.04(7) . . . . ?
Fe1 C7 C11 C10 61.00(5) . . . . ?
Fe1 C7 C11 C16 -127.19(7) . . . . ?
Fe1 C8 C9 C10 -67.48(5) . . . . ?
Fe1 C8 C9 C14 116.34(7) . . . . ?
Fe1 C9 C10 C11 -65.80(5) . . . . ?
Fe1 C9 C10 C15 114.41(7) . . . . ?
Fe1 C10 C11 C7 -60.68(5) . . . . ?
Fe1 C10 C11 C16 127.44(7) . . . . ?
N1 C1 C2 N2 55.32(9) . . . . ?
C3 N1 C1 C2 -174.24(7) . . . . ?
C4 N1 C1 C2 66.83(8) . . . . ?
C5 N2 C2 C1 -147.02(7) . . . . ?
C6 N2 C2 C1 95.59(8) . . . . ?
C7 C8 C9 Fe1 67.82(5) . . . . ?
C7 C8 C9 C10 0.33(7) . . . . ?
C7 C8 C9 C14 -175.84(6) . . . . ?
C8 C7 C11 Fe1 -62.03(4) . . . . ?
C8 C7 C11 C10 -1.03(7) . . . . ?
C8 C7 C11 C16 170.78(7) . . . . ?
C8 C9 C10 Fe1 64.83(5) . . . . ?
C8 C9 C10 C11 -0.97(7) . . . . ?
C8 C9 C10 C15 179.24(6) . . . . ?
C9 C10 C11 Fe1 61.92(5) . . . . ?
C9 C10 C11 C7 1.24(7) . . . . ?
C9 C10 C11 C16 -170.64(7) . . . . ?
C11 C7 C8 Fe1 66.21(5) . . . . ?
C11 C7 C8 C9 0.43(7) . . . . ?
C11 C7 C8 C13 -168.74(7) . . . . ?
C12 C7 C8 Fe1 -122.45(7) . . . . ?
C12 C7 C8 C9 171.76(6) . . . . ?
C12 C7 C8 C13 2.59(11) . . . . ?
C12 C7 C11 Fe1 126.55(7) . . . . ?
C12 C7 C11 C10 -172.46(6) . . . . ?
C12 C7 C11 C16 -0.65(11) . . . . ?
C13 C8 C9 Fe1 -122.52(7) . . . . ?
C13 C8 C9 C10 169.99(6) . . . . ?
C13 C8 C9 C14 -6.18(11) . . . . ?
C14 C9 C10 Fe1 -119.03(7) . . . . ?
C14 C9 C10 C11 175.17(7) . . . . ?
C14 C9 C10 C15 -4.62(11) . . . . ?
C15 C10 C11 Fe1 -118.29(7) . . . . ?
C15 C10 C11 C7 -178.97(7) . . . . ?
C15 C10 C11 C16 9.14(11) . . . . ?

_shelx_res_file                  
;
TITL 15844sadabs_a.res in P2(1)/n
    15844sadabs.res
    created by SHELXL-2019/3 at 10:00:29 on 15-Aug-2024
CELL 0.71073 10.3523 14.2883 12.0961 90 91.066 90
ZERR 4 0.0009 0.0013 0.0011 0 0.003 0
LATT 1
SYMM 0.5-X,0.5+Y,0.5-Z
SFAC C H Cl Fe N
UNIT 64 124 4 4 8

L.S. 10
PLAN  7 0 0
SIZE 0.061 0.061 0.266
TEMP 20
CONF
HTAB
BOND $H
MORE -1
fmap 2
acta
OMIT 0 2 0
REM <olex2.extras>
REM <HklSrc "%.\\15844sadabs.hkl">
REM </olex2.extras>

WGHT    0.030100    0.391900
FVAR       0.42775
FE1   4    0.264158    0.741931    0.446493    11.00000    0.01267    0.01300 =
         0.01145    0.00085    0.00059    0.00080
CL1   3    0.187815    0.822923    0.288639    11.00000    0.02299    0.01873 =
         0.01684    0.00465   -0.00225    0.00240
N1    5    0.472158    0.768285    0.412941    11.00000    0.01529    0.02339 =
         0.01717    0.00071    0.00138   -0.00213
N2    5    0.319714    0.605104    0.358470    11.00000    0.01730    0.01577 =
         0.01624   -0.00035   -0.00021    0.00248
C1    1    0.491618    0.717106    0.307612    11.00000    0.01892    0.02764 =
         0.01791    0.00047    0.00576    0.00024
AFIX  23
H1A   2    0.581510    0.721598    0.287002    11.00000   -1.20000
H1B   2    0.439364    0.745597    0.249344    11.00000   -1.20000
AFIX   0
C2    1    0.454528    0.614980    0.319468    11.00000    0.02020    0.02428 =
         0.02389   -0.00171    0.00568    0.00541
AFIX  23
H2A   2    0.462487    0.583846    0.248661    11.00000   -1.20000
H2B   2    0.513309    0.584839    0.371718    11.00000   -1.20000
AFIX   0
C3    1    0.496659    0.868858    0.393815    11.00000    0.02699    0.02615 =
         0.03085   -0.00009    0.00496   -0.01038
AFIX 137
H3A   2    0.584330    0.877368    0.371342    11.00000   -1.50000
H3B   2    0.482638    0.903043    0.460854    11.00000   -1.50000
H3C   2    0.438919    0.891479    0.336827    11.00000   -1.50000
AFIX   0
C4    1    0.564039    0.734160    0.499005    11.00000    0.01647    0.04316 =
         0.02442    0.00071   -0.00331    0.00214
AFIX 137
H4A   2    0.540617    0.671823    0.520425    11.00000   -1.50000
H4B   2    0.561284    0.774691    0.562216    11.00000   -1.50000
H4C   2    0.649830    0.733827    0.470213    11.00000   -1.50000
AFIX   0
C5    1    0.311348    0.520744    0.428588    11.00000    0.02887    0.01583 =
         0.02302    0.00127    0.00116    0.00380
AFIX 137
H5A   2    0.223605    0.511884    0.450687    11.00000   -1.50000
H5B   2    0.365811    0.528416    0.493052    11.00000   -1.50000
H5C   2    0.339190    0.467111    0.387587    11.00000   -1.50000
AFIX   0
C6    1    0.230945    0.591438    0.262113    11.00000    0.03082    0.02196 =
         0.02267   -0.00513   -0.00918    0.00421
AFIX 137
H6A   2    0.240736    0.642351    0.211164    11.00000   -1.50000
H6B   2    0.143409    0.589517    0.286854    11.00000   -1.50000
H6C   2    0.251252    0.533602    0.225973    11.00000   -1.50000
AFIX   0
C7    1    0.246672    0.702797    0.638079    11.00000    0.01477    0.01373 =
         0.01195    0.00029   -0.00054    0.00037
C8    1    0.125234    0.690882    0.581079    11.00000    0.01444    0.01275 =
         0.01306   -0.00110    0.00000   -0.00180
C9    1    0.081996    0.780878    0.545508    11.00000    0.01313    0.01428 =
         0.01380   -0.00133   -0.00154    0.00040
C10   1    0.176118    0.848235    0.579518    11.00000    0.01588    0.01205 =
         0.01350   -0.00096   -0.00062    0.00000
C11   1    0.276572    0.800339    0.637740    11.00000    0.01396    0.01431 =
         0.01322   -0.00102   -0.00123   -0.00165
C12   1    0.319769    0.628769    0.702070    11.00000    0.02109    0.01856 =
         0.01658    0.00336   -0.00231    0.00288
AFIX 137
H12A  2    0.293690    0.567960    0.676331    11.00000   -1.50000
H12B  2    0.301425    0.634511    0.779279    11.00000   -1.50000
H12C  2    0.410779    0.636654    0.691386    11.00000   -1.50000
AFIX   0
C13   1    0.042812    0.604274    0.576418    11.00000    0.02150    0.01600 =
         0.02264   -0.00255    0.00154   -0.00599
AFIX 137
H13A  2    0.015330    0.592853    0.501390    11.00000   -1.50000
H13B  2   -0.031522    0.612899    0.621592    11.00000   -1.50000
H13C  2    0.092003    0.551772    0.603295    11.00000   -1.50000
AFIX   0
C14   1   -0.045102    0.801149    0.488956    11.00000    0.01538    0.02479 =
         0.02102   -0.00315   -0.00441    0.00336
AFIX 137
H14A  2   -0.036047    0.854188    0.441001    11.00000   -1.50000
H14B  2   -0.108789    0.814546    0.543426    11.00000   -1.50000
H14C  2   -0.071821    0.747689    0.446243    11.00000   -1.50000
AFIX   0
C15   1    0.169045    0.951528    0.557553    11.00000    0.02630    0.01219 =
         0.02200   -0.00034   -0.00090    0.00021
AFIX 137
H15A  2    0.140530    0.961986    0.482596    11.00000   -1.50000
H15B  2    0.252972    0.978841    0.568901    11.00000   -1.50000
H15C  2    0.109108    0.979813    0.607116    11.00000   -1.50000
AFIX   0
C16   1    0.385104    0.846528    0.701812    11.00000    0.01903    0.02308 =
         0.02029   -0.00258   -0.00539   -0.00479
AFIX 137
H16A  2    0.448487    0.800399    0.722525    11.00000   -1.50000
H16B  2    0.351652    0.875181    0.767111    11.00000   -1.50000
H16C  2    0.424387    0.893459    0.656660    11.00000   -1.50000
AFIX   0
HKLF 4


REM  15844sadabs_a.res in P2(1)/n
REM wR2 = 0.0596, GooF = S = 1.105, Restrained GooF = 1.105 for all data
REM R1 = 0.0208 for 6551 Fo > 4sig(Fo) and 0.0247 for all 7165 data
REM 190 parameters refined using 0 restraints

END

WGHT      0.0301      0.3919

REM Instructions for potential hydrogen bonds
HTAB C1 Cl1
HTAB C3 Cl1
EQIV $1 -x+1/2, y-1/2, -z+1/2
HTAB C5 Cl1_$1
HTAB C6 Cl1

REM Highest difference peak  0.587,  deepest hole -0.243,  1-sigma level  0.052
Q1    1   0.2591  0.7512  0.6431  11.00000  0.05    0.59
Q2    1   0.0984  0.7348  0.5617  11.00000  0.05    0.54
Q3    1   0.1232  0.8164  0.5681  11.00000  0.05    0.51
Q4    1   0.2222  0.8296  0.6134  11.00000  0.05    0.49
Q5    1   0.1816  0.6956  0.6154  11.00000  0.05    0.48
Q6    1   0.2993  0.7818  0.4497  11.00000  0.05    0.43
Q7    1   0.4749  0.6673  0.3173  11.00000  0.05    0.42
;
_shelx_res_checksum              61398
_shelx_hkl_file
;
  -1   0   0   -0.10    0.20
  -1   0   0   -1.20    1.50
  -1   0   0    0.00    0.20
  -1   0   0    0.00    1.00
  -1   0   0    0.40    0.70
  -1   0   0   -1.30    1.20
  -1   0   0    0.10    0.30
  -1   0   0   -0.20    0.30
  -1   0   0    0.10    0.20
  -1   0   0    0.00    0.10
  -1   0   0    0.10    0.30
  -1   0   0   -0.10    0.60
  -1   0   0    0.20    0.20
  -1   0   0    0.60    1.10
  -1   0   0   -0.10    0.20
  -1   0   0   -0.20    0.50
  -1   0   0    0.90    1.20
  -1   0   0   -0.30    0.30
  -1   0   0   -0.30    0.30
  -1   0   0   -0.10    0.20
  -1   0   0    0.10    0.30
  -1   0   0    0.10    0.50
   1   0   0    0.00    0.20
   1   0   0   -0.30    0.40
   1   0   0    0.70    1.10
   1   0   0    0.00    0.50
   1   0   0   -0.30    0.50
   1   0   0   -0.50    0.30
   1   0   0    0.20    0.30
   1   0   0    0.20    0.60
   1   0   0    0.70    1.10
   1   0   0    0.20    0.50
   1   0   0    0.40    0.40
   1   0   0   -0.20    0.40
   1   0   0   -0.20    0.40
   1   0   0    0.10    0.30
   1   0   0   -0.30    0.70
   1   0   0   -0.10    0.50
   1   0   0   -0.40    0.60
   1   0   0    0.10    0.50
   1   0   0   -0.20    0.60
   1   0   0   -0.20    0.30
   1   0   0    0.50    0.70
   1   0   0    0.30    1.20
  -2   0   0 2070.59  107.79
  -2   0   0 2019.20  107.59
   2   0   0 2083.29  110.69
   2   0   0 2065.69  107.99
  -3   0   0    0.40    1.80
  -3   0   0   -0.20    0.60
  -3   0   0   -7.40    2.70
  -3   0   0   -0.10    0.60
  -3   0   0    0.00    0.60
  -3   0   0   -0.70    2.00
  -3   0   0    0.40    0.80
  -3   0   0    1.10    1.90
  -3   0   0   -0.30    0.80
  -3   0   0   -0.90    0.40
  -3   0   0    0.90    1.50
  -3   0   0   -2.10    1.90
  -3   0   0   -0.40    0.80
  -3   0   0    0.30    2.10
  -3   0   0   -0.70    0.90
  -3   0   0    1.80    1.70
  -3   0   0    0.50    2.80
  -3   0   0   -0.60    0.90
  -3   0   0   -0.70    0.90
  -3   0   0    1.50    2.60
  -3   0   0   -1.40    2.30
  -3   0   0    0.10    2.00
  -3   0   0   -0.20    1.00
  -3   0   0    0.10    2.80
  -3   0   0   -1.10    2.00
  -3   0   0   -1.10    1.10
  -3   0   0   -1.80    1.00
  -3   0   0    3.10    2.40
  -3   0   0    1.90    1.60
  -3   0   0   -0.60    1.10
  -3   0   0    0.60    1.20
  -3   0   0    2.80    2.10
  -3   0   0   -0.20    1.50
  -3   0   0    0.40    0.70
  -3   0   0    0.60    2.00
  -3   0   0    1.10    1.20
  -3   0   0   -0.30    0.80
  -3   0   0    0.40    1.60
  -3   0   0    1.00    1.00
  -3   0   0   -1.70    1.20
  -3   0   0   -0.30    0.80
  -3   0   0   -0.30    0.50
  -3   0   0   -0.30    1.90
  -3   0   0   -0.70    0.80
  -3   0   0   -1.00    1.40
  -3   0   0   -2.00    1.60
  -3   0   0    0.30    0.70
  -3   0   0    0.00    1.60
  -3   0   0   -1.10    1.20
  -3   0   0    0.10    0.50
  -3   0   0   -1.30    1.90
  -3   0   0   -0.70    0.70
  -3   0   0    0.10    0.70
  -3   0   0   -1.30    1.60
  -3   0   0    0.30    1.20
  -3   0   0    0.90    0.60
  -3   0   0    2.30    3.30
  -3   0   0   -0.80    0.70
  -3   0   0    1.70    2.50
   3   0   0   -0.90    0.70
   3   0   0   -0.70    1.00
   3   0   0   -1.20    1.80
   3   0   0   -0.30    0.60
   3   0   0    0.20    0.90
   3   0   0   -1.90    1.90
   3   0   0   -0.20    0.50
   3   0   0    2.00    2.90
   3   0   0   -0.50    1.00
   3   0   0    1.40    1.00
   3   0   0    1.60    2.80
   3   0   0   -1.10    1.70
   3   0   0    0.00    0.20
   3   0   0   -0.80    0.80
   3   0   0    0.60    1.90
   3   0   0    0.20    0.80
   3   0   0   -1.20    1.40
   3   0   0   -0.50    0.80
   3   0   0    0.20    0.50
   3   0   0    0.70    0.70
   3   0   0   -0.80    2.30
   3   0   0    0.10    0.30
   3   0   0    0.30    2.20
   3   0   0    0.10    1.30
   3   0   0   -1.20    1.50
   3   0   0   -1.30    0.90
   3   0   0    0.40    2.00
   3   0   0   -0.40    0.90
   3   0   0    0.30    0.50
   3   0   0   -2.00    1.70
   3   0   0   -0.60    0.80
   3   0   0   -0.40    0.30
   3   0   0    0.00    0.80
   3   0   0   -2.60    1.60
   3   0   0   -0.50    1.00
   3   0   0    0.00    0.60
   3   0   0    6.10    3.20
   3   0   0   -1.10    1.80
   3   0   0    0.90    0.90
   3   0   0    5.80    5.50
   3   0   0    0.30    0.50
   3   0   0   -0.30    0.60
   3   0   0    3.20    3.00
   3   0   0   -0.10    0.30
   3   0   0   -2.10    2.30
   3   0   0    0.50    2.20
   3   0   0    1.50    2.30
   3   0   0   -0.20    0.80
   3   0   0    0.70    1.10
   3   0   0    0.90    1.20
   3   0   0   -0.10    2.40
   3   0   0   -0.90    0.90
   3   0   0   -1.50    1.80
   3   0   0   -0.20    0.60
   3   0   0    0.50    0.80
   3   0   0    0.00    0.50
   3   0   0    0.40    0.30
  -4   0   0 2971.20  148.09
  -4   0   0 2728.73  149.19
  -4   0   0 2845.72  151.88
  -4   0   0 3030.10  150.58
  -4   0   0 2825.82  150.08
  -4   0   0 2913.61  148.69
  -4   0   0 2832.72  150.88
  -4   0   0 2933.11  157.48
  -4   0   0 2910.71  149.09
  -4   0   0 2988.80  150.18
  -4   0   0 2848.31  149.79
   4   0   0 2927.01  155.08
   4   0   0 2645.64  147.69
   4   0   0 2871.01  150.18
   4   0   0 2613.84  147.59
   4   0   0 2740.53  147.39
   4   0   0 2649.33  148.89
   4   0   0 2826.22  147.39
   4   0   0 2810.42  149.59
   4   0   0 2875.51  149.19
   4   0   0 2766.52  151.48
   4   0   0 2835.42  149.79
   4   0   0 2781.92  150.38
   4   0   0 2774.82  149.19
   4   0   0 2820.42  150.78
   4   0   0 2718.13  150.58
  -5   0   0    2.40    3.00
  -5   0   0   -0.30    1.30
  -5   0   0    0.10    1.30
  -5   0   0    4.20    3.70
  -5   0   0   -1.80    1.20
  -5   0   0    1.30    1.30
  -5   0   0   -0.50    2.30
  -5   0   0    1.00    1.20
  -5   0   0    2.80    2.70
  -5   0   0   -0.60    1.70
  -5   0   0    0.80    0.90
  -5   0   0    2.60    3.50
  -5   0   0   -0.90    0.80
  -5   0   0    0.30    3.20
  -5   0   0   -0.10    1.80
  -5   0   0    0.40    1.60
  -5   0   0   -1.50    2.50
  -5   0   0    0.80    2.10
  -5   0   0   -0.40    1.80
  -5   0   0    0.00    1.90
  -5   0   0   -0.40    2.60
  -5   0   0   -0.10    2.40
  -5   0   0    1.70    1.20
  -5   0   0   -3.10    2.10
  -5   0   0    0.20    1.60
  -5   0   0    1.30    1.40
  -5   0   0   -0.70    2.40
  -5   0   0    0.90    1.30
  -5   0   0   -0.50    1.90
  -5   0   0   -1.00    1.60
  -5   0   0    1.60    2.90
  -5   0   0    0.70    1.00
  -5   0   0    2.30    2.70
  -5   0   0   -0.30    4.00
  -5   0   0   -9.10    3.00
  -5   0   0    1.80    1.30
  -5   0   0   -0.90    1.90
  -5   0   0   -0.50    1.00
  -5   0   0    0.70    2.60
  -5   0   0   -0.30    1.70
  -5   0   0    0.40    0.80
  -5   0   0    3.30    4.70
  -5   0   0    0.20    1.20
  -5   0   0   -0.80    2.90
  -5   0   0    0.50    1.30
  -5   0   0   -0.30    1.40
  -5   0   0    2.80    3.70
  -5   0   0    0.70    3.30
  -5   0   0    0.20    2.70
  -5   0   0   -1.00    1.60
  -5   0   0    0.20    2.60
  -5   0   0   -0.80    2.90
  -5   0   0    1.20    1.10
  -5   0   0   -1.60    3.80
  -5   0   0    0.60    0.90
  -5   0   0    5.50    3.50
  -5   0   0    2.40    1.30
  -5   0   0   -0.70    1.40
  -5   0   0    1.20    0.80
   5   0   0    2.10    3.60
   5   0   0    0.40    0.70
   5   0   0    2.30    1.50
   5   0   0    1.80    3.00
   5   0   0    0.20    1.10
   5   0   0   -1.40    1.50
   5   0   0   -0.10    1.60
   5   0   0    1.00    0.90
   5   0   0    0.10    0.90
   5   0   0    1.70    3.80
   5   0   0    0.70    0.50
   5   0   0    0.20    3.70
   5   0   0    5.30    3.80
   5   0   0    0.30    1.30
   5   0   0    2.40    4.70
   5   0   0    0.50    1.30
   5   0   0    1.30    0.80
   5   0   0   -1.20    2.30
   5   0   0    0.60    1.20
   5   0   0    1.60    1.20
   5   0   0    2.70    3.60
   5   0   0    2.40    2.90
   5   0   0    0.40    1.00
   5   0   0    0.90    1.50
   5   0   0    1.00    0.90
   5   0   0    0.20    3.20
   5   0   0    1.00    0.40
   5   0   0    1.90    1.30
   5   0   0   -0.70    1.30
   5   0   0    1.70    1.80
   5   0   0    1.30    1.10
   5   0   0   -1.00    4.00
   5   0   0    0.80    2.90
   5   0   0   -0.30    2.70
   5   0   0    2.20    2.00
   5   0   0    2.10    1.60
   5   0   0    0.10    2.10
   5   0   0   -0.70    2.50
   5   0   0    0.30    1.30
   5   0   0    0.00    1.10
   5   0   0    0.40    2.40
   5   0   0   -1.10    2.00
   5   0   0   -0.90    1.20
   5   0   0    1.40    3.20
   5   0   0    0.40    0.80
   5   0   0    0.30    1.10
   5   0   0    1.50    1.40
   5   0   0    6.00    7.40
   5   0   0   -1.80    3.00
   5   0   0   -0.50    1.40
   5   0   0   -0.70    1.90
   5   0   0    1.50    1.30
   5   0   0    2.60    3.70
   5   0   0    0.40    0.40
   5   0   0    0.90    1.20
  -6   0   0   54.09    7.30
  -6   0   0   52.89    4.80
  -6   0   0   55.49   10.20
  -6   0   0   36.50   12.20
  -6   0   0   54.49    8.30
  -6   0   0   69.89   12.00
  -6   0   0   47.10    3.80
  -6   0   0   45.10    5.90
  -6   0   0   46.50    4.30
  -6   0   0   64.29   10.60
  -6   0   0   50.69    7.10
  -6   0   0   51.29    5.40
  -6   0   0   45.50    7.60
  -6   0   0   39.10    6.10
  -6   0   0   44.80    5.50
  -6   0   0   55.59    8.80
  -6   0   0   53.59    5.30
  -6   0   0   42.00    5.90
  -6   0   0   44.90    8.00
  -6   0   0   52.09    4.40
  -6   0   0   58.99    9.70
  -6   0   0   59.19    8.00
  -6   0   0   51.89    4.30
  -6   0   0   56.39    7.30
  -6   0   0   56.79    6.40
  -6   0   0   50.79    3.70
  -6   0   0   59.09    4.50
  -6   0   0   45.70    3.90
  -6   0   0   59.49    9.00
  -6   0   0   59.59    5.10
  -6   0   0   49.30    8.30
  -6   0   0   46.00    6.60
  -6   0   0   50.09    3.60
  -6   0   0   46.00    6.50
  -6   0   0   39.80    9.70
  -6   0   0   40.40    4.80
  -6   0   0   53.89    9.60
  -6   0   0   48.60    4.40
  -6   0   0   46.80    7.70
  -6   0   0   46.30    4.40
  -6   0   0   50.99    5.90
  -6   0   0   53.09    4.40
  -6   0   0   56.19    8.00
  -6   0   0   58.39    5.30
  -6   0   0   46.40    3.60
  -6   0   0   44.50    5.20
  -6   0   0   49.70    7.20
  -6   0   0   57.49    8.40
  -6   0   0   34.40    5.10
  -6   0   0   43.00    5.20
  -6   0   0   44.50    8.70
  -6   0   0   47.10    8.60
  -6   0   0   48.50    4.40
  -6   0   0   29.40    6.90
  -6   0   0   55.79    8.90
   6   0   0   41.60    5.10
   6   0   0   34.20    8.10
   6   0   0   38.00    7.70
   6   0   0   39.40    5.00
   6   0   0   48.80    2.90
   6   0   0   52.89    5.70
   6   0   0   50.09    3.60
   6   0   0   53.29    4.30
   6   0   0   43.70    5.60
   6   0   0   48.60    3.70
   6   0   0   50.79    4.50
   6   0   0   49.70    9.60
   6   0   0   49.50    3.00
   6   0   0   41.70    6.40
   6   0   0   52.99    3.70
   6   0   0   37.50    5.30
   6   0   0   29.20    6.90
   6   0   0   53.59    3.90
   6   0   0   53.99    3.50
   6   0   0   43.20    7.00
   6   0   0   48.00    4.30
   6   0   0   43.50    7.40
   6   0   0   49.99    6.80
   6   0   0   45.40    3.70
   6   0   0   42.20    8.70
   6   0   0   54.39    7.10
   6   0   0   41.60    5.00
   6   0   0   54.49    3.50
   6   0   0   51.29    5.40
   6   0   0   40.30    7.70
   6   0   0   53.39    4.80
   6   0   0   45.80    8.00
   6   0   0   56.59    4.90
   6   0   0   43.50    3.50
   6   0   0   53.69    3.80
   6   0   0   38.70    7.80
   6   0   0   48.20   13.20
   6   0   0   45.00    4.10
   6   0   0   49.30    9.40
   6   0   0   49.60    2.90
   6   0   0   38.30    7.60
   6   0   0   49.50    4.60
   6   0   0   41.80    7.60
   6   0   0   46.90    6.00
   6   0   0   64.99    8.40
   6   0   0   43.20    7.40
   6   0   0   46.60    4.20
   6   0   0   38.20    9.30
   6   0   0   47.30    4.00
   6   0   0   31.60    7.90
   6   0   0   57.89    9.30
   6   0   0   50.59    4.20
  -7   0   0    2.00    3.10
  -7   0   0    2.10    3.50
  -7   0   0    0.80    1.20
  -7   0   0    0.90    1.90
  -7   0   0   -2.50    3.80
  -7   0   0    2.00    1.40
  -7   0   0   -0.10    1.70
  -7   0   0   -0.90    1.90
  -7   0   0    4.30    1.50
  -7   0   0    1.80    1.10
  -7   0   0    1.10    2.90
  -7   0   0   -2.80    1.00
  -7   0   0   -1.40    5.10
  -7   0   0   -2.80    1.90
  -7   0   0    1.60    1.60
  -7   0   0   -1.30    3.30
  -7   0   0    2.70    1.20
  -7   0   0    2.20    1.80
  -7   0   0    2.50    2.10
  -7   0   0    0.60    1.80
  -7   0   0    3.10    3.50
  -7   0   0    4.60    3.70
  -7   0   0    0.10    1.80
  -7   0   0    0.20    1.90
  -7   0   0    5.10    3.50
  -7   0   0    1.00    3.10
  -7   0   0   -1.20    1.20
  -7   0   0   -1.20    2.30
  -7   0   0    8.10    3.20
  -7   0   0   -0.90    1.40
  -7   0   0    2.00    1.00
  -7   0   0   -8.00    4.10
  -7   0   0   -0.10    1.30
  -7   0   0    0.90    4.30
  -7   0   0    0.60    1.50
  -7   0   0   -1.70    2.60
  -7   0   0   -0.70    2.20
  -7   0   0   -2.40    2.30
  -7   0   0    4.80    3.30
  -7   0   0    3.90    3.20
  -7   0   0    2.10    1.40
  -7   0   0    1.50    0.90
  -7   0   0    3.50    2.30
  -7   0   0    1.90    1.00
  -7   0   0    2.50    3.50
  -7   0   0   -1.00    1.10
  -7   0   0    2.80    3.50
  -7   0   0    3.60    3.20
  -7   0   0    2.60    1.50
  -7   0   0   -0.30    4.00
  -7   0   0    2.30    1.40
  -7   0   0    4.40    3.80
  -7   0   0    0.50    1.30
  -7   0   0    3.70    4.50
  -7   0   0    2.00    1.60
  -7   0   0   -1.50    2.40
  -7   0   0   -0.50    1.20
  -7   0   0    0.00    1.30
  -7   0   0   -0.20    1.40
   7   0   0    1.80    1.30
   7   0   0    1.50    2.50
   7   0   0    0.00    2.80
   7   0   0   -1.20    2.90
   7   0   0   -3.00    2.00
   7   0   0    2.00    0.90
   7   0   0    3.10    4.10
   7   0   0    1.50    0.80
   7   0   0    2.70    0.80
   7   0   0   -5.40    5.70
   7   0   0    0.30    2.70
   7   0   0    1.00    1.30
   7   0   0    2.90    1.10
   7   0   0    2.50    1.50
   7   0   0    2.80    3.00
   7   0   0    0.90    0.90
   7   0   0    0.90    3.50
   7   0   0    1.20    1.60
   7   0   0    2.40    0.80
   7   0   0   -0.80    1.20
   7   0   0    3.70    4.60
   7   0   0   -2.00    1.20
   7   0   0   -1.70    2.50
   7   0   0    0.00    1.20
   7   0   0    1.30    1.00
   7   0   0    1.90    0.50
   7   0   0    1.40    4.30
   7   0   0    2.40    0.40
   7   0   0   -0.90    1.30
   7   0   0   -0.90    2.30
   7   0   0   -1.80    2.80
   7   0   0    0.70    1.50
   7   0   0    2.10    3.10
   7   0   0    2.00    1.90
   7   0   0    2.30    2.00
   7   0   0    1.60    1.00
   7   0   0    1.20    1.10
   7   0   0   -4.00    3.70
   7   0   0    1.00    0.40
   7   0   0    2.50    3.20
   7   0   0    1.20    3.40
   7   0   0    1.60    1.20
   7   0   0   -3.00    3.50
   7   0   0    3.20    1.00
   7   0   0    2.10    2.40
   7   0   0    3.90    4.20
   7   0   0    2.90    2.50
   7   0   0    4.00    3.20
   7   0   0    2.50    4.20
   7   0   0    2.30    1.20
  -8   0   0    2.30    2.20
  -8   0   0    2.90    1.70
  -8   0   0    2.40    1.80
  -8   0   0    1.70    4.40
  -8   0   0    0.10    1.60
  -8   0   0    5.90    2.60
  -8   0   0   -2.10    3.80
  -8   0   0    1.30    4.90
  -8   0   0    2.40    3.50
  -8   0   0    2.80    2.50
  -8   0   0   -2.60    4.50
  -8   0   0    1.50    6.60
  -8   0   0    4.80    4.90
  -8   0   0    5.40    1.90
  -8   0   0    2.00    1.20
  -8   0   0    1.60    1.60
  -8   0   0    1.90    4.10
  -8   0   0    2.40    3.10
  -8   0   0    2.60    4.10
  -8   0   0   -1.20    2.80
  -8   0   0    0.20    1.50
  -8   0   0    0.80    2.30
  -8   0   0    1.90    1.30
  -8   0   0    2.90    1.40
  -8   0   0    1.10    1.00
  -8   0   0    0.60    1.80
  -8   0   0    2.90    1.60
  -8   0   0    3.00    3.50
  -8   0   0    2.10    1.90
  -8   0   0    1.20    0.90
  -8   0   0    0.00    5.50
  -8   0   0    3.80    1.80
  -8   0   0    3.90    3.10
  -8   0   0   -2.80    3.00
  -8   0   0    1.00    1.90
  -8   0   0    6.30    4.60
  -8   0   0    2.90    2.60
  -8   0   0   -2.50    2.70
  -8   0   0   -2.10    1.70
  -8   0   0    3.60    4.10
  -8   0   0    1.50    1.00
  -8   0   0    1.60    2.30
  -8   0   0    2.60    4.50
  -8   0   0    2.70    2.00
  -8   0   0    4.50    4.40
  -8   0   0   -1.20    1.70
  -8   0   0   -0.90    2.90
  -8   0   0    3.30    3.80
  -8   0   0   -6.40    3.80
  -8   0   0    0.20    1.90
  -8   0   0   -1.70    3.10
  -8   0   0    6.10    3.90
  -8   0   0    2.90    1.70
  -8   0   0    0.50    3.40
  -8   0   0    0.90    1.70
  -8   0   0    2.50    3.50
  -8   0   0    3.40    3.60
  -8   0   0    0.40    1.30
  -8   0   0    1.50    1.90
   8   0   0    2.10    1.50
   8   0   0    0.90    0.90
   8   0   0    5.40    6.30
   8   0   0    0.70    4.30
   8   0   0    3.50    3.50
   8   0   0    1.60    5.30
   8   0   0    3.50    1.90
   8   0   0   -4.40    2.30
   8   0   0    0.20    1.60
   8   0   0    7.30    5.70
   8   0   0    6.20    5.00
   8   0   0    1.50    1.90
   8   0   0    1.40    1.90
   8   0   0    1.40    1.40
   8   0   0    2.90    6.20
   8   0   0    2.40    1.50
   8   0   0    3.50    1.10
   8   0   0   -3.20    3.10
   8   0   0    0.10    2.40
   8   0   0   10.30   10.20
   8   0   0   20.10   10.60
   8   0   0   -1.30    2.60
   8   0   0    3.00    2.90
   8   0   0    1.70    1.30
   8   0   0    0.90    1.80
   8   0   0    4.50    3.60
   8   0   0   -2.60    3.00
   8   0   0    6.70    2.10
   8   0   0   -1.50    2.80
   8   0   0   -1.70    2.20
   8   0   0    1.60    2.00
   8   0   0    1.40    3.20
   8   0   0    1.30    1.60
   8   0   0    1.00    1.60
   8   0   0    1.20    1.40
   8   0   0    3.60    2.60
   8   0   0    3.60    2.60
   8   0   0    0.40    1.90
   8   0   0    3.10    2.40
  -9   0   0   -0.30    1.30
  -9   0   0   -3.50    2.80
  -9   0   0    0.30    1.40
  -9   0   0    0.10    2.60
  -9   0   0    1.70    5.50
  -9   0   0    0.00    1.50
  -9   0   0    7.80   10.30
  -9   0   0    0.70    1.90
  -9   0   0   -0.40    1.70
  -9   0   0    1.50    3.20
  -9   0   0   -2.60    1.00
  -9   0   0    1.30    2.60
  -9   0   0    0.70    3.90
  -9   0   0   -0.40    3.00
  -9   0   0    0.50    0.90
  -9   0   0   -1.10    2.00
  -9   0   0    2.90    4.20
  -9   0   0   -2.90    1.70
  -9   0   0    0.90    1.00
  -9   0   0   -2.10    1.30
  -9   0   0    2.70    2.50
  -9   0   0   -0.10    1.10
  -9   0   0   -0.90    1.20
  -9   0   0    0.60    3.20
  -9   0   0   -1.30    1.70
  -9   0   0    0.30    1.00
  -9   0   0    1.10    6.40
  -9   0   0   -0.40    1.60
  -9   0   0   -8.80    3.90
  -9   0   0    0.90    3.90
  -9   0   0    1.40    2.70
  -9   0   0   -7.60    3.40
  -9   0   0   -3.60    3.40
  -9   0   0   -3.60    2.40
  -9   0   0    2.30    2.20
  -9   0   0   -0.10    1.50
  -9   0   0   -1.30    3.20
  -9   0   0   -1.60    0.80
  -9   0   0   -1.00    1.60
  -9   0   0    2.40    1.70
   9   0   0    0.20    1.20
   9   0   0   -8.10    4.10
   9   0   0    4.20    5.90
   9   0   0   -3.70    2.10
   9   0   0    2.10    2.00
   9   0   0   -1.20    1.20
   9   0   0    0.10    6.00
   9   0   0    0.60    1.70
   9   0   0   -0.30    0.50
   9   0   0   -2.00    1.30
   9   0   0   -0.30    1.10
   9   0   0   -0.60    0.90
   9   0   0    4.00    5.80
   9   0   0   -1.40    1.60
   9   0   0   -2.00    1.40
   9   0   0   -0.10    2.40
   9   0   0    0.40    4.30
   9   0   0   -0.80    1.50
   9   0   0   -0.70    1.80
   9   0   0    0.00    2.40
   9   0   0    0.40    1.30
   9   0   0   -2.10    5.40
   9   0   0   -2.10    1.50
   9   0   0    0.80    5.50
   9   0   0   -2.20    5.50
   9   0   0    5.50    6.40
   9   0   0   -0.20    0.80
   9   0   0   -1.60    3.70
   9   0   0   -4.70    7.20
   9   0   0   -2.50    2.10
   9   0   0   -0.60    0.40
   9   0   0   -1.20    1.20
 -10   0   0   42.90    6.10
 -10   0   0   48.90    4.00
 -10   0   0   49.10    6.60
 -10   0   0   45.60    4.20
 -10   0   0   47.80    6.20
 -10   0   0   41.30   10.20
 -10   0   0   43.40    5.40
 -10   0   0   41.20    8.10
 -10   0   0   58.89    7.00
 -10   0   0   74.39   11.50
 -10   0   0   45.30   12.70
 -10   0   0   41.30    6.00
 -10   0   0   38.90    6.60
 -10   0   0   51.09    5.30
 -10   0   0   44.40    9.10
 -10   0   0   39.30    9.00
 -10   0   0   43.60    8.10
 -10   0   0   47.80    6.00
 -10   0   0   44.80    5.80
 -10   0   0   39.90    6.00
 -10   0   0   47.00    7.90
 -10   0   0   64.59   20.40
 -10   0   0   38.90    9.40
 -10   0   0   48.90    8.10
 -10   0   0   47.90    6.80
 -10   0   0   41.80    4.00
 -10   0   0   37.60   10.30
 -10   0   0   62.59    6.80
 -10   0   0   43.30    4.00
 -10   0   0   31.00    8.70
 -10   0   0   42.80    6.20
 -10   0   0   55.19   12.50
 -10   0   0   56.89    6.60
 -10   0   0   62.89   16.10
 -10   0   0   39.00    8.50
 -10   0   0   56.39    6.70
  10   0   0   41.10    8.90
  10   0   0   42.20    5.30
  10   0   0   51.69   16.20
  10   0   0   45.60    4.00
  10   0   0   43.60   11.30
  10   0   0   50.99    5.50
  10   0   0   50.99    5.10
  10   0   0   37.10    6.20
  10   0   0   22.90   14.20
  10   0   0   54.89   14.10
  10   0   0   45.40    4.70
  10   0   0   32.30    8.70
  10   0   0   52.99    6.70
  10   0   0   49.30    6.90
  10   0   0   62.59    8.70
  10   0   0   51.89    7.70
  10   0   0   39.70    4.60
  10   0   0   58.19   14.30
  10   0   0   41.10    4.00
  10   0   0   35.90   11.20
  10   0   0   49.10    7.00
  10   0   0   71.59   15.50
  10   0   0   56.09   13.00
  10   0   0   55.09    9.40
  10   0   0   34.40    6.60
  10   0   0   67.59   15.20
  10   0   0   49.40    6.10
  10   0   0   46.20    4.60
  10   0   0   33.00   11.00
  10   0   0   48.20   11.90
  10   0   0   42.40    6.30
  10   0   0   57.99    6.50
  10   0   0   47.20    6.30
  10   0   0   47.90    6.60
  10   0   0   48.70    6.70
 -11   0   0    1.30    1.80
 -11   0   0   -1.10    1.90
 -11   0   0    1.50    1.20
 -11   0   0    0.60    1.10
 -11   0   0   13.40   11.70
 -11   0   0  -10.70    4.90
 -11   0   0   -0.20    1.20
 -11   0   0   -0.10    1.80
 -11   0   0   -3.90    4.30
 -11   0   0   -0.60    1.70
 -11   0   0   -3.00    2.80
 -11   0   0    1.70    1.70
 -11   0   0    0.50    0.90
 -11   0   0    1.80    2.50
 -11   0   0    3.40    4.20
 -11   0   0    0.90    4.80
 -11   0   0    3.40    2.70
 -11   0   0   -3.10    3.70
 -11   0   0    1.30    5.70
 -11   0   0    1.30    4.00
 -11   0   0    5.80    3.70
 -11   0   0  -12.50    5.10
 -11   0   0    1.00    2.10
 -11   0   0    0.10    1.80
 -11   0   0   -2.30    1.90
 -11   0   0    2.20    2.50
 -11   0   0   -1.40    3.10
 -11   0   0   -1.00    1.60
 -11   0   0    2.70    2.30
 -11   0   0    1.00    4.00
 -11   0   0    5.60    4.00
 -11   0   0   -2.30    6.20
 -11   0   0   -3.10    2.30
 -11   0   0   -0.80    1.70
 -11   0   0    3.20    2.40
 -11   0   0   -0.50    1.20
  11   0   0    2.00    2.40
  11   0   0    1.60    5.30
  11   0   0    7.00    9.00
  11   0   0    5.80    6.90
  11   0   0    2.50    1.20
  11   0   0   -0.80    3.00
  11   0   0    6.20    7.60
  11   0   0   -2.90    1.70
  11   0   0    4.80    2.00
  11   0   0    2.10    1.80
  11   0   0   -2.20    2.00
  11   0   0    2.10    1.70
  11   0   0    2.70    1.70
  11   0   0   -0.40    2.00
  11   0   0    3.50    1.40
  11   0   0   -3.00    5.10
  11   0   0   -1.40    1.50
  11   0   0   -3.60    7.10
  11   0   0    0.90    2.00
  11   0   0   -1.70    5.50
  11   0   0    0.20    5.30
  11   0   0    2.80    8.00
  11   0   0    3.70    2.90
  11   0   0    0.80    2.40
  11   0   0   -4.20   10.10
  11   0   0    1.70    2.30
  11   0   0   -2.50    1.50
  11   0   0    6.10    3.20
  11   0   0    0.60    2.10
  11   0   0   -2.40    5.40
  11   0   0   -0.30    2.00
  11   0   0    0.40    3.20
  11   0   0    1.80    1.80
  11   0   0    1.20    1.60
 -12   0   0   63.09   13.80
 -12   0   0   53.39    9.60
 -12   0   0   58.89    4.70
 -12   0   0   52.99    9.00
 -12   0   0   60.69   10.90
 -12   0   0   55.49    4.80
 -12   0   0   60.99    8.50
 -12   0   0   62.39   12.30
 -12   0   0   52.89    7.00
 -12   0   0   56.19    7.30
 -12   0   0   58.99    8.10
 -12   0   0   66.99   10.60
 -12   0   0   50.69    7.40
 -12   0   0   67.19    9.30
 -12   0   0   59.69    5.20
 -12   0   0   47.40    6.90
 -12   0   0   49.20   11.30
 -12   0   0   49.30    6.50
 -12   0   0   46.90   12.30
 -12   0   0   47.40    7.30
 -12   0   0   32.50    9.80
 -12   0   0   45.10   16.70
 -12   0   0   85.09   18.80
 -12   0   0   63.19   11.40
 -12   0   0   43.40   12.60
 -12   0   0   61.19   10.00
 -12   0   0   59.39    4.70
 -12   0   0   54.49    4.50
 -12   0   0   65.39    8.50
 -12   0   0   46.60    6.70
 -12   0   0   51.59    7.50
  12   0   0   47.10   17.10
  12   0   0   47.70    9.70
  12   0   0   58.49    7.80
  12   0   0   60.09    7.20
  12   0   0   43.20   13.20
  12   0   0   56.89    6.10
  12   0   0   60.69    5.40
  12   0   0   58.19    4.70
  12   0   0   34.50   12.60
  12   0   0   54.69    8.00
  12   0   0   63.79   17.60
  12   0   0   52.89    6.40
  12   0   0   53.09    7.30
  12   0   0   62.39    5.40
  12   0   0   46.80    7.60
  12   0   0   48.60   11.40
  12   0   0   59.99    8.40
  12   0   0   60.49    6.00
  12   0   0   43.10   15.20
  12   0   0   47.70    7.60
  12   0   0   29.40   11.20
  12   0   0   52.29   13.70
  12   0   0   51.09    6.70
  12   0   0   58.59    9.30
  12   0   0   44.60    7.90
  12   0   0   96.19   21.70
  12   0   0   56.09   22.70
  12   0   0   54.39    7.40
  12   0   0   59.49    7.40
  12   0   0   56.39    4.50
  12   0   0   56.89   10.20
  12   0   0   61.59   18.30
  12   0   0   65.29    5.70
  12   0   0   48.80   15.30
 -13   0   0   -7.50    7.00
 -13   0   0    1.40    1.20
 -13   0   0    0.20    5.10
 -13   0   0   -1.20    2.60
 -13   0   0    2.70    2.60
 -13   0   0   -0.90    2.70
 -13   0   0    2.40    5.70
 -13   0   0   -0.20    2.40
 -13   0   0    2.50    3.70
 -13   0   0   -2.00    0.90
 -13   0   0   -2.60    5.80
 -13   0   0    1.90    2.90
 -13   0   0    6.20   11.50
 -13   0   0   -3.50    8.00
 -13   0   0   -1.70    2.60
 -13   0   0    0.60    1.20
 -13   0   0    0.60    1.30
 -13   0   0    0.80    2.20
 -13   0   0    1.50    4.00
 -13   0   0   -4.50    5.80
 -13   0   0    0.60    2.20
 -13   0   0   -2.40    3.60
 -13   0   0    2.10    5.10
 -13   0   0    5.10    4.70
 -13   0   0   -1.60    1.90
 -13   0   0   -1.30    2.30
 -13   0   0   -1.70    3.50
  13   0   0    0.20    3.00
  13   0   0    2.70    2.10
  13   0   0   -1.90    2.50
  13   0   0    1.70    2.00
  13   0   0   -1.20    2.20
  13   0   0   -0.60    2.40
  13   0   0   -3.30    9.10
  13   0   0    1.20    3.00
  13   0   0    4.40   10.70
  13   0   0   12.50   10.40
  13   0   0   -3.10    8.50
  13   0   0   -9.60    5.20
  13   0   0   -4.90    6.60
  13   0   0    2.90    3.00
  13   0   0    1.60    4.60
  13   0   0    1.50    3.00
  13   0   0    5.90   11.20
  13   0   0   24.70   17.60
  13   0   0    0.40    1.80
  13   0   0   -0.70    0.90
  13   0   0    8.80    9.40
  13   0   0    2.10    2.60
  13   0   0    1.10    3.30
  13   0   0    3.50    2.30
  13   0   0    1.20    1.40
  13   0   0    0.00    8.20
  13   0   0   -2.40    6.60
  13   0   0   -2.00    2.10
  13   0   0    0.70    1.10
  13   0   0    5.10    3.40
 -14   0   0  183.38   15.20
 -14   0   0  156.48   24.10
 -14   0   0  174.28   25.50
 -14   0   0  165.38   10.00
 -14   0   0  202.08   17.90
 -14   0   0  174.78   10.30
 -14   0   0  187.78   24.90
 -14   0   0  159.28   18.50
 -14   0   0  174.08   20.30
 -14   0   0  196.88   28.90
 -14   0   0  173.68   21.30
 -14   0   0  214.98   25.20
 -14   0   0  138.09   15.40
 -14   0   0  179.38   21.70
 -14   0   0  197.08   36.20
 -14   0   0  140.49   26.40
 -14   0   0  173.58   18.60
 -14   0   0  172.78   18.10
 -14   0   0  166.38    9.90
 -14   0   0  151.18   14.10
 -14   0   0  164.68    9.80
  14   0   0  144.99   39.30
  14   0   0  192.38   33.50
  14   0   0  177.98   13.00
  14   0   0  204.28   13.90
  14   0   0  167.58   14.60
  14   0   0  135.59   29.00
  14   0   0  130.79   28.40
  14   0   0  165.88    9.80
  14   0   0  125.19   18.40
  14   0   0  154.48   14.90
  14   0   0  137.49   24.00
  14   0   0  167.28   14.10
  14   0   0  157.38   32.60
  14   0   0  130.09   27.20
  14   0   0  178.78   14.00
  14   0   0   95.39   19.00
  14   0   0  181.58   14.30
  14   0   0  178.48   15.00
  14   0   0  109.89   23.20
  14   0   0  149.09   10.10
  14   0   0  194.68   31.10
  14   0   0  145.79   25.70
  14   0   0  163.38    9.70
  14   0   0  191.88   14.70
  14   0   0  190.28   14.50
  14   0   0  140.79   28.20
  14   0   0  164.18   29.40
  14   0   0  151.28   14.00
  14   0   0  133.09   17.80
 -15   0   0    7.80   10.80
 -15   0   0    1.70    5.50
 -15   0   0   -4.80    5.10
 -15   0   0   -0.80    3.30
 -15   0   0   -1.10    5.20
 -15   0   0   -2.80    2.60
 -15   0   0   -2.30    2.70
 -15   0   0    0.20    4.00
 -15   0   0  -13.30    6.70
 -15   0   0   -0.50    4.20
 -15   0   0   -4.30    2.50
 -15   0   0   -0.70    3.70
 -15   0   0    1.70    3.20
 -15   0   0    1.90    4.50
 -15   0   0    7.00   11.40
 -15   0   0   -5.20    7.10
 -15   0   0    3.80    7.50
  15   0   0   10.00   13.70
  15   0   0    4.40   10.30
  15   0   0    4.00   12.90
  15   0   0  -24.90   11.40
  15   0   0   -5.20    7.60
  15   0   0    2.60   10.60
  15   0   0    0.10    1.90
  15   0   0    0.40    2.10
  15   0   0    1.80    3.30
  15   0   0   -7.90    8.90
  15   0   0    6.10    3.50
  15   0   0    0.30    3.20
  15   0   0   18.50   12.50
  15   0   0    5.20    8.90
  15   0   0   -2.10    2.10
  15   0   0    1.40    3.20
  15   0   0  -15.20    8.60
  15   0   0    0.50    2.90
  15   0   0   -1.90    1.70
  15   0   0   -0.50    3.40
  15   0   0    6.60   11.30
  15   0   0    1.10    2.20
 -16   0   0   58.89   11.20
 -16   0   0   75.89   12.90
 -16   0   0   83.29   26.70
 -16   0   0   53.99    9.50
 -16   0   0   69.79   18.80
 -16   0   0   85.39   11.80
 -16   0   0   86.29   30.40
 -16   0   0   60.49   30.40
 -16   0   0  102.59   29.90
 -16   0   0   60.99   12.20
 -16   0   0   59.39   13.80
 -16   0   0   59.59   10.30
 -16   0   0   53.19   12.40
 -16   0   0   66.89   20.30
 -16   0   0   74.39   13.60
 -16   0   0   76.09   16.40
 -16   0   0   78.79   11.90
  16   0   0   75.59   23.10
  16   0   0   86.69    7.30
  16   0   0   80.59   10.70
  16   0   0   78.29    8.00
  16   0   0   63.19    9.50
  16   0   0   24.70   22.40
  16   0   0   79.99    8.20
  16   0   0   64.99   10.70
  16   0   0   76.49   20.50
  16   0   0   72.59   23.00
  16   0   0   42.50   19.90
  16   0   0   38.10   23.00
  16   0   0   65.29   23.00
  16   0   0   71.29    8.00
  16   0   0   66.39    9.10
  16   0   0   77.19    9.20
  16   0   0   73.99   10.30
  16   0   0   59.79    9.30
  16  -1   0   30.10   16.90
  16  -1   0   89.89    7.70
  16  -1   0   47.60   18.50
  16  -1   0   63.19   18.20
  16  -1   0  130.29   30.60
  16  -1   0  140.49   34.00
  16  -1   0   82.19   11.80
  16  -1   0   78.49   23.60
  16  -1   0   91.59    7.90
  16  -1   0   99.49   12.30
  16  -1   0   91.69   12.40
  16  -1   0  105.29   27.20
  16  -1   0   93.29   11.00
  16  -1   0   92.79    8.10
  16  -1   0   88.09   11.20
  16  -1   0   74.89   12.30
  16  -1   0   36.80   20.40
  16  -1   0   72.79    8.10
  16  -1   0   55.09   31.20
  16  -1   0   27.40   21.50
  16  -1   0   33.10   18.90
  16  -1   0   83.09   10.30
 -16   1   0   86.39   13.20
 -16   1   0   82.99   11.80
 -16   1   0   87.09   14.40
 -16   1   0   90.79   12.40
 -16   1   0  103.89   17.10
 -16   1   0  100.69   27.30
 -16   1   0   88.19   17.10
 -16   1   0   61.69   12.50
 -16   1   0   98.99   16.30
 -16   1   0   47.40   14.50
 -16   1   0   95.49   20.50
 -16   1   0  108.59   31.00
 -16   1   0   93.09   13.00
 -16   1   0   75.59   13.40
 -16   1   0   72.69   16.50
  15  -1   0   -2.30   10.50
  15  -1   0    2.70    2.90
  15  -1   0   -0.10    3.00
  15  -1   0    0.40    1.90
  15  -1   0   -0.50    1.80
  15  -1   0   -6.30    9.90
  15  -1   0   -4.40   16.70
  15  -1   0    1.50    1.90
  15  -1   0    8.40   11.10
  15  -1   0   -9.90    8.20
  15  -1   0   -7.40    7.00
  15  -1   0    4.50   12.90
  15  -1   0    7.80    4.00
  15  -1   0   -1.70    2.70
  15  -1   0   -6.20    8.20
  15  -1   0   -1.50    3.10
  15  -1   0    9.50   11.40
  15  -1   0    3.90    3.70
  15  -1   0   -1.70    7.30
  15  -1   0    3.30    4.40
  15  -1   0   -2.30    1.60
  15  -1   0    2.80   10.90
 -15   1   0   -4.10    4.70
 -15   1   0    2.90    4.70
 -15   1   0   -0.10    2.60
 -15   1   0   -7.90    9.00
 -15   1   0    2.00    3.90
 -15   1   0    0.80    4.10
 -15   1   0    4.40    3.80
 -15   1   0   -0.90    3.70
 -15   1   0   -6.90    6.20
 -15   1   0   14.40   12.90
 -15   1   0   -0.70    3.40
 -15   1   0   -5.70    5.90
 -15   1   0   10.00    5.90
 -15   1   0   -2.30    5.10
 -15   1   0    0.20    3.60
 -15   1   0   -0.20   10.00
 -15   1   0    6.40    6.90
  14  -1   0  201.08   33.00
  14  -1   0  165.48   27.40
  14  -1   0  156.78   12.40
  14  -1   0  159.78   14.50
  14  -1   0  145.79   12.00
  14  -1   0  142.69   27.70
  14  -1   0  193.18   15.60
  14  -1   0  194.98   16.70
  14  -1   0   99.29   25.60
  14  -1   0  183.58   32.00
  14  -1   0  163.78   11.20
  14  -1   0  137.59   30.20
  14  -1   0  144.59   13.10
  14  -1   0  177.78   14.20
  14  -1   0  145.49   10.10
  14  -1   0  140.69   23.90
  14  -1   0  173.98   34.10
  14  -1   0  163.08   10.50
  14  -1   0  148.39   11.80
  14  -1   0  164.38   13.00
  14  -1   0  160.48   12.00
  14  -1   0  197.78   47.40
  14  -1   0  135.09   24.70
  14  -1   0  156.88   28.40
  14  -1   0  164.98   11.60
 -14   1   0  136.49   23.00
 -14   1   0  187.48   15.20
 -14   1   0  182.98   20.00
 -14   1   0  167.28    9.90
 -14   1   0  197.18   23.00
 -14   1   0  159.28   19.80
 -14   1   0  171.88   10.00
 -14   1   0  164.68   19.30
 -14   1   0  142.09   22.30
 -14   1   0  165.18   15.10
 -14   1   0  173.08   18.40
 -14   1   0  177.28   24.30
 -14   1   0  190.28   30.50
 -14   1   0  169.68   18.90
 -14   1   0  197.28   34.60
 -14   1   0  183.58   27.40
 -14   1   0  142.29   19.30
 -14   1   0  162.08   14.20
 -14   1   0  170.38    9.80
 -14   1   0  158.28   10.10
 -14   1   0  139.69   20.80
  13  -1   0   15.90    5.10
  13  -1   0   14.70    4.50
  13  -1   0   17.50    4.30
  13  -1   0   24.10    3.40
  13  -1   0   25.30    6.00
  13  -1   0   23.70    7.60
  13  -1   0   20.50    5.40
  13  -1   0    6.00    8.80
  13  -1   0    9.10    4.40
  13  -1   0   24.20    3.60
  13  -1   0   39.90   15.50
  13  -1   0   20.70   10.90
  13  -1   0    7.30   10.20
  13  -1   0    5.90    9.90
  13  -1   0   25.10   12.40
  13  -1   0   24.30    4.10
  13  -1   0   18.00    4.90
  13  -1   0   25.70   11.70
  13  -1   0   14.10   10.20
  13  -1   0   26.10   11.30
  13  -1   0   16.80    3.70
  13  -1   0   14.20   11.80
  13  -1   0   19.50    4.90
  13  -1   0   24.10    6.70
  13  -1   0   53.49   23.50
  13  -1   0   19.30    3.50
  13  -1   0   23.60    4.80
  13  -1   0   16.80    3.00
  13  -1   0   25.70    5.10
  13  -1   0   24.00    3.90
  13  -1   0   20.70    4.30
 -13   1   0   24.60    3.20
 -13   1   0   29.20    8.10
 -13   1   0   14.70    6.80
 -13   1   0   19.40    3.70
 -13   1   0   18.30    5.00
 -13   1   0   18.30    6.00
 -13   1   0   18.20    5.10
 -13   1   0   16.10    5.30
 -13   1   0   24.10    3.30
 -13   1   0   28.30   16.40
 -13   1   0    5.80    4.80
 -13   1   0   21.60   10.10
 -13   1   0   13.60   11.60
 -13   1   0    0.90    7.20
 -13   1   0   24.80    3.00
 -13   1   0   26.70    6.20
 -13   1   0   13.10    7.10
 -13   1   0   19.20    5.00
 -13   1   0   21.70    5.20
 -13   1   0   23.50    3.10
 -13   1   0   24.70    5.60
 -13   1   0   14.70    5.90
 -13   1   0   20.80    9.30
 -13   1   0   20.90    5.40
 -13   1   0   21.40    7.80
 -13   1   0   23.30    5.60
 -13   1   0   19.80   10.10
 -13   1   0   25.90   17.70
 -13   1   0   24.20    5.40
  12  -1   0  117.99    8.70
  12  -1   0  116.09   23.80
  12  -1   0  114.89   19.70
  12  -1   0  131.39   11.50
  12  -1   0  127.09   10.00
  12  -1   0  114.99   14.80
  12  -1   0  125.39   10.20
  12  -1   0  117.69   10.60
  12  -1   0  115.59    8.70
  12  -1   0  147.59    9.40
  12  -1   0  128.69   14.50
  12  -1   0  105.29    9.90
  12  -1   0  122.69   11.30
  12  -1   0  153.08   11.00
  12  -1   0  139.19   22.40
  12  -1   0   77.89   19.00
  12  -1   0  113.29    9.40
  12  -1   0  101.09   23.60
  12  -1   0  121.59   16.60
  12  -1   0  119.89    9.10
  12  -1   0  109.79   13.60
  12  -1   0  113.49   10.20
  12  -1   0   98.39   19.50
  12  -1   0  137.29    9.10
  12  -1   0   99.89   19.10
  12  -1   0  131.99    8.70
  12  -1   0  108.09   23.30
  12  -1   0  141.29   11.40
  12  -1   0  107.09   23.60
  12  -1   0  140.49   36.20
  12  -1   0  132.19   11.20
  12  -1   0  124.69   11.90
  12  -1   0  160.48   27.80
  12  -1   0  126.69   11.70
 -12   1   0  129.79   11.00
 -12   1   0  128.49    8.40
 -12   1   0  119.39   25.00
 -12   1   0  118.69   10.00
 -12   1   0  119.19   16.70
 -12   1   0  118.69   11.00
 -12   1   0  105.29   15.30
 -12   1   0  145.49   11.10
 -12   1   0  122.49    8.90
 -12   1   0  149.29   23.10
 -12   1   0  118.99   11.10
 -12   1   0  150.28   19.60
 -12   1   0  133.29    8.30
 -12   1   0  127.49   11.40
 -12   1   0  111.49   13.10
 -12   1   0  122.99    9.90
 -12   1   0  133.39   15.80
 -12   1   0  121.59   11.00
 -12   1   0  148.49   24.10
 -12   1   0  139.29    8.50
 -12   1   0  124.59   14.70
 -12   1   0  144.09    9.00
 -12   1   0  116.09   14.90
 -12   1   0  124.89   11.20
 -12   1   0  141.79   18.20
 -12   1   0  123.79   19.10
 -12   1   0  109.69   15.50
  11  -1   0   94.19    8.40
  11  -1   0  101.99   21.30
  11  -1   0  162.58   26.60
  11  -1   0  118.99   13.70
  11  -1   0   96.19    7.50
  11  -1   0   97.89    8.60
  11  -1   0  102.09    9.10
  11  -1   0  105.59    7.30
  11  -1   0   90.19    7.30
  11  -1   0  101.39   21.20
  11  -1   0  114.29   12.60
  11  -1   0   82.59   14.00
  11  -1   0   96.59    7.40
  11  -1   0  122.19   10.00
  11  -1   0   70.89   15.10
  11  -1   0   98.59    7.30
  11  -1   0   95.79    8.20
  11  -1   0  108.29   19.90
  11  -1   0  113.79    9.00
  11  -1   0   98.29   11.30
  11  -1   0   81.39   19.70
  11  -1   0  139.09   32.40
  11  -1   0   95.49    8.30
  11  -1   0  101.39   11.00
  11  -1   0  108.59    7.70
  11  -1   0  121.69   21.30
  11  -1   0  108.79   11.60
  11  -1   0  133.29   23.70
  11  -1   0   78.69   15.20
  11  -1   0  101.59    9.30
  11  -1   0  104.29   21.10
 -11   1   0  126.09   19.40
 -11   1   0   95.29   15.40
 -11   1   0   79.99   24.70
 -11   1   0   88.99   11.80
 -11   1   0  109.89   20.10
 -11   1   0  101.09    9.10
 -11   1   0   98.39   14.40
 -11   1   0  103.29   13.30
 -11   1   0  102.59    9.10
 -11   1   0   97.99    9.20
 -11   1   0  106.59   10.20
 -11   1   0  109.59    7.20
 -11   1   0  109.79    7.20
 -11   1   0  119.89   16.10
 -11   1   0  119.49    9.90
 -11   1   0   70.79   10.40
 -11   1   0  109.19    9.60
 -11   1   0  105.49    9.00
 -11   1   0  145.89   28.20
 -11   1   0  110.99    7.70
 -11   1   0   90.09   17.70
 -11   1   0   89.49   10.00
 -11   1   0  101.49    9.30
 -11   1   0  105.09    7.00
 -11   1   0   91.79   17.10
 -11   1   0   94.69   14.40
 -11   1   0  140.79   18.30
 -11   1   0  111.29    9.90
 -11   1   0   85.69    9.70
 -11   1   0   88.49   14.50
 -11   1   0  114.09    7.80
 -11   1   0   99.79    9.20
 -11   1   0  114.89   12.40
 -11   1   0  118.79   15.10
 -11   1   0  105.19   11.90
 -11   1   0   97.39    9.30
  10  -1   0  654.83   36.20
  10  -1   0  688.43   40.50
  10  -1   0  686.53   37.90
  10  -1   0  734.13   52.09
  10  -1   0  658.03   41.90
  10  -1   0  622.94   39.90
  10  -1   0  689.03   36.20
  10  -1   0  643.24   37.90
  10  -1   0  716.33   51.19
  10  -1   0  670.63   50.89
  10  -1   0  624.54   70.19
  10  -1   0  672.43   46.60
  10  -1   0  675.93   37.40
  10  -1   0  675.43   36.90
  10  -1   0  703.33   37.40
  10  -1   0  712.13   51.59
  10  -1   0  666.83   38.00
  10  -1   0  640.94   47.40
  10  -1   0  670.03   50.09
  10  -1   0  654.93   36.00
  10  -1   0  698.53   35.90
  10  -1   0  664.93   48.40
  10  -1   0  635.14   37.10
  10  -1   0  651.03   35.90
  10  -1   0  559.04   42.10
  10  -1   0  688.03   40.20
  10  -1   0  655.73   38.40
  10  -1   0  606.74   38.20
  10  -1   0  677.73   53.09
  10  -1   0  667.83   36.00
  10  -1   0  629.94   38.60
  10  -1   0  654.23   37.30
  10  -1   0  686.53   39.20
  10  -1   0  635.14   46.70
 -10   1   0  694.83   43.70
 -10   1   0  643.04   37.50
 -10   1   0  625.54   37.70
 -10   1   0  660.43   38.00
 -10   1   0  685.53   46.60
 -10   1   0  648.34   52.09
 -10   1   0  683.03   38.40
 -10   1   0  602.54   44.40
 -10   1   0  680.63   38.20
 -10   1   0  691.53   43.50
 -10   1   0  651.23   36.20
 -10   1   0  643.84   44.00
 -10   1   0  644.64   35.70
 -10   1   0  671.43   40.60
 -10   1   0  660.93   37.00
 -10   1   0  666.73   37.10
 -10   1   0  669.33   35.50
 -10   1   0  647.14   38.30
 -10   1   0  662.73   38.60
 -10   1   0  621.84   39.60
 -10   1   0  703.93   42.70
 -10   1   0  698.43   35.80
 -10   1   0  661.43   38.30
 -10   1   0  653.83   42.60
 -10   1   0  605.04   37.80
 -10   1   0  651.53   37.10
 -10   1   0  657.53   48.00
 -10   1   0  620.14   44.80
 -10   1   0  739.53   63.89
 -10   1   0  660.23   38.70
 -10   1   0  688.93   41.70
 -10   1   0  635.54   41.90
 -10   1   0  670.43   38.40
 -10   1   0  692.13   36.40
 -10   1   0  677.33   40.00
   9  -1   0  186.58   10.30
   9  -1   0  170.68   12.20
   9  -1   0  191.48   25.40
   9  -1   0  195.08   12.50
   9  -1   0  170.28   13.20
   9  -1   0  184.08   11.20
   9  -1   0  184.48   11.50
   9  -1   0  154.48   15.20
   9  -1   0  136.69   18.90
   9  -1   0  197.78   13.80
   9  -1   0  182.58   12.30
   9  -1   0  195.38   13.00
   9  -1   0  152.28   20.20
   9  -1   0  160.18   12.70
   9  -1   0  198.28   25.60
   9  -1   0  189.38   11.30
   9  -1   0  188.38   12.20
   9  -1   0  223.28   27.60
   9  -1   0  183.78   22.30
   9  -1   0  173.28   12.60
   9  -1   0  157.08   22.70
   9  -1   0  198.88   12.20
   9  -1   0  180.88   11.00
   9  -1   0  188.78   12.10
   9  -1   0  179.48   23.90
   9  -1   0  171.28   11.20
   9  -1   0  173.88   11.20
   9  -1   0  139.99   18.70
   9  -1   0  182.88   12.60
   9  -1   0  184.08   10.50
   9  -1   0  160.68   14.10
   9  -1   0  136.79   17.80
   9  -1   0  128.59   20.60
   9  -1   0  183.08   13.80
   9  -1   0  141.59   28.40
   9  -1   0  168.68   13.10
   9  -1   0  192.98   10.30
   9  -1   0  191.88   14.70
   9  -1   0  208.98   12.80
   9  -1   0  192.58   14.70
   9  -1   0  175.28   10.30
   9  -1   0  175.18   12.20
  -9   1   0  177.18   16.10
  -9   1   0  175.08   12.90
  -9   1   0  188.68   12.80
  -9   1   0  188.88   13.00
  -9   1   0  205.18   14.00
  -9   1   0  181.38   12.20
  -9   1   0  184.88   16.60
  -9   1   0  187.68   13.20
  -9   1   0  165.18   15.80
  -9   1   0  191.28   13.10
  -9   1   0  194.58   22.00
  -9   1   0  225.58   18.20
  -9   1   0  189.68   12.40
  -9   1   0  181.58   12.20
  -9   1   0  181.88   12.30
  -9   1   0  178.78   22.60
  -9   1   0  212.08   18.00
  -9   1   0  207.18   14.80
  -9   1   0  148.39   30.30
  -9   1   0  231.58   23.50
  -9   1   0  195.48   21.00
  -9   1   0  173.58   19.80
  -9   1   0  183.48   15.00
  -9   1   0  170.98   14.60
  -9   1   0  137.89   20.00
  -9   1   0  192.88   11.70
  -9   1   0  174.78   12.70
  -9   1   0  195.28   17.30
  -9   1   0  181.58   11.60
  -9   1   0  180.18   13.00
  -9   1   0  193.38   12.50
  -9   1   0  192.18   13.30
  -9   1   0  189.78   11.00
  -9   1   0  180.68   12.40
  -9   1   0  178.28   13.60
  -9   1   0  200.18   11.20
  -9   1   0  193.68   16.00
  -9   1   0  197.88   14.90
  -9   1   0  200.98   11.20
  -9   1   0  219.48   29.50
   8  -1   0   48.40    5.50
   8  -1   0   53.29    7.30
   8  -1   0   66.19    8.10
   8  -1   0   46.30    6.50
   8  -1   0   35.70    8.60
   8  -1   0   50.89    5.50
   8  -1   0   49.70    3.20
   8  -1   0   61.49   13.40
   8  -1   0   43.70    9.80
   8  -1   0   49.20    4.20
   8  -1   0   51.29    3.80
   8  -1   0   42.00    6.70
   8  -1   0   48.90    7.10
   8  -1   0   51.19    4.80
   8  -1   0   52.99    6.80
   8  -1   0   56.89    7.20
   8  -1   0   32.70    8.60
   8  -1   0   56.39   13.10
   8  -1   0   54.59    6.20
   8  -1   0   35.10   14.00
   8  -1   0   46.50   11.50
   8  -1   0   49.50    3.80
   8  -1   0   44.60    3.80
   8  -1   0   55.99   12.50
   8  -1   0   50.19    3.10
   8  -1   0   50.29   10.10
   8  -1   0   49.00    7.90
   8  -1   0   49.70    4.10
   8  -1   0   54.79   11.80
   8  -1   0   45.10    9.70
   8  -1   0   48.60    9.70
   8  -1   0   52.99    4.80
   8  -1   0   36.80    7.60
   8  -1   0   56.09    6.80
   8  -1   0   56.79    6.10
   8  -1   0   50.89    6.30
   8  -1   0   47.60    4.30
   8  -1   0   48.50    4.70
   8  -1   0   53.69    5.80
   8  -1   0   37.10    9.00
   8  -1   0   50.59    9.50
   8  -1   0   39.30    9.60
   8  -1   0   49.40    9.40
   8  -1   0   59.59   10.00
   8  -1   0   48.50    5.70
   8  -1   0   45.20    4.10
   8  -1   0   50.29    6.70
   8  -1   0   46.30    5.90
   8  -1   0   49.00    4.50
   8  -1   0   51.19    4.10
   8  -1   0   54.59    5.80
   8  -1   0   41.50   11.10
   8  -1   0   47.50    3.00
   8  -1   0   44.50    7.90
   8  -1   0   55.09    4.80
   8  -1   0   48.90    4.00
   8  -1   0   61.99   10.40
   8  -1   0   51.79    5.70
  -8   1   0   42.80    7.50
  -8   1   0   34.40    7.00
  -8   1   0   61.59   12.30
  -8   1   0   46.30    8.40
  -8   1   0   69.39    7.90
  -8   1   0   46.90    5.00
  -8   1   0   51.69    8.20
  -8   1   0   43.10   10.40
  -8   1   0   41.90    8.00
  -8   1   0   49.30    3.90
  -8   1   0   47.40    5.50
  -8   1   0   40.30    5.70
  -8   1   0   45.80    9.50
  -8   1   0   53.79   13.00
  -8   1   0   42.10    5.20
  -8   1   0   36.10    7.30
  -8   1   0   48.00    5.80
  -8   1   0   46.20    7.00
  -8   1   0   46.90    6.00
  -8   1   0   35.90   10.90
  -8   1   0   41.00    6.20
  -8   1   0   48.20   11.40
  -8   1   0   43.90   12.20
  -8   1   0   50.69    9.90
  -8   1   0   45.00    5.30
  -8   1   0   37.80    6.30
  -8   1   0   34.40    8.30
  -8   1   0   56.79    9.20
  -8   1   0   85.39   12.30
  -8   1   0   50.19    9.50
  -8   1   0   55.39    8.30
  -8   1   0   38.60   13.80
  -8   1   0   57.39   11.10
  -8   1   0   49.00    7.00
  -8   1   0   56.79    9.40
  -8   1   0   60.09    7.70
  -8   1   0   40.70    8.40
  -8   1   0   40.80    9.90
  -8   1   0   56.59   11.90
  -8   1   0   44.30    6.30
  -8   1   0   56.19    7.70
  -8   1   0   47.60    5.20
  -8   1   0   51.19    6.40
  -8   1   0   36.30    5.00
  -8   1   0   35.60    8.70
  -8   1   0   51.89    5.90
  -8   1   0   32.10    7.80
  -8   1   0   49.90    5.60
  -8   1   0   53.79    3.90
  -8   1   0   57.09    7.30
  -8   1   0   41.20    5.50
  -8   1   0   46.70   11.40
  -8   1   0   44.90    5.70
  -8   1   0   45.00    4.30
  -8   1   0   39.60    8.40
  -8   1   0   49.70    4.00
  -8   1   0   55.19    4.70
  -8   1   0   33.00    8.30
  -8   1   0   51.89    6.00
   7  -1   0   16.80    1.50
   7  -1   0   21.80    6.50
   7  -1   0   16.50    3.60
   7  -1   0   21.00    4.70
   7  -1   0   22.90    2.60
   7  -1   0   20.90    4.20
   7  -1   0   16.20    2.70
   7  -1   0   14.20    2.50
   7  -1   0   16.80    2.30
   7  -1   0   17.40    1.80
   7  -1   0   13.50    6.00
   7  -1   0   22.80    6.90
   7  -1   0   14.30    2.90
   7  -1   0   15.70    5.80
   7  -1   0   35.30    9.90
   7  -1   0   15.70    2.20
   7  -1   0   15.20    5.40
   7  -1   0   20.20    3.50
   7  -1   0   19.10    3.00
   7  -1   0   19.70    3.10
   7  -1   0   22.20    5.30
   7  -1   0   17.30    2.40
   7  -1   0   12.00    2.90
   7  -1   0   15.60    6.40
   7  -1   0   23.20    6.10
   7  -1   0   19.60    3.50
   7  -1   0   16.50   10.60
   7  -1   0   16.00    2.70
   7  -1   0   15.80    1.50
   7  -1   0   13.20    6.30
   7  -1   0   16.80    2.20
   7  -1   0   24.30    6.10
   7  -1   0   21.80    6.50
   7  -1   0   16.90    3.60
   7  -1   0   15.90    2.90
   7  -1   0   15.20    3.20
   7  -1   0   22.90    7.40
   7  -1   0   13.10    5.10
   7  -1   0   12.50    2.60
   7  -1   0   13.50    5.90
   7  -1   0    9.50    2.40
   7  -1   0   18.90    3.60
   7  -1   0   18.30    5.70
   7  -1   0   21.40    6.00
   7  -1   0   19.60    3.10
   7  -1   0   19.40    3.20
   7  -1   0   11.90    4.10
   7  -1   0   15.30    2.40
   7  -1   0   19.30    3.40
   7  -1   0   11.70    5.30
   7  -1   0    8.50    5.70
   7  -1   0   15.00    3.40
   7  -1   0   14.90    2.00
   7  -1   0   22.30    4.00
   7  -1   0   18.70    3.90
   7  -1   0   17.20    2.30
   7  -1   0   18.40    3.20
   7  -1   0   11.90    4.60
  -7   1   0   20.90    2.40
  -7   1   0   19.70    6.10
  -7   1   0   12.80    3.70
  -7   1   0   11.20    4.70
  -7   1   0   11.40    5.40
  -7   1   0   19.50    5.30
  -7   1   0   19.40    4.20
  -7   1   0   15.80    4.30
  -7   1   0   18.20    3.50
  -7   1   0   18.40    3.50
  -7   1   0   15.70    2.20
  -7   1   0   16.80    5.80
  -7   1   0   20.90    6.90
  -7   1   0   19.80    2.80
  -7   1   0   16.10    3.10
  -7   1   0   16.80    6.30
  -7   1   0   18.10    3.20
  -7   1   0   15.00    6.00
  -7   1   0   34.10   10.60
  -7   1   0   14.90    2.60
  -7   1   0   23.50    8.30
  -7   1   0   20.90    3.50
  -7   1   0   13.80    5.30
  -7   1   0   12.30    3.10
  -7   1   0   13.10    5.50
  -7   1   0   17.50    4.60
  -7   1   0   20.00    3.30
  -7   1   0   21.90    3.30
  -7   1   0   20.90    7.50
  -7   1   0   18.00    6.60
  -7   1   0   15.60    5.70
  -7   1   0   18.50    3.50
  -7   1   0   18.80    4.00
  -7   1   0   20.10    5.20
  -7   1   0   15.10    2.40
  -7   1   0   27.00    5.50
  -7   1   0   16.50    2.90
  -7   1   0   20.20    2.50
  -7   1   0   16.50    3.50
  -7   1   0   13.40    4.70
  -7   1   0   13.40    4.20
  -7   1   0   13.80    5.60
  -7   1   0   20.00    6.00
  -7   1   0   22.80    4.70
  -7   1   0   18.20    3.90
  -7   1   0   27.60    7.60
  -7   1   0   20.70    3.50
  -7   1   0   14.10    4.70
  -7   1   0   15.10    3.80
  -7   1   0   19.70    3.10
  -7   1   0   25.40    8.40
  -7   1   0   20.00    6.70
  -7   1   0   18.50    3.50
  -7   1   0   17.00    4.70
  -7   1   0   21.50    6.30
  -7   1   0   14.60   10.50
  -7   1   0   16.70    4.70
   6  -1   0  316.77   19.00
   6  -1   0  329.07   23.50
   6  -1   0  340.47   20.00
   6  -1   0  301.57   24.50
   6  -1   0  336.67   19.10
   6  -1   0  314.67   19.10
   6  -1   0  328.07   19.30
   6  -1   0  329.27   17.10
   6  -1   0  314.87   18.10
   6  -1   0  328.07   22.30
   6  -1   0  346.07   19.70
   6  -1   0  261.57   22.10
   6  -1   0  309.17   20.80
   6  -1   0  313.47   22.00
   6  -1   0  310.47   24.90
   6  -1   0  331.17   17.50
   6  -1   0  335.57   18.80
   6  -1   0  312.87   18.80
   6  -1   0  314.67   17.60
   6  -1   0  365.46   18.80
   6  -1   0  314.07   17.00
   6  -1   0  285.47   21.90
   6  -1   0  288.27   21.70
   6  -1   0  306.77   21.00
   6  -1   0  342.57   31.80
   6  -1   0  339.87   18.50
   6  -1   0  296.07   24.40
   6  -1   0  300.67   20.00
   6  -1   0  287.27   23.10
   6  -1   0  291.67   23.40
   6  -1   0  283.37   24.00
   6  -1   0  333.27   18.60
   6  -1   0  316.17   18.30
   6  -1   0  316.77   17.60
   6  -1   0  312.87   26.20
   6  -1   0  298.37   18.60
   6  -1   0  293.17   22.00
   6  -1   0  305.57   18.30
   6  -1   0  325.37   18.30
   6  -1   0  325.87   17.60
   6  -1   0  314.17   19.70
   6  -1   0  319.97   18.60
   6  -1   0  334.07   17.00
   6  -1   0  265.47   22.00
   6  -1   0  311.97   18.10
   6  -1   0  297.17   22.90
   6  -1   0  260.17   22.30
   6  -1   0  308.17   18.30
   6  -1   0  326.27   17.60
   6  -1   0  264.37   22.30
   6  -1   0  348.27   25.80
   6  -1   0  327.57   19.30
   6  -1   0  308.77   19.20
   6  -1   0  296.67   19.10
   6  -1   0  341.27   17.40
  -6   1   0  322.57   18.60
  -6   1   0  304.17   21.50
  -6   1   0  303.27   19.70
  -6   1   0  319.27   17.50
  -6   1   0  341.97   24.30
  -6   1   0  310.37   23.60
  -6   1   0  336.97   18.80
  -6   1   0  306.07   18.80
  -6   1   0  320.07   17.60
  -6   1   0  332.77   22.60
  -6   1   0  328.77   21.20
  -6   1   0  338.77   22.90
  -6   1   0  326.47   18.10
  -6   1   0  328.97   21.10
  -6   1   0  331.27   21.10
  -6   1   0  247.68   21.70
  -6   1   0  323.57   22.50
  -6   1   0  325.27   23.00
  -6   1   0  333.97   18.50
  -6   1   0  298.77   22.40
  -6   1   0  302.87   26.00
  -6   1   0  320.07   19.50
  -6   1   0  309.37   24.00
  -6   1   0  309.57   19.80
  -6   1   0  322.37   19.10
  -6   1   0  329.57   24.50
  -6   1   0  300.27   18.10
  -6   1   0  348.77   25.90
  -6   1   0  359.56   22.00
  -6   1   0  321.07   18.80
  -6   1   0  330.77   19.70
  -6   1   0  319.47   18.80
  -6   1   0  318.87   18.60
  -6   1   0  326.17   17.50
  -6   1   0  319.07   18.90
  -6   1   0  320.77   25.10
  -6   1   0  326.97   20.60
  -6   1   0  312.47   18.50
  -6   1   0  386.56   20.70
  -6   1   0  336.07   19.50
  -6   1   0  314.17   19.40
  -6   1   0  307.17   18.20
  -6   1   0  295.57   22.50
  -6   1   0  330.27   18.90
  -6   1   0  330.77   23.80
  -6   1   0  335.17   22.70
  -6   1   0  373.86   39.30
  -6   1   0  342.77   21.40
  -6   1   0  333.77   22.60
  -6   1   0  331.47   21.60
  -6   1   0  355.96   21.70
  -6   1   0  332.87   18.20
  -6   1   0  331.87   20.70
  -6   1   0  314.87   22.30
  -6   1   0  340.07   18.30
  -6   1   0  319.27   20.00
  -6   1   0  299.87   22.30
   5  -1   0  401.06   29.10
   5  -1   0  425.06   22.60
   5  -1   0  381.56   26.50
   5  -1   0  360.96   26.70
   5  -1   0  401.86   26.50
   5  -1   0  411.16   25.40
   5  -1   0  423.36   28.20
   5  -1   0  430.06   22.80
   5  -1   0  397.96   24.00
   5  -1   0  411.66   22.50
   5  -1   0  409.36   24.00
   5  -1   0  420.06   29.10
   5  -1   0  372.36   28.40
   5  -1   0  428.56   22.20
   5  -1   0  428.16   24.20
   5  -1   0  393.86   29.00
   5  -1   0  436.36   22.00
   5  -1   0  433.46   27.80
   5  -1   0  417.56   28.00
   5  -1   0  408.66   25.60
   5  -1   0  440.66   24.40
   5  -1   0  427.66   22.80
   5  -1   0  446.26   24.20
   5  -1   0  429.16   23.40
   5  -1   0  429.86   22.00
   5  -1   0  424.16   27.80
   5  -1   0  409.36   23.10
   5  -1   0  415.96   26.60
   5  -1   0  394.36   23.50
   5  -1   0  414.66   22.70
   5  -1   0  412.86   23.20
   5  -1   0  428.06   25.80
   5  -1   0  429.86   24.60
   5  -1   0  418.66   27.60
   5  -1   0  374.16   28.20
   5  -1   0  385.56   26.30
   5  -1   0  441.96   23.90
   5  -1   0  357.86   34.10
   5  -1   0  451.05   24.00
   5  -1   0  427.06   22.30
   5  -1   0  376.26   26.50
   5  -1   0  404.46   23.30
   5  -1   0  419.26   24.60
   5  -1   0  390.16   24.70
   5  -1   0  430.06   23.10
   5  -1   0  400.66   23.60
   5  -1   0  413.56   23.60
   5  -1   0  424.26   24.00
   5  -1   0  438.76   27.60
   5  -1   0  426.56   23.30
   5  -1   0  425.76   23.50
   5  -1   0  389.16   29.90
   5  -1   0  437.86   22.20
  -5   1   0  414.56   27.40
  -5   1   0  435.76   24.90
  -5   1   0  422.56   26.30
  -5   1   0  423.56   27.10
  -5   1   0  412.36   24.30
  -5   1   0  426.66   27.00
  -5   1   0  450.55   23.40
  -5   1   0  468.85   25.40
  -5   1   0  454.55   35.30
  -5   1   0  385.06   28.00
  -5   1   0  398.56   23.40
  -5   1   0  444.26   22.70
  -5   1   0  388.56   29.70
  -5   1   0  436.46   23.30
  -5   1   0  412.56   29.60
  -5   1   0  412.36   26.60
  -5   1   0  421.16   28.10
  -5   1   0  403.56   28.30
  -5   1   0  447.66   26.00
  -5   1   0  421.46   23.80
  -5   1   0  416.06   23.90
  -5   1   0  422.66   23.80
  -5   1   0  391.16   26.70
  -5   1   0  415.56   23.70
  -5   1   0  452.85   25.80
  -5   1   0  453.05   23.30
  -5   1   0  400.56   24.50
  -5   1   0  441.86   28.40
  -5   1   0  447.46   27.10
  -5   1   0  437.96   23.20
  -5   1   0  425.66   23.20
  -5   1   0  474.25   26.60
  -5   1   0  409.46   26.30
  -5   1   0  413.26   23.40
  -5   1   0  456.25   27.10
  -5   1   0  436.46   23.20
  -5   1   0  439.66   25.60
  -5   1   0  408.46   27.20
  -5   1   0  440.76   24.50
  -5   1   0  429.46   23.00
  -5   1   0  427.36   27.20
  -5   1   0  434.66   23.80
  -5   1   0  452.95   25.60
  -5   1   0  441.86   23.70
  -5   1   0  442.06   23.80
  -5   1   0  418.96   22.50
  -5   1   0  404.66   25.50
  -5   1   0  425.96   23.80
  -5   1   0  440.76   23.40
  -5   1   0  401.86   24.10
  -5   1   0  434.06   28.20
  -5   1   0  409.96   22.60
  -5   1   0  410.16   25.60
  -5   1   0  418.36   29.30
  -5   1   0  420.26   27.10
  -5   1   0  447.76   25.00
  -5   1   0  443.36   25.80
   4  -1   0   30.90    6.60
   4  -1   0   28.30    5.90
   4  -1   0   27.40    2.00
   4  -1   0   24.00    3.30
   4  -1   0   24.20    3.20
   4  -1   0   27.80    6.30
   4  -1   0   28.40    3.30
   4  -1   0   23.30    4.80
   4  -1   0   30.20    2.30
   4  -1   0   18.60    3.50
   4  -1   0   25.20    3.60
   4  -1   0   28.30    6.30
   4  -1   0   28.40    2.70
   4  -1   0   35.20   11.00
   4  -1   0   31.10    3.00
   4  -1   0   32.90    5.60
   4  -1   0   31.70    7.40
   4  -1   0   26.60    2.50
   4  -1   0   26.90    4.90
   4  -1   0   27.70    4.60
   4  -1   0   30.30    4.80
   4  -1   0   41.20    7.70
   4  -1   0   23.30    3.30
   4  -1   0   36.20    3.30
   4  -1   0   29.20    3.60
   4  -1   0   29.10    5.00
   4  -1   0   30.60    3.60
   4  -1   0   34.40    4.40
   4  -1   0   25.50    5.90
   4  -1   0   36.00    7.00
   4  -1   0   28.50    2.00
   4  -1   0   31.20    2.60
   4  -1   0   27.20    3.00
   4  -1   0   27.70    3.70
   4  -1   0   26.50    2.90
   4  -1   0   18.80    5.80
   4  -1   0   19.00    5.70
   4  -1   0   31.30    3.30
   4  -1   0   26.80    2.30
   4  -1   0   27.10    2.30
   4  -1   0   23.50    3.30
   4  -1   0   28.90    6.20
   4  -1   0   30.20    3.20
   4  -1   0   25.60    6.70
   4  -1   0   23.10    3.00
   4  -1   0   37.30    7.00
   4  -1   0   30.70    3.20
   4  -1   0   21.40    6.10
   4  -1   0   26.00    3.50
   4  -1   0   27.90    2.00
   4  -1   0   19.60    2.70
   4  -1   0   29.30    3.60
   4  -1   0   21.80    5.70
  -4   1   0   28.90    4.50
  -4   1   0   41.20    8.00
  -4   1   0   31.10    3.10
  -4   1   0   24.40    2.20
  -4   1   0   31.90    5.80
  -4   1   0   35.10    6.60
  -4   1   0   28.80    2.30
  -4   1   0   23.20    5.40
  -4   1   0   32.10    6.00
  -4   1   0   37.40    6.40
  -4   1   0   28.10    4.80
  -4   1   0   33.60    5.20
  -4   1   0   30.10    2.70
  -4   1   0   31.60    4.70
  -4   1   0   27.30    5.20
  -4   1   0   38.30    9.90
  -4   1   0   24.20    3.10
  -4   1   0   26.30    5.50
  -4   1   0   30.10    3.20
  -4   1   0   27.50    4.80
  -4   1   0   33.50    5.10
  -4   1   0   36.60    3.00
  -4   1   0   31.40    5.50
  -4   1   0   44.30    7.10
  -4   1   0   27.70    3.50
  -4   1   0   27.20    6.20
  -4   1   0   29.10    3.00
  -4   1   0   27.20    3.20
  -4   1   0   28.20    2.20
  -4   1   0   25.70    4.00
  -4   1   0   50.39    8.10
  -4   1   0   31.90    6.10
  -4   1   0   19.90    2.70
  -4   1   0   29.80    3.50
  -4   1   0   30.90    5.00
  -4   1   0   29.70    3.30
  -4   1   0   30.00    4.50
  -4   1   0   25.10    3.50
  -4   1   0   29.10    7.10
  -4   1   0   18.30    5.00
  -4   1   0   26.20    3.80
  -4   1   0   26.80    5.00
  -4   1   0   18.70    4.90
  -4   1   0   37.90    6.50
  -4   1   0   26.90    5.00
  -4   1   0   29.00    5.70
  -4   1   0   24.30    3.00
  -4   1   0   38.20    3.80
  -4   1   0   24.00    3.50
  -4   1   0   24.30    2.80
  -4   1   0   33.70    3.20
  -4   1   0   34.30    6.10
   3  -1   0 1487.75   78.69
   3  -1   0 1460.55   77.69
   3  -1   0 1490.35   77.29
   3  -1   0 1427.36   78.19
   3  -1   0 1448.36   78.89
   3  -1   0 1423.46   83.29
   3  -1   0 1439.76   79.59
   3  -1   0 1565.14   80.99
   3  -1   0 1463.45   78.99
   3  -1   0 1430.26   79.79
   3  -1   0 1351.26   77.99
   3  -1   0 1441.16   77.19
   3  -1   0 1412.66   79.29
   3  -1   0 1414.86   78.49
   3  -1   0 1600.94   78.19
   3  -1   0 1418.16   77.39
   3  -1   0 1515.05   76.69
   3  -1   0 1468.65   78.49
   3  -1   0 1481.15   79.29
   3  -1   0 1454.55   78.19
   3  -1   0 1517.05   79.89
   3  -1   0 1405.66   78.89
   3  -1   0 1466.35   78.79
   3  -1   0 1454.15   79.99
   3  -1   0 1392.06   78.39
   3  -1   0 1396.16   78.39
   3  -1   0 1490.45   77.19
   3  -1   0 1472.95   77.59
   3  -1   0 1547.75   85.49
  -3   1   0 1454.95   78.89
  -3   1   0 1496.75   78.99
  -3   1   0 1452.15   77.29
  -3   1   0 1447.96   78.29
  -3   1   0 1453.35   77.49
  -3   1   0 1328.77   78.49
  -3   1   0 1477.75   80.39
  -3   1   0 1545.55   78.89
  -3   1   0 1562.74   78.79
  -3   1   0 1433.36   77.89
  -3   1   0 1523.45   80.19
  -3   1   0 1523.75   78.19
  -3   1   0 1507.05   83.89
  -3   1   0 1458.25   79.29
  -3   1   0 1458.35   78.29
  -3   1   0 1423.76   79.29
  -3   1   0 1563.64   78.99
  -3   1   0 1448.56   79.69
  -3   1   0 1440.26   79.49
  -3   1   0 1454.85   78.89
  -3   1   0 1481.55   78.39
  -3   1   0 1465.85   77.69
  -3   1   0 1538.25   80.69
  -3   1   0 1524.85   77.59
   2  -1   0   60.99    6.50
   2  -1   0   58.99    3.60
   2  -1   0   74.59    5.50
   2  -1   0   57.79    6.60
   2  -1   0   65.99    3.90
   2  -1   0   62.49    3.90
   2  -1   0   61.89    5.10
   2  -1   0   61.89    4.20
   2  -1   0   62.89    4.20
   2  -1   0   64.99    4.10
   2  -1   0   62.09    4.80
   2  -1   0   59.99    3.50
   2  -1   0   62.19    4.00
   2  -1   0   60.09    4.10
   2  -1   0   48.20    5.50
   2  -1   0   61.89    4.40
   2  -1   0   62.79    3.90
   2  -1   0   59.99    6.50
   2  -1   0   63.59    3.90
   2  -1   0   67.89    7.10
   2  -1   0   62.29    4.00
   2  -1   0   64.89    4.20
   2  -1   0   57.79    4.10
   2  -1   0   63.59    5.10
   2  -1   0   60.69    3.90
   2  -1   0   62.29    4.70
   2  -1   0   70.19    7.10
   2  -1   0   56.89    4.70
   2  -1   0   62.99    5.00
   2  -1   0   59.09    3.80
   2  -1   0   69.49    6.70
   2  -1   0   65.99    4.40
   2  -1   0   63.39    7.60
   2  -1   0   53.89    6.50
   2  -1   0   61.19    6.20
   2  -1   0   66.09    4.60
   2  -1   0   62.59    3.90
   2  -1   0   68.09    7.10
   2  -1   0   58.79    3.90
   2  -1   0   41.40    5.90
   2  -1   0   55.89    6.10
   2  -1   0   59.29    4.30
   2  -1   0   58.59    5.60
   2  -1   0   61.29    6.20
   2  -1   0   61.59    5.80
   2  -1   0   64.59    3.60
   2  -1   0   55.99    6.30
   2  -1   0   59.99    3.50
   2  -1   0   68.39    4.10
   2  -1   0   60.69    6.20
   2  -1   0   55.09    6.10
   2  -1   0   59.39    5.10
   2  -1   0   55.99    8.30
   2  -1   0   69.99    6.80
   2  -1   0   71.29    5.20
   2  -1   0   64.19    4.40
   2  -1   0   61.79    3.50
   2  -1   0   62.99    5.60
   2  -1   0   60.89    3.90
   2  -1   0   60.59    3.60
  -2   1   0   59.59    3.20
  -2   1   0   64.09    5.20
  -2   1   0   61.09    4.10
  -2   1   0   58.79    3.90
  -2   1   0   57.49    3.90
  -2   1   0   67.89    6.30
  -2   1   0   56.19    4.60
  -2   1   0   61.39    3.60
  -2   1   0   49.99    5.50
  -2   1   0   56.49    5.20
  -2   1   0   63.69    5.50
  -2   1   0   44.50    5.90
  -2   1   0   42.80    5.80
  -2   1   0   73.69    5.20
  -2   1   0   56.59    4.90
  -2   1   0   58.79    5.70
  -2   1   0   64.29    4.00
  -2   1   0   55.39    4.00
  -2   1   0   68.19    4.20
  -2   1   0   65.49    4.10
  -2   1   0   60.99    3.60
  -2   1   0   47.00    5.60
  -2   1   0   65.39    5.70
  -2   1   0   61.79    3.30
  -2   1   0   57.69    3.90
  -2   1   0   61.49    4.10
  -2   1   0   51.19    5.00
  -2   1   0   65.09    5.60
  -2   1   0   53.49    8.30
  -2   1   0   71.69    7.00
  -2   1   0   43.40    5.60
  -2   1   0   58.39    3.80
  -2   1   0   57.69    3.80
  -2   1   0   66.79    8.00
  -2   1   0   62.69    4.40
  -2   1   0   63.59    4.20
  -2   1   0   59.99    3.80
  -2   1   0   58.69    4.30
  -2   1   0   60.79    3.20
  -2   1   0   62.09    4.00
  -2   1   0   56.89    3.90
  -2   1   0   55.89    4.00
  -2   1   0   61.49    5.00
  -2   1   0   61.89    3.60
  -2   1   0   65.89    6.20
  -2   1   0   66.09    5.90
  -2   1   0   56.49    4.60
  -2   1   0   62.39    4.30
  -2   1   0   63.59    4.10
  -2   1   0   66.99    6.30
  -2   1   0   59.69    4.50
  -2   1   0   59.19    6.20
  -2   1   0   62.69    5.10
  -2   1   0   76.19    7.90
  -2   1   0   68.89    7.10
  -2   1   0   59.49    3.20
  -2   1   0   62.99    5.60
  -2   1   0   77.49    5.30
  -2   1   0   64.89    4.30
  -2   1   0   58.19    6.20
   1  -1   0  170.28    9.00
   1  -1   0  177.58    9.80
   1  -1   0  176.68    9.20
   1  -1   0  178.78    9.40
   1  -1   0  169.48    9.80
   1  -1   0  179.88    9.20
   1  -1   0  171.68    9.40
   1  -1   0  193.68   11.80
   1  -1   0  178.38    9.90
   1  -1   0  170.38    9.30
   1  -1   0  181.28    9.50
   1  -1   0  177.48    9.30
   1  -1   0  184.38    9.40
   1  -1   0  184.68   10.00
   1  -1   0  175.68    9.50
   1  -1   0  172.08    9.40
   1  -1   0  172.18    9.40
   1  -1   0  179.48    9.20
   1  -1   0  169.78    9.40
   1  -1   0  179.38    9.30
   1  -1   0  165.48    9.00
   1  -1   0  180.08    9.10
   1  -1   0  181.58    9.00
   1  -1   0  174.88    9.60
   1  -1   0  166.78    9.40
   1  -1   0  155.78   10.00
   1  -1   0  184.38    9.30
   1  -1   0  159.88   10.30
  -1   1   0  168.58    9.40
  -1   1   0  173.08   10.10
  -1   1   0  164.88    9.30
  -1   1   0  183.58    9.50
  -1   1   0  155.38   10.50
  -1   1   0  172.88   10.30
  -1   1   0  173.58   11.50
  -1   1   0  168.48    9.80
  -1   1   0  168.58    9.80
  -1   1   0  180.28   10.70
  -1   1   0  180.68   10.90
  -1   1   0  173.88   10.60
  -1   1   0  153.58    9.40
  -1   1   0  183.68   10.30
  -1   1   0  184.38    9.40
  -1   1   0  169.88    9.30
  -1   1   0  179.08   10.50
  -1   1   0  165.58    9.20
  -1   1   0  159.98    9.80
  -1   1   0  175.58   10.10
  -1   1   0  183.68   11.10
  -1   1   0  179.08   10.50
  -1   1   0  170.68   10.40
  -1   1   0  169.28    9.30
  -1   1   0  170.48    9.40
  -1   1   0  162.78    9.40
  -1   1   0  180.88   10.10
  -1   1   0  172.08    9.00
  -1   1   0  180.98   10.40
  -1   1   0  178.48   10.40
  -1   1   0  181.48    9.90
  -1   1   0  177.28   10.10
  -1   1   0  171.58    9.00
  -1   1   0  171.68    9.80
  -1   1   0  172.18    9.90
  -1   1   0  166.08   10.20
  -1   1   0  169.98    9.00
  -1   1   0  157.48    9.20
  -1   1   0  175.28   10.80
  -1   1   0  172.88   10.40
  -1   1   0  180.18    9.10
  -1   1   0  169.98    9.30
  -1   1   0  183.18   10.40
  -1   1   0  182.38   10.40
  -1   1   0  181.88   10.40
  -1   1   0  171.58    9.20
  -1   1   0  170.48    9.40
  -1   1   0  165.48    9.20
  -1   1   0  142.19   10.40
  -1  -1   0  179.48   10.20
  -1  -1   0  175.38    9.10
  -1  -1   0  175.68    9.50
  -1  -1   0  174.58    9.10
  -1  -1   0  178.98   10.20
  -1  -1   0  178.28    9.90
  -1  -1   0  172.78    9.40
  -1  -1   0  163.98   10.90
  -1  -1   0  150.98    9.20
  -1  -1   0  189.78   10.30
  -1  -1   0  190.48    9.60
  -1  -1   0  149.19    9.20
  -1  -1   0  175.58    9.80
  -1  -1   0  168.38    9.50
  -1  -1   0  174.68    9.40
  -1  -1   0  170.08    9.60
  -1  -1   0  182.78    9.90
  -1  -1   0  180.88    9.40
  -1  -1   0  175.28    9.90
  -1  -1   0  195.48   10.80
  -1  -1   0  172.48    9.40
  -1  -1   0  181.88    9.30
  -1  -1   0  178.08    9.30
  -1  -1   0  162.18    9.80
  -1  -1   0  166.08    9.90
  -1  -1   0  187.08    9.80
  -1  -1   0  186.18    9.60
  -1  -1   0  168.88    9.50
  -1  -1   0  176.38    9.40
  -1  -1   0  179.68    9.40
  -1  -1   0  178.98    9.90
  -1  -1   0  179.78   10.30
  -1  -1   0  179.08   10.20
  -1  -1   0  171.18    9.70
  -1  -1   0  182.78    9.20
  -1  -1   0  178.38    9.30
  -1  -1   0  180.68    9.40
  -1  -1   0  176.98    9.30
  -1  -1   0  176.78   10.10
  -1  -1   0  177.68    9.50
  -1  -1   0  179.78    9.60
  -1  -1   0  170.38    9.50
  -1  -1   0  177.48    9.90
  -1  -1   0  178.28    9.50
  -1  -1   0  175.28   10.40
  -1  -1   0  174.28    9.60
  -1  -1   0  176.28    9.40
  -1  -1   0  154.88    9.20
   1   1   0  177.98   10.00
   1   1   0  172.78    9.40
   1   1   0  183.68    9.30
   1   1   0  178.28   10.50
   1   1   0  181.98    9.20
   1   1   0  170.38    9.10
   1   1   0  162.38    9.80
   1   1   0  150.08    9.70
   1   1   0  178.18    9.30
   1   1   0  151.78   10.10
   1   1   0  171.58    9.50
   1   1   0  161.58    9.90
   1   1   0  185.58    9.90
   1   1   0  177.68    9.10
   1   1   0  172.18    9.10
   1   1   0  186.58   10.70
   1   1   0  184.18   10.40
   1   1   0  179.28    9.30
   1   1   0  179.58    9.20
   1   1   0  184.28    9.40
   1   1   0  159.68    9.90
   1   1   0  181.68    9.30
   1   1   0  171.98   10.70
   1   1   0  178.68    9.40
   1   1   0  180.18    9.40
  -2  -1   0   58.99    3.70
  -2  -1   0   61.19    6.50
  -2  -1   0   55.09    4.80
  -2  -1   0   57.49    7.20
  -2  -1   0   60.49    3.30
  -2  -1   0   50.89    5.80
  -2  -1   0   58.69    5.90
  -2  -1   0   53.39    3.80
  -2  -1   0   58.19    5.30
  -2  -1   0   66.59    4.20
  -2  -1   0   57.79    4.40
  -2  -1   0   70.49    6.50
  -2  -1   0   54.79    3.80
  -2  -1   0   49.50    4.80
  -2  -1   0   73.29    6.40
  -2  -1   0   55.59    5.50
  -2  -1   0   64.29    4.90
  -2  -1   0   60.39    3.90
  -2  -1   0   59.89    3.80
  -2  -1   0   60.79    5.30
  -2  -1   0   61.09    3.40
  -2  -1   0   64.29    4.30
  -2  -1   0   68.69    5.60
  -2  -1   0   61.59    3.40
  -2  -1   0   56.39    3.80
  -2  -1   0   65.49    3.30
  -2  -1   0   63.79    3.90
  -2  -1   0   61.99    3.50
  -2  -1   0   60.29    3.70
  -2  -1   0   58.49    3.90
  -2  -1   0   62.49    3.50
  -2  -1   0   61.99    3.50
  -2  -1   0   54.49    3.70
  -2  -1   0   62.39    4.10
  -2  -1   0   67.79    4.40
  -2  -1   0   56.29    3.50
  -2  -1   0   57.49    3.30
  -2  -1   0   64.59    5.80
  -2  -1   0   54.89    4.90
  -2  -1   0   58.59    6.00
  -2  -1   0   60.99    4.40
  -2  -1   0   61.79    3.70
  -2  -1   0   60.19    3.40
  -2  -1   0   66.69    5.30
  -2  -1   0   58.69    3.50
  -2  -1   0   64.19    3.80
  -2  -1   0   63.09    4.50
  -2  -1   0   72.49    5.60
  -2  -1   0   62.49    3.30
  -2  -1   0   57.49    4.50
  -2  -1   0   65.49    3.40
  -2  -1   0   75.69    6.10
  -2  -1   0   58.49    4.70
  -2  -1   0   60.89    5.80
  -2  -1   0   60.59    3.50
  -2  -1   0   65.59    6.30
  -2  -1   0   66.79    5.00
  -2  -1   0   55.19    3.60
  -2  -1   0   62.09    3.50
  -2  -1   0   52.49    3.80
  -2  -1   0   55.79    4.50
  -2  -1   0   61.99    3.80
  -2  -1   0   64.19    4.10
  -2  -1   0   66.39    5.00
  -2  -1   0   62.59    4.40
  -2  -1   0   57.09    3.80
  -2  -1   0   60.99    3.30
  -2  -1   0   61.19    4.10
   2   1   0   75.39    7.60
   2   1   0   65.69    3.70
   2   1   0   58.49    7.10
   2   1   0   43.70    5.50
   2   1   0   60.39    3.70
   2   1   0   65.19    4.70
   2   1   0   69.39    5.80
   2   1   0   40.70    5.30
   2   1   0   56.89    4.60
   2   1   0   52.89    4.70
   2   1   0   60.39    4.10
   2   1   0   72.39    5.40
   2   1   0   65.89    3.80
   2   1   0   56.59    6.10
   2   1   0   60.69    4.30
   2   1   0   67.09    5.50
   2   1   0   59.59    4.00
   2   1   0   59.19    3.30
   2   1   0   62.19    3.30
   2   1   0   64.19    3.70
   2   1   0   59.49    3.50
   2   1   0   46.00    5.30
   2   1   0   59.69    3.50
   2   1   0   59.89    3.80
   2   1   0   54.69    4.50
   2   1   0   56.09    5.90
   2   1   0   59.99    3.60
   2   1   0   45.60    5.50
   2   1   0   54.69    4.20
   2   1   0   71.59    5.70
   2   1   0   57.29    4.40
   2   1   0   56.39    4.50
   2   1   0   59.79    3.30
   2   1   0   49.40    4.70
   2   1   0   58.69    3.60
   2   1   0   60.59    3.50
   2   1   0   59.69    3.90
   2   1   0   75.29    5.20
   2   1   0   65.69    4.00
   2   1   0   69.19    7.50
   2   1   0   66.09    4.30
   2   1   0   60.89    4.10
   2   1   0   61.19    5.30
  -3  -1   0 1455.35   77.09
  -3  -1   0 1474.15   78.49
  -3  -1   0 1478.35   79.09
  -3  -1   0 1467.75   76.59
  -3  -1   0 1474.15   76.29
  -3  -1   0 1501.05   77.89
  -3  -1   0 1530.35   77.99
  -3  -1   0 1471.25   77.49
  -3  -1   0 1491.75   77.09
  -3  -1   0 1478.75   77.89
  -3  -1   0 1525.95   77.49
  -3  -1   0 1449.26   76.29
  -3  -1   0 1352.86   76.49
  -3  -1   0 1527.75   77.79
  -3  -1   0 1514.15   77.89
  -3  -1   0 1584.14   76.49
  -3  -1   0 1541.15   79.09
  -3  -1   0 1412.76   79.99
  -3  -1   0 1454.35   76.79
  -3  -1   0 1466.35   78.39
  -3  -1   0 1442.06   78.19
  -3  -1   0 1445.96   78.49
   3   1   0 1366.76   76.59
   3   1   0 1532.75   77.89
   3   1   0 1460.85   80.19
   3   1   0 1460.15   76.09
   3   1   0 1425.26   76.89
   3   1   0 1478.35   78.89
   3   1   0 1407.66   77.89
   3   1   0 1450.55   76.79
   3   1   0 1401.96   79.29
   3   1   0 1251.67   76.79
   3   1   0 1423.36   78.69
   3   1   0 1291.67   75.99
   3   1   0 1473.95   76.49
   3   1   0 1412.66   77.49
   3   1   0 1445.86   75.59
   3   1   0 1464.85   77.79
   3   1   0 1521.55   76.59
   3   1   0 1498.35   75.79
   3   1   0 1426.76   77.99
   3   1   0 1491.15   75.39
   3   1   0 1469.75   78.79
   3   1   0 1429.26   78.19
   3   1   0 1412.26   78.89
  -4  -1   0   31.00    7.20
  -4  -1   0   26.10    2.20
  -4  -1   0   34.40    5.30
  -4  -1   0   25.30    1.80
  -4  -1   0   28.90    5.30
  -4  -1   0   29.80    4.50
  -4  -1   0   30.10    4.60
  -4  -1   0   31.30    1.70
  -4  -1   0   27.10    2.30
  -4  -1   0   26.30    2.40
  -4  -1   0   25.30    3.50
  -4  -1   0   27.90    1.70
  -4  -1   0   28.00    2.90
  -4  -1   0   20.60    2.90
  -4  -1   0   31.80    3.40
  -4  -1   0   24.70    4.90
  -4  -1   0   26.90    3.50
  -4  -1   0   30.30    4.00
  -4  -1   0   24.10    1.70
  -4  -1   0   37.10   10.10
  -4  -1   0   28.20    2.70
  -4  -1   0   24.60    2.90
  -4  -1   0   28.00    5.80
  -4  -1   0   31.30    4.40
  -4  -1   0   28.80    2.70
  -4  -1   0   28.30    4.90
  -4  -1   0   26.80    2.90
  -4  -1   0   23.80    4.90
  -4  -1   0   21.10    3.70
  -4  -1   0   29.70    4.80
  -4  -1   0   27.50    4.30
  -4  -1   0   23.70    6.00
  -4  -1   0   28.80    3.50
  -4  -1   0   30.30    6.70
  -4  -1   0   27.50    6.00
  -4  -1   0   21.50    4.50
  -4  -1   0   30.60    4.40
  -4  -1   0   31.10    3.10
  -4  -1   0   24.20    3.20
  -4  -1   0   23.30    4.00
  -4  -1   0   25.50    2.30
  -4  -1   0   29.20    3.20
  -4  -1   0   24.30    3.50
  -4  -1   0   29.80    3.00
  -4  -1   0   24.40    1.70
  -4  -1   0   31.90    4.20
  -4  -1   0   30.50    4.00
  -4  -1   0   28.90    4.00
  -4  -1   0   29.30    5.20
  -4  -1   0   29.30    2.40
  -4  -1   0   29.90    2.60
  -4  -1   0   28.90    2.70
  -4  -1   0   27.70    2.90
  -4  -1   0   44.40    7.00
  -4  -1   0   25.30    4.70
   4   1   0   26.40    2.90
   4   1   0   37.90    6.20
   4   1   0   20.90    3.60
   4   1   0   31.60    3.30
   4   1   0   26.00    5.20
   4   1   0   37.70    5.80
   4   1   0   29.30    3.40
   4   1   0   32.60    3.50
   4   1   0   25.00    4.10
   4   1   0   30.20    1.70
   4   1   0   31.70    2.70
   4   1   0   23.30    5.50
   4   1   0   32.90    6.50
   4   1   0   34.60    7.00
   4   1   0   26.90    1.70
   4   1   0   26.90    6.50
   4   1   0   31.70    2.90
   4   1   0   31.80    5.50
   4   1   0   31.90    5.50
   4   1   0   28.50    2.30
   4   1   0   32.60    3.20
   4   1   0   28.70    2.20
   4   1   0   28.40    2.40
   4   1   0   27.50    3.90
   4   1   0   29.70    1.70
   4   1   0   28.40    2.00
   4   1   0   28.30    7.70
   4   1   0   30.40    5.90
   4   1   0   28.40    2.00
   4   1   0   25.70    3.10
   4   1   0   22.80    4.90
   4   1   0   27.90    2.50
   4   1   0   34.10    3.20
   4   1   0   41.60    8.10
   4   1   0   30.30    1.90
   4   1   0   27.90    6.20
   4   1   0   31.30    2.40
   4   1   0   33.70    2.80
   4   1   0   22.40    5.30
   4   1   0   26.80    3.80
   4   1   0   29.60    2.30
   4   1   0   30.60    2.70
   4   1   0   25.80    3.00
  -5  -1   0  459.25   28.20
  -5  -1   0  422.86   25.80
  -5  -1   0  416.46   23.70
  -5  -1   0  421.26   24.30
  -5  -1   0  404.96   26.80
  -5  -1   0  438.36   22.70
  -5  -1   0  402.56   27.90
  -5  -1   0  393.46   24.80
  -5  -1   0  446.16   25.30
  -5  -1   0  433.76   28.00
  -5  -1   0  409.36   24.00
  -5  -1   0  399.46   27.20
  -5  -1   0  424.66   26.30
  -5  -1   0  446.56   23.20
  -5  -1   0  411.16   23.30
  -5  -1   0  417.16   23.30
  -5  -1   0  425.26   25.20
  -5  -1   0  416.76   29.00
  -5  -1   0  411.86   23.80
  -5  -1   0  422.16   24.40
  -5  -1   0  402.36   26.50
  -5  -1   0  430.36   24.90
  -5  -1   0  433.16   26.50
  -5  -1   0  427.06   24.30
  -5  -1   0  416.96   24.80
  -5  -1   0  427.56   24.80
  -5  -1   0  432.96   23.20
  -5  -1   0  428.76   28.30
  -5  -1   0  430.16   27.30
  -5  -1   0  450.75   23.80
  -5  -1   0  397.56   25.60
  -5  -1   0  440.66   36.30
  -5  -1   0  407.66   23.30
  -5  -1   0  439.96   27.30
  -5  -1   0  430.96   30.90
  -5  -1   0  462.85   29.40
  -5  -1   0  419.26   22.70
  -5  -1   0  426.56   23.90
  -5  -1   0  413.76   23.20
  -5  -1   0  458.35   23.80
  -5  -1   0  427.46   25.80
  -5  -1   0  407.76   23.20
  -5  -1   0  427.86   23.30
  -5  -1   0  461.05   25.50
  -5  -1   0  408.86   23.70
  -5  -1   0  444.06   27.20
  -5  -1   0  423.86   22.60
  -5  -1   0  414.56   22.60
  -5  -1   0  402.06   25.20
  -5  -1   0  421.86   23.40
  -5  -1   0  421.06   26.70
   5   1   0  422.96   21.90
   5   1   0  427.96   23.30
   5   1   0  434.86   23.50
   5   1   0  408.66   24.00
   5   1   0  426.86   22.40
   5   1   0  366.66   25.30
   5   1   0  427.16   22.60
   5   1   0  442.66   23.60
   5   1   0  430.66   24.80
   5   1   0  459.45   24.90
   5   1   0  407.56   23.80
   5   1   0  414.96   25.40
   5   1   0  425.16   22.80
   5   1   0  437.56   23.30
   5   1   0  432.16   23.70
   5   1   0  411.76   27.70
   5   1   0  416.46   30.00
   5   1   0  379.76   24.70
   5   1   0  380.76   25.90
   5   1   0  399.06   28.50
   5   1   0  406.46   23.60
   5   1   0  413.86   23.40
   5   1   0  471.45   27.80
   5   1   0  437.56   27.90
   5   1   0  425.26   25.30
   5   1   0  422.16   22.30
   5   1   0  419.96   21.90
   5   1   0  449.66   23.20
   5   1   0  438.76   29.40
   5   1   0  392.16   25.60
   5   1   0  433.56   22.60
   5   1   0  427.46   32.20
   5   1   0  430.96   22.20
   5   1   0  422.16   23.10
   5   1   0  452.95   29.40
   5   1   0  407.76   28.50
   5   1   0  414.36   22.70
   5   1   0  422.06   21.90
   5   1   0  444.56   23.30
   5   1   0  444.86   27.60
   5   1   0  411.76   28.30
   5   1   0  414.26   23.50
   5   1   0  431.36   22.70
  -6  -1   0  332.47   19.50
  -6  -1   0  323.67   17.80
  -6  -1   0  319.27   18.80
  -6  -1   0  309.57   17.50
  -6  -1   0  330.67   20.00
  -6  -1   0  319.87   26.50
  -6  -1   0  317.67   18.20
  -6  -1   0  327.37   22.20
  -6  -1   0  316.97   18.10
  -6  -1   0  300.67   20.70
  -6  -1   0  314.97   17.90
  -6  -1   0  341.77   22.30
  -6  -1   0  346.77   25.30
  -6  -1   0  341.77   18.70
  -6  -1   0  323.97   17.50
  -6  -1   0  333.67   22.90
  -6  -1   0  357.56   20.60
  -6  -1   0  309.67   18.80
  -6  -1   0  322.37   23.90
  -6  -1   0  289.17   22.80
  -6  -1   0  350.66   21.90
  -6  -1   0  283.17   21.00
  -6  -1   0  330.17   18.20
  -6  -1   0  331.47   20.50
  -6  -1   0  374.26   33.80
  -6  -1   0  304.17   18.90
  -6  -1   0  311.07   23.10
  -6  -1   0  304.77   20.20
  -6  -1   0  301.57   20.80
  -6  -1   0  349.07   18.70
  -6  -1   0  294.97   21.20
  -6  -1   0  300.27   19.20
  -6  -1   0  322.27   18.30
  -6  -1   0  335.87   17.40
  -6  -1   0  321.37   18.40
  -6  -1   0  347.97   18.90
  -6  -1   0  331.87   18.80
  -6  -1   0  335.47   22.80
  -6  -1   0  323.87   18.30
  -6  -1   0  326.87   22.70
  -6  -1   0  331.57   23.60
  -6  -1   0  320.47   20.40
  -6  -1   0  327.27   18.10
  -6  -1   0  312.67   17.30
  -6  -1   0  339.47   18.80
  -6  -1   0  326.37   17.90
  -6  -1   0  269.77   20.40
  -6  -1   0  325.37   18.80
  -6  -1   0  309.27   22.30
  -6  -1   0  307.97   20.50
  -6  -1   0  322.17   19.30
  -6  -1   0  325.27   18.20
  -6  -1   0  321.37   23.90
  -6  -1   0  329.07   19.90
  -6  -1   0  337.47   19.40
  -6  -1   0  334.77   21.90
  -6  -1   0  288.77   19.80
  -6  -1   0  280.77   23.70
   6   1   0  308.37   19.70
   6   1   0  304.67   22.70
   6   1   0  303.87   19.00
   6   1   0  327.87   24.50
   6   1   0  327.27   24.90
   6   1   0  318.77   17.50
   6   1   0  305.57   18.40
   6   1   0  326.67   17.20
   6   1   0  322.57   17.10
   6   1   0  300.97   18.10
   6   1   0  279.97   19.80
   6   1   0  301.77   23.00
   6   1   0  281.37   22.80
   6   1   0  294.47   18.30
   6   1   0  312.17   18.50
   6   1   0  263.07   21.10
   6   1   0  330.17   18.10
   6   1   0  347.77   29.00
   6   1   0  307.37   21.10
   6   1   0  317.77   16.50
   6   1   0  314.37   18.30
   6   1   0  327.37   25.20
   6   1   0  306.87   18.90
   6   1   0  321.77   17.50
   6   1   0  316.57   17.40
   6   1   0  307.07   24.40
   6   1   0  312.27   20.40
   6   1   0  313.47   16.50
   6   1   0  309.97   16.50
   6   1   0  328.77   17.30
   6   1   0  279.57   22.10
   6   1   0  300.07   18.40
   6   1   0  290.77   21.30
   6   1   0  319.47   17.60
   6   1   0  320.87   26.00
   6   1   0  337.27   18.30
   6   1   0  302.27   17.90
   6   1   0  322.37   20.90
   6   1   0  316.47   21.20
   6   1   0  336.37   24.90
   6   1   0  322.37   16.70
   6   1   0  333.07   18.20
   6   1   0  338.17   23.10
   6   1   0  276.27   19.50
   6   1   0  315.07   18.60
  -7  -1   0   23.40    6.30
  -7  -1   0   11.00    4.20
  -7  -1   0   12.90    3.40
  -7  -1   0   11.10    5.30
  -7  -1   0   20.50    2.90
  -7  -1   0   11.10    4.70
  -7  -1   0   20.50    3.40
  -7  -1   0   19.10    2.20
  -7  -1   0   14.40    5.70
  -7  -1   0   15.20    3.00
  -7  -1   0   21.80    3.30
  -7  -1   0   13.10    2.90
  -7  -1   0   17.80    4.10
  -7  -1   0   23.50    9.20
  -7  -1   0   16.90    3.80
  -7  -1   0   11.60    2.90
  -7  -1   0   27.90    8.20
  -7  -1   0   22.80    5.40
  -7  -1   0   11.50    4.60
  -7  -1   0   18.00    2.90
  -7  -1   0   11.30    3.90
  -7  -1   0   16.40    2.70
  -7  -1   0   22.00    6.60
  -7  -1   0   15.30    5.40
  -7  -1   0   10.20    3.80
  -7  -1   0   15.70    3.80
  -7  -1   0    8.40    3.30
  -7  -1   0   14.00    4.20
  -7  -1   0   12.90    4.10
  -7  -1   0   25.50    3.80
  -7  -1   0   14.50    2.50
  -7  -1   0   22.30    3.10
  -7  -1   0   14.20    3.20
  -7  -1   0   20.50    2.30
  -7  -1   0   19.10    3.00
  -7  -1   0   12.70    2.50
  -7  -1   0   25.40    6.20
  -7  -1   0   16.00    3.00
  -7  -1   0   20.60    3.20
  -7  -1   0   20.20    3.10
  -7  -1   0   15.40    4.80
  -7  -1   0   16.00    2.70
  -7  -1   0   20.10    5.50
  -7  -1   0   22.90    6.70
  -7  -1   0   11.90    3.90
  -7  -1   0   14.50    3.00
  -7  -1   0   20.20    2.40
  -7  -1   0   17.20    5.80
  -7  -1   0   23.10   10.20
  -7  -1   0   19.20    7.60
  -7  -1   0   15.70    5.30
  -7  -1   0   16.40    4.70
  -7  -1   0   13.40    3.30
  -7  -1   0   12.60    6.50
  -7  -1   0   16.20    3.60
  -7  -1   0   13.80    2.10
  -7  -1   0   24.20    4.00
  -7  -1   0   25.70    6.70
  -7  -1   0   17.30    4.90
   7   1   0   14.90    3.00
   7   1   0   21.00    3.30
   7   1   0   30.10    9.10
   7   1   0   13.70    2.80
   7   1   0   24.90    3.70
   7   1   0   11.80    4.90
   7   1   0   18.70    6.90
   7   1   0   23.00    5.50
   7   1   0   15.80    3.40
   7   1   0   12.20    4.10
   7   1   0   15.60    3.00
   7   1   0   14.10    4.90
   7   1   0   17.40    5.30
   7   1   0   17.60    2.80
   7   1   0   14.20    2.80
   7   1   0   15.40    4.20
   7   1   0    7.50    5.50
   7   1   0   15.90    5.60
   7   1   0    8.40    5.30
   7   1   0   12.80    4.10
   7   1   0   17.70    5.40
   7   1   0   14.10    6.00
   7   1   0   11.90    7.20
   7   1   0   17.30    2.40
   7   1   0   13.50    5.50
   7   1   0   19.60    2.30
   7   1   0   16.40    2.40
   7   1   0   12.50    8.10
   7   1   0   14.40    2.70
   7   1   0   19.20    3.40
   7   1   0   15.90    1.90
   7   1   0   18.40    2.80
   7   1   0   15.80    3.10
   7   1   0   17.30    2.80
   7   1   0    8.00    5.30
   7   1   0   17.20    3.60
   7   1   0   17.00    4.10
   7   1   0   11.10    2.00
   7   1   0   17.20    2.30
   7   1   0   16.70    3.30
   7   1   0   15.10    1.90
   7   1   0   27.50    7.30
   7   1   0   28.60    5.90
   7   1   0   26.70    7.00
  -8  -1   0   45.20    9.10
  -8  -1   0   47.60   12.30
  -8  -1   0   48.90    4.60
  -8  -1   0   48.80    9.60
  -8  -1   0   56.39    7.70
  -8  -1   0   49.80    4.10
  -8  -1   0   66.19    9.60
  -8  -1   0   47.70    6.60
  -8  -1   0   53.99    5.70
  -8  -1   0   52.49    5.30
  -8  -1   0   47.60    4.90
  -8  -1   0   49.50    4.90
  -8  -1   0   59.49    8.60
  -8  -1   0   54.89    6.60
  -8  -1   0   51.69    6.90
  -8  -1   0   37.80    7.70
  -8  -1   0   44.80   10.50
  -8  -1   0   43.80    5.00
  -8  -1   0   49.60    7.20
  -8  -1   0   49.60    6.00
  -8  -1   0   50.19    9.80
  -8  -1   0   51.29    3.90
  -8  -1   0   60.29    8.30
  -8  -1   0   51.89    4.00
  -8  -1   0   46.40    3.80
  -8  -1   0   50.29    6.10
  -8  -1   0   50.79    7.80
  -8  -1   0   48.30    5.80
  -8  -1   0   62.99   13.20
  -8  -1   0   47.60   17.30
  -8  -1   0   46.50    7.90
  -8  -1   0   49.30    6.00
  -8  -1   0   63.29   12.50
  -8  -1   0   52.09    5.10
  -8  -1   0   53.89    7.80
  -8  -1   0   58.99    5.90
  -8  -1   0   52.59    5.80
  -8  -1   0   60.09   10.00
  -8  -1   0   40.40   10.70
  -8  -1   0   52.29    5.40
  -8  -1   0   68.19   15.90
  -8  -1   0   56.29    6.70
  -8  -1   0   51.29    7.20
  -8  -1   0   53.69   10.50
  -8  -1   0   51.49    6.00
  -8  -1   0   46.30    9.60
  -8  -1   0   38.70    9.40
  -8  -1   0   49.20   10.10
  -8  -1   0   54.99    5.50
  -8  -1   0   50.19    8.90
  -8  -1   0   61.69    7.10
  -8  -1   0   63.39    9.70
  -8  -1   0   56.19    5.30
  -8  -1   0   64.29    7.50
  -8  -1   0   43.70   10.00
  -8  -1   0   39.40    8.90
  -8  -1   0   32.80    4.70
   8   1   0   56.39   12.20
   8   1   0   67.59    8.50
   8   1   0   40.90   12.50
   8   1   0   47.00    4.60
   8   1   0   37.40   14.10
   8   1   0   52.79    5.60
   8   1   0   51.69    4.20
   8   1   0   40.00    7.10
   8   1   0   48.30    8.70
   8   1   0   42.70    4.80
   8   1   0   41.30   10.80
   8   1   0   44.80    5.70
   8   1   0   25.20    9.30
   8   1   0   30.00   11.70
   8   1   0   57.79    5.10
   8   1   0   42.00   12.60
   8   1   0   38.90   12.50
   8   1   0   41.20    8.20
   8   1   0   45.30    3.70
   8   1   0   44.30    5.40
   8   1   0   47.20    5.70
   8   1   0   48.70    8.40
   8   1   0   48.90    5.70
   8   1   0   49.60    5.50
   8   1   0   53.89   11.50
   8   1   0   49.80    6.50
   8   1   0   70.99    9.00
   8   1   0   42.50    5.70
   8   1   0   66.29    6.80
   8   1   0   53.29   11.70
   8   1   0   50.09    3.60
   8   1   0   47.20    5.30
   8   1   0   44.00    8.10
   8   1   0   64.49    7.70
   8   1   0   42.70    8.60
   8   1   0   38.70    8.00
   8   1   0   46.20    6.30
   8   1   0   38.90   12.10
   8   1   0   46.50    5.70
  -9  -1   0  194.68   15.50
  -9  -1   0  204.78   18.30
  -9  -1   0  203.68   22.10
  -9  -1   0  162.88   11.90
  -9  -1   0  139.69   16.30
  -9  -1   0  181.88   13.50
  -9  -1   0  155.58   12.60
  -9  -1   0  186.08   21.40
  -9  -1   0  181.98   12.30
  -9  -1   0  227.98   17.90
  -9  -1   0  187.18   10.80
  -9  -1   0  183.18   12.60
  -9  -1   0  184.88   12.40
  -9  -1   0  178.78   12.30
  -9  -1   0  177.18   12.70
  -9  -1   0  189.28   12.30
  -9  -1   0  292.57   29.20
  -9  -1   0  226.08   38.00
  -9  -1   0  200.18   14.90
  -9  -1   0  203.98   13.00
  -9  -1   0  198.18   21.40
  -9  -1   0  173.98   11.90
  -9  -1   0  178.38   12.30
  -9  -1   0  165.88   12.80
  -9  -1   0  196.48   14.30
  -9  -1   0  207.18   16.30
  -9  -1   0  175.48   14.90
  -9  -1   0  187.58   16.60
  -9  -1   0  175.28   14.60
  -9  -1   0  157.78   11.70
  -9  -1   0  202.68   28.00
  -9  -1   0  192.58   19.90
  -9  -1   0  178.88   11.60
  -9  -1   0  176.98   12.10
  -9  -1   0  188.28   12.90
  -9  -1   0  149.99   19.00
  -9  -1   0  191.48   11.00
  -9  -1   0  200.18   21.10
  -9  -1   0  186.88   11.10
  -9  -1   0  237.98   17.30
  -9  -1   0  184.48   10.80
  -9  -1   0  182.98   11.80
   9   1   0  179.68   28.80
   9   1   0  172.78   12.60
   9   1   0  178.28   15.50
   9   1   0  168.28   22.80
   9   1   0  200.08   12.80
   9   1   0  177.88   12.10
   9   1   0  174.38   12.60
   9   1   0  177.48   11.80
   9   1   0  203.08   15.30
   9   1   0  183.88   11.20
   9   1   0  182.08   12.90
   9   1   0  156.28   22.50
   9   1   0  193.58   25.40
   9   1   0  177.68   11.90
   9   1   0  181.38   11.10
   9   1   0  186.68   12.30
   9   1   0  162.08   19.70
   9   1   0  173.88   12.10
   9   1   0  185.38   12.50
   9   1   0  191.78   22.20
   9   1   0  187.58   12.80
   9   1   0  158.38   21.00
   9   1   0  182.68   11.00
   9   1   0  182.48   23.50
   9   1   0  190.68   13.50
   9   1   0  171.68   11.20
   9   1   0  171.08   20.10
   9   1   0  191.28   13.10
   9   1   0  185.18   13.50
   9   1   0  161.08   11.10
   9   1   0  161.48   23.60
   9   1   0  186.58   10.50
   9   1   0  179.98   10.60
   9   1   0  194.78   22.00
   9   1   0  150.68   22.00
   9   1   0  165.68   14.40
 -10  -1   0  606.34   40.10
 -10  -1   0  711.13   36.60
 -10  -1   0  713.83   38.20
 -10  -1   0  669.23   35.40
 -10  -1   0  687.43   37.90
 -10  -1   0  676.43   42.40
 -10  -1   0  611.54   39.20
 -10  -1   0  673.83   44.80
 -10  -1   0  675.73   39.90
 -10  -1   0  649.34   40.30
 -10  -1   0  539.95   41.10
 -10  -1   0  683.93   42.70
 -10  -1   0  688.53   35.40
 -10  -1   0  672.93   35.60
 -10  -1   0  648.14   42.50
 -10  -1   0  683.43   61.99
 -10  -1   0  679.13   37.00
 -10  -1   0  671.33   37.30
 -10  -1   0  684.73   36.30
 -10  -1   0  621.44   37.30
 -10  -1   0  647.44   45.00
 -10  -1   0  680.73   35.60
 -10  -1   0  617.04   37.00
 -10  -1   0  687.43   38.90
 -10  -1   0  552.84   43.40
 -10  -1   0  619.24   37.80
 -10  -1   0  699.43   53.29
 -10  -1   0  677.93   37.50
 -10  -1   0  623.24   37.10
 -10  -1   0  691.63   40.10
 -10  -1   0  690.63   48.80
 -10  -1   0  655.33   37.30
 -10  -1   0  732.23   86.59
 -10  -1   0  678.83   38.30
 -10  -1   0  678.43   41.70
 -10  -1   0  610.24   37.80
 -10  -1   0  663.33   36.90
  10   1   0  631.84   38.70
  10   1   0  642.54   49.40
  10   1   0  621.84   46.20
  10   1   0  653.03   37.90
  10   1   0  668.13   37.90
  10   1   0  661.53   35.70
  10   1   0  689.53   37.70
  10   1   0  661.43   50.09
  10   1   0  668.23   35.80
  10   1   0  533.65   53.69
  10   1   0  655.23   36.00
  10   1   0  644.44   37.30
  10   1   0  716.93   53.59
  10   1   0  646.94   49.99
  10   1   0  610.24   38.30
  10   1   0  643.64   46.90
  10   1   0  667.63   46.30
  10   1   0  637.44   49.10
  10   1   0  639.04   40.20
  10   1   0  648.84   35.80
  10   1   0  669.73   47.80
  10   1   0  669.43   50.29
  10   1   0  658.13   35.20
  10   1   0  653.63   38.00
  10   1   0  632.44   37.30
  10   1   0  671.13   36.00
  10   1   0  707.13   38.00
  10   1   0  670.23   36.70
  10   1   0  673.63   35.10
  10   1   0  676.93   37.10
 -11  -1   0  107.59    8.80
 -11  -1   0  100.99    6.90
 -11  -1   0   92.19    8.00
 -11  -1   0   93.09   10.70
 -11  -1   0   95.89   13.70
 -11  -1   0  101.29    6.90
 -11  -1   0  103.09   13.60
 -11  -1   0   95.89   10.30
 -11  -1   0  100.59    8.80
 -11  -1   0   98.29   14.10
 -11  -1   0  102.19   18.40
 -11  -1   0  108.09   13.20
 -11  -1   0  106.69    9.30
 -11  -1   0   92.19    6.50
 -11  -1   0   85.19   20.20
 -11  -1   0   96.49    8.70
 -11  -1   0  108.59   14.70
 -11  -1   0   88.39   11.30
 -11  -1   0  106.09    8.70
 -11  -1   0  106.79   14.70
 -11  -1   0  100.29   16.10
 -11  -1   0   90.89   12.10
 -11  -1   0  126.19    9.70
 -11  -1   0   89.09   10.00
 -11  -1   0   93.09   10.10
 -11  -1   0   99.09   16.30
 -11  -1   0   97.09   16.30
 -11  -1   0   73.19   10.40
 -11  -1   0  107.99    6.80
 -11  -1   0   94.79    7.90
 -11  -1   0   97.89    8.70
 -11  -1   0   96.59    7.50
 -11  -1   0  107.89   17.40
 -11  -1   0  107.09    7.60
 -11  -1   0   94.99    8.60
 -11  -1   0  126.69   30.80
  11   1   0   96.99    7.30
  11   1   0   85.29   17.90
  11   1   0  123.49   23.70
  11   1   0   75.49   18.30
  11   1   0   90.79   10.00
  11   1   0   82.99   17.30
  11   1   0   94.79   10.10
  11   1   0   81.49   18.00
  11   1   0   87.09   16.40
  11   1   0  101.49    6.30
  11   1   0   96.89    9.20
  11   1   0   97.29   10.20
  11   1   0   82.59   24.60
  11   1   0   82.99   15.30
  11   1   0  114.19   11.90
  11   1   0   89.39    8.20
  11   1   0  108.69    9.10
  11   1   0  106.19    7.70
  11   1   0  101.79   11.10
  11   1   0   85.99    7.00
  11   1   0  101.59    8.70
  11   1   0   96.79    7.40
  11   1   0   58.09   15.60
  11   1   0  102.79   20.60
  11   1   0  106.09    8.30
  11   1   0   80.79   11.90
  11   1   0   96.39    6.80
  11   1   0  101.09    8.70
  11   1   0   98.49    6.40
  11   1   0   99.69   19.00
 -12  -1   0  132.79   18.30
 -12  -1   0  133.49   11.60
 -12  -1   0  126.29   10.90
 -12  -1   0  119.99   10.60
 -12  -1   0  140.39   18.00
 -12  -1   0  123.59    8.80
 -12  -1   0  134.29   11.40
 -12  -1   0   88.49   17.70
 -12  -1   0  126.49   11.50
 -12  -1   0  109.69   15.00
 -12  -1   0  119.89   10.30
 -12  -1   0  136.49   17.40
 -12  -1   0  141.39   14.60
 -12  -1   0  125.59    8.20
 -12  -1   0  155.08   16.30
 -12  -1   0  123.49   11.00
 -12  -1   0  140.59   23.50
 -12  -1   0  111.89   14.70
 -12  -1   0  130.19    8.30
 -12  -1   0  107.19   17.80
 -12  -1   0   95.89   12.90
 -12  -1   0  114.69   18.30
 -12  -1   0  131.79    8.20
 -12  -1   0  133.89   25.70
 -12  -1   0  130.09   15.20
 -12  -1   0  135.99   10.90
 -12  -1   0  116.09   10.80
  12   1   0  131.89   15.00
  12   1   0  151.58   24.10
  12   1   0  174.48   25.30
  12   1   0  123.39   22.90
  12   1   0   94.99   20.00
  12   1   0  139.59   10.60
  12   1   0  118.19    8.80
  12   1   0  125.69   26.50
  12   1   0  120.39   24.20
  12   1   0  123.49   24.30
  12   1   0  202.18   30.90
  12   1   0  101.89   19.00
  12   1   0  134.69   10.30
  12   1   0  121.19   11.40
  12   1   0  102.79   14.50
  12   1   0  118.59    9.10
  12   1   0  131.99    9.10
  12   1   0  127.69    7.60
  12   1   0  130.59   14.10
  12   1   0  136.99   16.30
  12   1   0  115.19   10.00
  12   1   0  118.39   10.20
  12   1   0  128.29    9.20
  12   1   0  121.39    9.80
  12   1   0  127.39    8.00
  12   1   0  119.49   34.60
  12   1   0   89.49   18.90
  12   1   0  131.49   14.00
  12   1   0  146.89   11.20
  12   1   0  128.69    7.50
  12   1   0  114.89   11.20
  12   1   0   99.69   12.00
  12   1   0  120.89   10.80
  12   1   0  108.79   10.20
 -13  -1   0   15.50    5.70
 -13  -1   0   19.80    5.10
 -13  -1   0   17.50    9.20
 -13  -1   0   16.60    4.90
 -13  -1   0    4.80    4.80
 -13  -1   0   15.00    4.80
 -13  -1   0   31.50    9.30
 -13  -1   0   20.00   14.60
 -13  -1   0   19.70    7.40
 -13  -1   0   22.50    3.00
 -13  -1   0   23.10    9.40
 -13  -1   0   21.80    5.90
 -13  -1   0   21.00    5.50
 -13  -1   0   19.90    4.70
 -13  -1   0   19.70    4.70
 -13  -1   0   23.40    3.10
 -13  -1   0   35.40   15.30
 -13  -1   0   21.70    5.40
 -13  -1   0   16.70    4.40
 -13  -1   0   30.20   12.80
 -13  -1   0   25.60    9.90
 -13  -1   0   23.50    5.40
 -13  -1   0   25.60    7.30
 -13  -1   0   26.30    3.00
 -13  -1   0   26.90   10.50
 -13  -1   0   15.90    6.00
 -13  -1   0   30.00    3.90
  13   1   0   24.30    4.90
  13   1   0   11.30    5.90
  13   1   0   15.80   10.60
  13   1   0   22.50    5.60
  13   1   0   15.50    4.70
  13   1   0   19.10    3.80
  13   1   0   20.90    4.80
  13   1   0   33.00    5.90
  13   1   0   24.70   13.80
  13   1   0   12.50    4.10
  13   1   0   18.90    5.50
  13   1   0   16.40    5.80
  13   1   0   19.80    3.80
  13   1   0   23.80    5.80
  13   1   0   18.80    7.30
  13   1   0   29.30   12.50
  13   1   0   24.80    5.60
  13   1   0   27.00    5.30
  13   1   0   19.10    4.90
  13   1   0   17.60    3.40
  13   1   0   11.70    9.40
  13   1   0   23.70    5.60
  13   1   0    0.60   15.70
  13   1   0   23.10    3.80
  13   1   0    9.40    8.70
  13   1   0   26.50   10.80
  13   1   0   18.90    4.50
 -14  -1   0  240.28   33.80
 -14  -1   0  197.48   17.00
 -14  -1   0  210.48   37.20
 -14  -1   0  153.78   19.40
 -14  -1   0  158.38    9.70
 -14  -1   0  158.98   21.70
 -14  -1   0  167.58    9.90
 -14  -1   0  167.38   14.50
 -14  -1   0  178.48   15.70
 -14  -1   0  161.78   21.00
 -14  -1   0  159.38   17.90
 -14  -1   0  132.29   21.70
 -14  -1   0  150.58   18.20
 -14  -1   0  182.28   15.00
 -14  -1   0  170.08   23.60
 -14  -1   0  174.58   25.40
 -14  -1   0  159.68   10.20
 -14  -1   0  166.08   14.40
 -14  -1   0  155.68   26.00
 -14  -1   0  138.89   18.00
 -14  -1   0  165.88    9.90
  14   1   0   97.49   24.70
  14   1   0  156.88   28.50
  14   1   0  145.59   29.60
  14   1   0  213.28   16.80
  14   1   0  156.48   13.20
  14   1   0  163.08   32.60
  14   1   0  159.18   14.30
  14   1   0  251.97   37.80
  14   1   0  149.39   13.30
  14   1   0  171.98   30.50
  14   1   0  178.88   40.30
  14   1   0  184.88   28.50
  14   1   0  136.79   24.60
  14   1   0  137.19   26.90
  14   1   0  149.39   28.90
 -15  -1   0   -1.20    3.20
 -15  -1   0    1.20    3.30
 -15  -1   0    8.00   10.20
 -15  -1   0   -3.30    6.50
 -15  -1   0   -1.80    3.00
 -15  -1   0   -0.60    4.70
 -15  -1   0    0.90    4.20
 -15  -1   0   -3.50    9.60
 -15  -1   0    4.00    8.10
 -15  -1   0   -0.80    4.40
 -15  -1   0    5.00    4.40
 -15  -1   0   -1.40    3.90
 -15  -1   0   -0.40    2.80
 -15  -1   0   -2.10    9.20
 -15  -1   0   -7.50    5.00
 -15  -1   0    3.30    5.50
 -15  -1   0    3.30    3.30
  15   1   0    0.40    7.80
  15   1   0    5.60    9.70
  15   1   0    0.20    2.10
  15   1   0    1.40    3.30
  15   1   0   -7.20    7.30
  15   1   0   -0.80   12.70
  15   1   0  -11.90   10.30
  15   1   0   -0.60    2.80
  15   1   0   -7.40    7.30
  15   1   0   -0.90    3.30
  15   1   0    0.70   10.80
  15   1   0   -3.70    1.60
  15   1   0    1.90    2.20
  15   1   0    2.60    2.20
  15   1   0    0.30    2.60
  15   1   0    1.50    3.10
  15   1   0   -8.70    5.60
  15   1   0    8.10    4.40
  15   1   0    0.80   10.30
  15   1   0   -7.20    9.90
  15   1   0   -1.60    2.50
  15   1   0    7.50   12.30
 -16  -1   0   82.29   14.40
 -16  -1   0   86.39   13.40
 -16  -1   0  101.39   19.80
 -16  -1   0   94.99   16.90
 -16  -1   0   83.49   18.50
 -16  -1   0   90.99   14.80
 -16  -1   0   69.19   11.60
 -16  -1   0   66.29   10.20
 -16  -1   0   67.99   10.70
 -16  -1   0   81.99   12.70
 -16  -1   0   63.29   19.30
 -16  -1   0   73.69   16.10
 -16  -1   0  155.18   34.00
 -16  -1   0   82.79   19.20
 -16  -1   0   77.19   19.20
  16   1   0   89.09   27.60
  16   1   0   86.69    8.40
  16   1   0   94.79   11.60
  16   1   0   86.69    7.90
  16   1   0   78.59   29.10
  16   1   0   72.99   24.80
  16   1   0   74.59    8.10
  16   1   0   61.39   24.00
  16   1   0   53.39   20.90
  16   1   0   93.19   10.40
  16   1   0   97.69   11.30
  16   1   0   69.29   40.10
  16   1   0   55.29   20.70
  16   1   0   78.69    8.60
  16   1   0   76.09    9.30
  16  -2   0   21.00    4.20
  16  -2   0   21.40    6.90
  16  -2   0   18.90    3.90
  16  -2   0    6.10    4.20
  16  -2   0   15.40    4.70
  16  -2   0   26.70   17.20
  16  -2   0   -2.30    9.80
  16  -2   0   18.90   14.50
  16  -2   0   11.80    6.30
  16  -2   0    7.70    3.20
  16  -2   0   19.20    6.40
  16  -2   0    6.80   22.00
  16  -2   0   11.70    5.10
  16  -2   0   39.70   17.70
  16  -2   0   12.50    3.60
  16  -2   0    8.70   10.90
  16  -2   0    5.30   10.70
  16  -2   0    6.00   14.20
  16  -2   0   30.90   17.30
  16  -2   0    6.70   15.10
  16  -2   0    9.10   11.90
  16  -2   0   15.60    4.50
 -16   2   0   33.90    8.80
 -16   2   0    1.90   13.90
 -16   2   0   23.60    9.40
 -16   2   0   15.10    5.50
 -16   2   0   24.60   16.10
 -16   2   0   17.10    7.70
 -16   2   0   25.00    8.90
 -16   2   0   21.60    9.30
 -16   2   0   11.10    9.60
 -16   2   0   14.80    6.90
 -16   2   0   39.60   20.20
 -16   2   0   13.70   10.10
 -16   2   0   28.90    7.40
 -16   2   0   -2.40    6.40
 -16   2   0    6.40   10.20
 -16   2   0   19.60    7.50
 -16   2   0   12.00    5.40
  15  -2   0   -1.90    8.80
  15  -2   0   10.00   11.30
  15  -2   0    5.60    2.70
  15  -2   0   -5.70    9.80
  15  -2   0    3.90    2.60
  15  -2   0   -2.10    8.40
  15  -2   0   13.40    6.50
  15  -2   0   14.10   13.70
  15  -2   0  -17.50    7.00
  15  -2   0    9.30    4.30
  15  -2   0   22.20   13.60
  15  -2   0    9.30    4.90
  15  -2   0    8.90    4.40
  15  -2   0    3.30    2.30
  15  -2   0   12.90   13.30
  15  -2   0   17.10   11.30
  15  -2   0    7.50    3.80
  15  -2   0    2.90    2.10
  15  -2   0    9.70    3.30
  15  -2   0   -2.90   16.80
  15  -2   0    7.60   16.60
  15  -2   0    6.30    3.30
  15  -2   0    7.00    4.40
 -15   2   0   13.00    6.10
 -15   2   0    5.40    8.60
 -15   2   0   18.50    9.30
 -15   2   0    7.50    5.80
 -15   2   0    4.40    3.50
 -15   2   0    2.70    3.60
 -15   2   0    7.90   13.50
 -15   2   0    5.70    5.80
 -15   2   0   15.10   13.70
 -15   2   0    4.00    7.40
 -15   2   0    5.30    4.10
 -15   2   0   -3.30   10.10
 -15   2   0   17.10   10.80
 -15   2   0    4.30    4.90
 -15   2   0    6.20    6.90
 -15   2   0   10.40    5.70
 -15   2   0    1.60    5.10
  14  -2   0   16.10   11.10
  14  -2   0    8.40    4.60
  14  -2   0    1.40    3.80
  14  -2   0   11.20    3.80
  14  -2   0   -0.80   15.10
  14  -2   0   11.20   13.10
  14  -2   0   13.40    4.30
  14  -2   0   27.50   14.30
  14  -2   0   25.00   13.70
  14  -2   0   18.90    3.40
  14  -2   0    9.80    5.20
  14  -2   0   -4.70    9.60
  14  -2   0   12.20    6.90
  14  -2   0   14.20    3.30
  14  -2   0   17.80    5.80
  14  -2   0   12.80    5.30
  14  -2   0   12.70    3.10
  14  -2   0   14.50    4.30
  14  -2   0   11.60    4.40
  14  -2   0   11.30   10.70
  14  -2   0   -3.40   10.30
  14  -2   0   12.60    3.80
  14  -2   0   25.80   13.40
  14  -2   0    6.40    8.90
  14  -2   0   17.50    6.90
  14  -2   0   11.00    9.40
  14  -2   0   14.10    3.20
  14  -2   0   16.60    3.60
  14  -2   0   19.90    3.80
 -14   2   0   15.60    7.70
 -14   2   0   29.00    9.30
 -14   2   0   10.10   10.90
 -14   2   0   17.20    5.70
 -14   2   0   19.30    9.90
 -14   2   0    4.50    5.20
 -14   2   0   29.80   11.80
 -14   2   0   19.90    6.60
 -14   2   0    5.60    5.60
 -14   2   0   12.10    5.20
 -14   2   0    6.60    4.40
 -14   2   0   22.20    3.10
 -14   2   0   17.50    2.50
 -14   2   0   17.60   13.00
 -14   2   0   17.60    2.60
 -14   2   0    6.00    5.80
 -14   2   0   30.00   17.30
 -14   2   0   17.70    6.70
 -14   2   0   28.10    9.50
 -14   2   0   18.90    2.70
 -14   2   0   14.70    8.70
  13  -2   0    4.10    3.40
  13  -2   0    4.30    3.10
  13  -2   0    2.00    1.90
  13  -2   0    5.20   10.60
  13  -2   0    3.50    4.40
  13  -2   0    4.70    2.60
  13  -2   0    1.90    2.80
  13  -2   0   -3.60    6.30
  13  -2   0    0.10    3.10
  13  -2   0   -2.30    2.30
  13  -2   0    4.90    2.10
  13  -2   0    0.70    1.80
  13  -2   0   20.50   13.80
  13  -2   0   -0.10    2.20
  13  -2   0    6.00    3.60
  13  -2   0   -0.20    7.10
  13  -2   0    5.50    3.70
  13  -2   0    0.30    4.60
  13  -2   0    7.00   11.90
  13  -2   0   -2.10    7.80
  13  -2   0  -10.90   10.40
  13  -2   0    8.40    9.70
  13  -2   0   -2.40    7.20
  13  -2   0   11.40   10.30
  13  -2   0    4.80    2.80
  13  -2   0    2.70    2.00
  13  -2   0    5.00    3.00
  13  -2   0   -8.00    8.00
 -13   2   0    1.50    6.70
 -13   2   0    6.60    3.60
 -13   2   0   -0.20    9.80
 -13   2   0    0.90    2.50
 -13   2   0    2.40    3.10
 -13   2   0    3.30    1.60
 -13   2   0    0.10    4.00
 -13   2   0    1.80    1.30
 -13   2   0    3.90    2.90
 -13   2   0   -2.00    3.90
 -13   2   0   14.10    7.40
 -13   2   0    2.90    1.40
 -13   2   0    6.00    5.90
 -13   2   0    0.80    2.50
 -13   2   0    7.70    3.80
 -13   2   0   -3.10    6.00
 -13   2   0    1.30    3.50
 -13   2   0   10.30   10.60
 -13   2   0    3.20    3.20
 -13   2   0   -5.50    4.50
 -13   2   0   14.40   11.50
 -13   2   0    2.40    4.20
 -13   2   0   -0.20    3.30
 -13   2   0    9.80    4.50
 -13   2   0    2.40    4.50
 -13   2   0    3.00    1.50
 -13   2   0    2.60    6.20
  12  -2   0   26.80    4.90
  12  -2   0   36.30    6.90
  12  -2   0   36.40   13.60
  12  -2   0   45.10    5.10
  12  -2   0   42.20    6.30
  12  -2   0   28.50    4.10
  12  -2   0   36.90    4.70
  12  -2   0   33.40   12.90
  12  -2   0   26.30    7.30
  12  -2   0   20.80   17.40
  12  -2   0   33.20    5.50
  12  -2   0   25.60    6.60
  12  -2   0   35.60    4.40
  12  -2   0   16.00    9.80
  12  -2   0   19.90   10.10
  12  -2   0   31.90    7.00
  12  -2   0   49.90    8.70
  12  -2   0   35.70    4.40
  12  -2   0   35.80   12.40
  12  -2   0   32.80    6.90
  12  -2   0   28.90    6.00
  12  -2   0   36.20   13.90
  12  -2   0   32.20    4.50
  12  -2   0   12.30   11.90
  12  -2   0   35.80    7.60
  12  -2   0   14.40   10.70
  12  -2   0   28.80   13.60
  12  -2   0   22.40    9.40
  12  -2   0   41.60    6.80
  12  -2   0   44.40   13.80
  12  -2   0   26.30    5.70
 -12   2   0   30.80    5.70
 -12   2   0   34.70    3.80
 -12   2   0   34.50    6.60
 -12   2   0   38.50    6.60
 -12   2   0   30.20    6.60
 -12   2   0   24.20    7.30
 -12   2   0   29.40    8.40
 -12   2   0   33.70    6.10
 -12   2   0   36.10    5.00
 -12   2   0   31.50    6.10
 -12   2   0   40.20    4.60
 -12   2   0   36.30    6.40
 -12   2   0   37.00    6.10
 -12   2   0   25.30    9.40
 -12   2   0   30.50    6.50
 -12   2   0   30.00    5.00
 -12   2   0   42.90    5.90
 -12   2   0   22.90    7.60
 -12   2   0   24.00    8.20
 -12   2   0   32.10    3.90
 -12   2   0   39.80   12.60
 -12   2   0   55.19   11.40
 -12   2   0   30.80    7.50
 -12   2   0   35.80    4.00
 -12   2   0   49.10   15.10
 -12   2   0   37.20    7.40
 -12   2   0   40.40   16.70
 -12   2   0   35.50    6.40
 -12   2   0   28.40    7.30
 -12   2   0   31.50   10.50
 -12   2   0   23.70   11.00
  11  -2   0   15.10    9.90
  11  -2   0   14.30    6.10
  11  -2   0   22.90    9.60
  11  -2   0   10.60    2.50
  11  -2   0   12.90    7.00
  11  -2   0   22.70    9.30
  11  -2   0   10.90    4.00
  11  -2   0   11.70    8.70
  11  -2   0    5.90    3.90
  11  -2   0    6.50    6.70
  11  -2   0    9.80    3.00
  11  -2   0   20.10   11.60
  11  -2   0   10.00    2.50
  11  -2   0   18.10    5.00
  11  -2   0   18.80    5.80
  11  -2   0   17.60    3.20
  11  -2   0   -1.00    7.40
  11  -2   0    8.90    8.10
  11  -2   0   12.70    3.70
  11  -2   0   15.50    4.10
  11  -2   0    9.30    3.10
  11  -2   0   17.30   10.50
  11  -2   0   16.00    3.10
  11  -2   0   10.80    2.80
  11  -2   0   15.90    4.90
  11  -2   0    2.00    6.50
  11  -2   0    7.60    3.40
  11  -2   0   14.50    3.60
  11  -2   0   10.70    2.50
  11  -2   0   14.20    3.40
  11  -2   0    8.30    4.70
  11  -2   0    8.40    3.80
  11  -2   0   10.20   12.70
  11  -2   0   13.10    3.60
  11  -2   0   14.20    3.90
  11  -2   0   15.10    3.70
 -11   2   0   11.70    2.30
 -11   2   0   10.30    4.10
 -11   2   0   13.90    3.70
 -11   2   0   12.40    4.50
 -11   2   0    6.10    3.20
 -11   2   0   15.30    2.50
 -11   2   0   16.70    5.40
 -11   2   0   11.00    3.00
 -11   2   0   14.80    2.80
 -11   2   0   18.40    6.50
 -11   2   0    8.50    5.00
 -11   2   0    7.30    4.20
 -11   2   0   13.90    4.00
 -11   2   0   13.00    5.60
 -11   2   0   19.50    8.30
 -11   2   0   21.70    7.60
 -11   2   0    9.20    7.90
 -11   2   0   10.50    4.60
 -11   2   0   18.30    4.30
 -11   2   0    4.20    7.00
 -11   2   0   14.30    3.40
 -11   2   0   11.80    3.50
 -11   2   0   21.40    4.90
 -11   2   0   14.20    3.60
 -11   2   0   19.90   12.10
 -11   2   0   11.10   11.80
 -11   2   0    8.50    5.70
 -11   2   0    1.80    4.30
 -11   2   0   16.30    2.60
 -11   2   0   37.40   11.10
 -11   2   0   10.30    5.60
 -11   2   0    2.80    5.90
 -11   2   0   12.80    5.00
 -11   2   0   19.10    5.60
 -11   2   0   18.60    4.30
 -11   2   0   19.10    4.50
  10  -2   0   50.89    7.90
  10  -2   0   70.89    5.70
  10  -2   0   77.89    8.00
  10  -2   0   66.49    6.30
  10  -2   0   67.09    6.70
  10  -2   0   72.79   16.40
  10  -2   0   67.29    4.20
  10  -2   0   76.59    4.90
  10  -2   0   70.59    5.20
  10  -2   0   74.09   10.00
  10  -2   0   64.59    5.30
  10  -2   0   66.09    6.10
  10  -2   0   63.19    7.70
  10  -2   0   66.99    9.40
  10  -2   0   80.49   24.80
  10  -2   0   58.79   11.80
  10  -2   0   47.10   11.60
  10  -2   0   66.99    4.00
  10  -2   0   53.49   13.00
  10  -2   0   69.39    5.70
  10  -2   0   63.89   14.20
  10  -2   0   62.49    9.10
  10  -2   0   90.69   18.60
  10  -2   0   59.49    7.20
  10  -2   0   60.69    5.80
  10  -2   0   79.29    8.40
  10  -2   0   61.39    8.10
  10  -2   0   72.09    4.10
  10  -2   0   69.09   17.70
  10  -2   0   75.19    6.60
  10  -2   0   76.89    4.90
  10  -2   0   63.09    5.40
  10  -2   0   89.09   16.20
  10  -2   0   85.09   10.60
  10  -2   0   52.89   11.60
  10  -2   0   59.09   14.60
  10  -2   0   65.09   10.80
  10  -2   0   64.89    7.20
  10  -2   0   76.79    8.50
  10  -2   0   70.69   15.90
  10  -2   0   68.39    6.50
  10  -2   0   58.59   15.10
  10  -2   0   57.89    7.10
  10  -2   0   58.49    8.30
  10  -2   0   67.99    5.60
  10  -2   0   66.49    5.00
 -10   2   0   67.79   14.30
 -10   2   0   69.29   11.30
 -10   2   0   62.89    6.30
 -10   2   0   65.69    7.50
 -10   2   0   49.40    8.50
 -10   2   0   82.49   17.80
 -10   2   0   69.29    5.40
 -10   2   0   72.79    5.40
 -10   2   0   66.49   12.10
 -10   2   0   67.09    8.10
 -10   2   0   44.40   10.60
 -10   2   0   79.29    8.70
 -10   2   0   40.50   17.10
 -10   2   0   59.59   10.80
 -10   2   0   77.69    8.60
 -10   2   0   71.09   13.10
 -10   2   0   62.79    8.00
 -10   2   0   77.19    6.20
 -10   2   0   72.89    9.90
 -10   2   0   84.59    9.20
 -10   2   0   89.39    6.20
 -10   2   0   74.89    8.70
 -10   2   0   78.69   11.40
 -10   2   0   70.89   12.70
 -10   2   0   48.50    8.00
 -10   2   0   62.99    5.10
 -10   2   0   66.89   10.80
 -10   2   0   66.29    8.90
 -10   2   0   90.99   15.70
 -10   2   0   62.39    7.90
 -10   2   0   74.09   12.10
 -10   2   0   76.79   10.30
 -10   2   0   58.29   14.00
 -10   2   0   64.09    7.70
 -10   2   0   75.19    6.50
 -10   2   0   90.19   10.50
   9  -2   0  154.88   30.00
   9  -2   0  147.09    8.80
   9  -2   0  109.69   17.10
   9  -2   0  110.89   19.40
   9  -2   0  122.19   11.10
   9  -2   0  118.39   19.70
   9  -2   0  127.39    9.60
   9  -2   0  136.79   17.90
   9  -2   0  146.19   10.20
   9  -2   0  138.89    9.80
   9  -2   0  130.59   11.10
   9  -2   0  146.59    8.90
   9  -2   0  139.19    9.00
   9  -2   0  142.39   10.50
   9  -2   0  152.68   16.70
   9  -2   0  110.79   18.90
   9  -2   0  132.09   11.70
   9  -2   0  147.69   12.10
   9  -2   0  138.29    9.30
   9  -2   0  155.78   23.20
   9  -2   0  123.89   16.90
   9  -2   0  135.79    9.40
   9  -2   0  149.59    8.80
   9  -2   0  111.49   16.30
   9  -2   0  123.59   10.20
   9  -2   0  143.89    9.50
   9  -2   0  141.19   12.70
   9  -2   0  133.69   10.60
   9  -2   0  161.08   22.20
   9  -2   0  151.48   10.30
   9  -2   0  146.69   10.60
   9  -2   0  144.59   10.20
   9  -2   0  135.19    9.00
   9  -2   0  142.79   12.60
   9  -2   0  132.99   21.20
   9  -2   0  136.09   11.50
   9  -2   0  109.29   17.40
   9  -2   0  130.79   20.30
   9  -2   0  134.09    9.60
   9  -2   0  145.59    8.80
   9  -2   0  133.29    9.70
  -9   2   0  119.59   14.50
  -9   2   0  137.79   10.20
  -9   2   0  191.68   15.40
  -9   2   0  144.09   10.80
  -9   2   0  142.09   11.80
  -9   2   0  132.99   10.50
  -9   2   0  133.29   16.30
  -9   2   0  149.29    9.50
  -9   2   0  144.19   17.30
  -9   2   0  129.19   10.60
  -9   2   0  130.89   10.20
  -9   2   0  117.59   17.90
  -9   2   0  147.79   10.90
  -9   2   0   93.19   15.50
  -9   2   0  125.09   15.80
  -9   2   0  142.69   11.90
  -9   2   0   96.39   13.60
  -9   2   0  125.89   15.00
  -9   2   0  132.39   10.60
  -9   2   0  137.89   10.50
  -9   2   0  142.39    8.90
  -9   2   0  119.89   25.10
  -9   2   0  134.99    8.60
  -9   2   0  132.19   21.60
  -9   2   0  163.88   10.20
  -9   2   0  128.39   10.30
  -9   2   0  145.29    9.90
  -9   2   0  147.29   11.30
  -9   2   0  105.19   15.70
  -9   2   0  139.29   11.90
  -9   2   0  148.89    8.90
  -9   2   0  114.69   17.80
  -9   2   0  139.19   12.60
  -9   2   0  151.38   12.80
  -9   2   0  145.99    9.70
  -9   2   0  140.19   18.60
   8  -2   0  222.18   13.90
   8  -2   0  197.28   14.10
   8  -2   0  176.28   18.50
   8  -2   0  229.38   13.70
   8  -2   0  165.08   20.10
   8  -2   0  204.48   12.30
   8  -2   0  197.08   14.90
   8  -2   0  219.48   11.70
   8  -2   0  219.68   12.20
   8  -2   0  221.78   13.90
   8  -2   0  157.48   19.90
   8  -2   0  185.98   18.00
   8  -2   0  215.08   11.80
   8  -2   0  141.79   19.70
   8  -2   0  207.18   14.50
   8  -2   0  239.38   20.40
   8  -2   0  213.98   14.00
   8  -2   0  203.68   13.50
   8  -2   0  218.58   13.10
   8  -2   0  203.28   12.40
   8  -2   0  225.18   13.40
   8  -2   0  197.48   14.60
   8  -2   0  158.38   18.80
   8  -2   0  204.18   13.90
   8  -2   0  151.68   21.20
   8  -2   0  249.78   16.40
   8  -2   0  207.88   17.30
   8  -2   0  208.88   15.10
   8  -2   0  272.27   31.00
   8  -2   0  221.48   12.60
   8  -2   0  208.48   23.60
   8  -2   0  142.49   20.70
   8  -2   0  205.18   13.60
   8  -2   0  224.18   13.30
   8  -2   0  150.98   20.90
   8  -2   0  154.08   21.20
   8  -2   0  216.68   11.70
   8  -2   0  159.68   19.60
   8  -2   0  231.28   20.60
   8  -2   0  220.08   13.60
   8  -2   0  197.78   14.00
   8  -2   0  204.48   14.80
   8  -2   0  192.28   33.70
   8  -2   0  214.18   12.50
   8  -2   0  215.08   13.30
   8  -2   0  231.68   19.40
   8  -2   0  230.68   15.40
   8  -2   0  198.48   13.70
   8  -2   0  209.08   18.50
   8  -2   0  199.18   12.70
   8  -2   0  215.88   20.10
   8  -2   0  211.58   12.50
   8  -2   0  191.08   18.30
   8  -2   0  179.98   15.40
   8  -2   0  194.48   16.50
   8  -2   0  196.78   14.60
  -8   2   0  198.28   15.30
  -8   2   0  197.38   22.00
  -8   2   0  209.08   14.60
  -8   2   0  223.68   14.00
  -8   2   0  195.18   18.10
  -8   2   0  197.58   17.10
  -8   2   0  195.88   14.20
  -8   2   0  218.98   14.20
  -8   2   0  222.78   16.40
  -8   2   0  220.28   13.30
  -8   2   0  222.78   18.80
  -8   2   0  201.48   13.90
  -8   2   0  192.38   18.50
  -8   2   0  219.28   28.00
  -8   2   0  228.38   14.20
  -8   2   0  204.18   15.40
  -8   2   0  259.57   35.60
  -8   2   0  201.98   14.00
  -8   2   0  193.88   16.80
  -8   2   0  222.58   14.00
  -8   2   0  225.58   12.30
  -8   2   0  224.08   15.50
  -8   2   0  228.58   17.10
  -8   2   0  209.48   14.80
  -8   2   0  207.98   13.20
  -8   2   0  216.08   12.40
  -8   2   0  210.78   13.10
  -8   2   0  193.88   22.80
  -8   2   0  219.98   13.00
  -8   2   0  199.78   18.10
  -8   2   0  209.78   20.00
  -8   2   0  239.48   12.60
  -8   2   0  208.28   14.00
  -8   2   0  233.08   14.50
  -8   2   0  276.77   20.30
  -8   2   0  208.88   24.80
  -8   2   0  201.38   16.00
  -8   2   0  185.28   16.80
  -8   2   0  224.68   16.00
  -8   2   0  202.78   18.90
  -8   2   0  194.48   16.60
  -8   2   0  246.08   19.20
  -8   2   0  215.78   15.50
  -8   2   0  217.28   25.00
  -8   2   0  157.58   20.60
  -8   2   0  215.68   15.30
  -8   2   0  221.08   14.20
  -8   2   0  253.17   18.70
  -8   2   0  191.38   16.30
  -8   2   0  207.08   19.80
  -8   2   0  211.98   13.70
  -8   2   0  219.48   13.30
  -8   2   0  183.28   18.40
  -8   2   0  220.98   19.00
  -8   2   0  240.08   25.60
  -8   2   0  226.08   18.90
   7  -2   0   28.60    4.80
   7  -2   0   10.40    2.80
   7  -2   0    9.60    5.30
   7  -2   0   14.50    1.80
   7  -2   0   18.70    4.00
   7  -2   0   15.10    6.10
   7  -2   0   12.30    2.20
   7  -2   0   19.10    3.70
   7  -2   0    8.80    5.70
   7  -2   0   24.20    6.00
   7  -2   0   11.20    5.50
   7  -2   0   14.00    2.60
   7  -2   0   14.30    1.20
   7  -2   0   11.00    2.40
   7  -2   0   16.70    3.20
   7  -2   0   17.00    4.70
   7  -2   0   16.00    1.80
   7  -2   0   16.80    2.20
   7  -2   0   23.80    7.60
   7  -2   0   17.20    3.00
   7  -2   0   14.20    3.20
   7  -2   0   15.30    1.90
   7  -2   0   14.10    3.50
   7  -2   0   14.80    5.50
   7  -2   0   24.40   12.10
   7  -2   0   15.00    2.80
   7  -2   0   14.80    2.90
   7  -2   0   18.10    7.60
   7  -2   0   14.00    3.80
   7  -2   0   16.50    2.50
   7  -2   0   22.10    6.10
   7  -2   0   14.90    1.30
   7  -2   0    9.20    5.20
   7  -2   0   16.30    5.70
   7  -2   0   16.80    3.80
   7  -2   0   12.90    1.20
   7  -2   0   11.60    3.80
   7  -2   0   12.70    5.10
   7  -2   0    7.90    5.60
   7  -2   0   16.90    3.80
   7  -2   0   14.70    5.70
   7  -2   0   13.20    2.80
   7  -2   0   22.90    4.00
   7  -2   0   18.90    3.40
   7  -2   0   14.30    6.80
   7  -2   0   16.40    3.20
   7  -2   0    6.10    4.60
   7  -2   0   16.60    7.30
   7  -2   0   17.30    5.80
   7  -2   0   19.50    3.20
   7  -2   0   12.40    3.90
   7  -2   0   13.40    1.90
   7  -2   0   12.20    3.30
   7  -2   0   16.00    5.90
   7  -2   0   15.30    5.70
   7  -2   0   15.20    2.70
   7  -2   0   18.90    2.40
   7  -2   0   13.50    1.20
   7  -2   0   17.70    3.10
  -7   2   0   10.70    5.10
  -7   2   0   20.80    4.50
  -7   2   0   13.60    2.70
  -7   2   0   15.70    6.40
  -7   2   0   13.70    4.00
  -7   2   0   12.70    2.70
  -7   2   0   26.80    7.00
  -7   2   0   17.30    4.90
  -7   2   0   21.40    3.10
  -7   2   0   15.20    5.30
  -7   2   0   14.20    2.90
  -7   2   0   16.50    4.80
  -7   2   0   13.10    2.10
  -7   2   0   17.50    4.10
  -7   2   0   16.60    5.20
  -7   2   0    8.40    8.00
  -7   2   0   13.90    6.60
  -7   2   0   22.00    6.50
  -7   2   0   10.80    3.10
  -7   2   0   21.60    8.10
  -7   2   0   18.70    7.00
  -7   2   0   17.20    6.10
  -7   2   0   11.80    3.00
  -7   2   0    7.30    5.00
  -7   2   0   12.50    3.00
  -7   2   0   18.90    6.20
  -7   2   0   16.60    3.30
  -7   2   0   14.80    2.10
  -7   2   0   12.00    2.80
  -7   2   0   16.30    2.70
  -7   2   0   11.60    4.70
  -7   2   0   13.70    3.70
  -7   2   0    9.80    4.40
  -7   2   0   11.40    5.00
  -7   2   0   31.10    9.50
  -7   2   0   18.20    3.00
  -7   2   0   24.20    5.70
  -7   2   0   10.40    3.70
  -7   2   0   26.00    4.60
  -7   2   0   12.00    2.00
  -7   2   0   20.10    6.40
  -7   2   0   16.60    6.50
  -7   2   0   16.10    5.30
  -7   2   0   14.50    2.60
  -7   2   0    9.40    6.20
  -7   2   0   16.70    2.90
  -7   2   0   13.10    2.60
  -7   2   0   19.40    6.00
  -7   2   0   16.40    4.90
  -7   2   0   15.80    3.40
  -7   2   0   21.60    4.00
  -7   2   0   14.60    2.50
  -7   2   0   20.90    4.10
  -7   2   0   13.00    5.00
  -7   2   0   13.10    2.70
  -7   2   0    8.20    5.70
  -7   2   0   14.90    4.70
  -7   2   0    9.30    2.80
  -7   2   0   11.10    4.00
   6  -2   0  659.43   47.90
   6  -2   0  806.52   44.30
   6  -2   0  795.72   50.79
   6  -2   0  788.42   50.39
   6  -2   0  810.12   41.80
   6  -2   0  798.12   42.30
   6  -2   0  791.42   48.00
   6  -2   0  760.12   48.20
   6  -2   0  817.12   42.20
   6  -2   0  805.62   43.60
   6  -2   0  810.42   42.70
   6  -2   0  804.62   50.99
   6  -2   0  784.52   43.00
   6  -2   0  805.52   43.40
   6  -2   0  794.72   42.00
   6  -2   0  837.72   49.80
   6  -2   0  810.42   41.70
   6  -2   0  823.12   46.80
   6  -2   0  789.12   45.00
   6  -2   0  802.92   42.50
   6  -2   0  777.52   43.50
   6  -2   0  811.22   41.80
   6  -2   0  814.72   41.70
   6  -2   0  788.32   52.09
   6  -2   0  806.92   44.60
   6  -2   0  810.02   42.10
   6  -2   0  753.72   48.90
   6  -2   0  827.22   45.70
   6  -2   0  766.22   43.30
   6  -2   0  779.42   44.40
   6  -2   0  765.32   48.50
   6  -2   0  767.32   43.70
   6  -2   0  772.62   48.00
   6  -2   0  837.62   42.80
   6  -2   0  709.93   47.50
   6  -2   0  760.82   43.40
   6  -2   0  837.42   46.30
   6  -2   0  839.12   49.20
   6  -2   0  808.92   43.10
   6  -2   0  795.72   48.60
   6  -2   0  772.12   43.20
   6  -2   0  776.62   44.80
   6  -2   0  822.82   43.30
   6  -2   0  838.82   50.79
   6  -2   0  808.62   48.00
   6  -2   0  797.82   43.80
   6  -2   0  781.22   58.99
   6  -2   0  780.42   44.30
   6  -2   0  805.22   48.00
   6  -2   0  799.02   44.50
   6  -2   0  844.82   50.99
   6  -2   0  830.32   43.70
   6  -2   0  789.72   42.40
   6  -2   0  803.62   43.00
   6  -2   0  789.82   43.60
   6  -2   0  763.42   44.20
  -6   2   0  847.72   48.10
  -6   2   0  855.41   49.70
  -6   2   0  799.02   42.50
  -6   2   0  842.92   48.30
  -6   2   0  826.52   44.80
  -6   2   0  811.32   50.89
  -6   2   0  866.21   46.50
  -6   2   0  777.62   43.20
  -6   2   0  798.12   47.30
  -6   2   0  827.22   44.90
  -6   2   0  786.82   43.60
  -6   2   0  811.12   43.80
  -6   2   0  795.72   57.59
  -6   2   0  811.02   42.40
  -6   2   0  801.32   48.50
  -6   2   0  792.02   44.30
  -6   2   0  780.22   43.90
  -6   2   0  845.22   49.80
  -6   2   0  769.52   46.20
  -6   2   0  821.82   43.10
  -6   2   0  798.12   46.60
  -6   2   0  832.52   43.50
  -6   2   0  794.12   47.10
  -6   2   0  817.22   46.40
  -6   2   0  811.32   43.80
  -6   2   0  817.92   46.20
  -6   2   0  821.22   48.30
  -6   2   0  855.21   43.50
  -6   2   0  805.52   47.50
  -6   2   0  846.22   51.79
  -6   2   0  821.92   43.90
  -6   2   0  789.92   49.80
  -6   2   0  847.82   46.10
  -6   2   0  829.02   43.20
  -6   2   0  810.92   47.90
  -6   2   0  813.42   43.80
  -6   2   0  802.52   42.50
  -6   2   0  809.42   43.60
  -6   2   0  765.22   43.10
  -6   2   0  840.22   44.00
  -6   2   0  831.22   48.20
  -6   2   0  826.22   45.40
  -6   2   0  754.62   47.30
  -6   2   0  860.41   52.39
  -6   2   0  768.22   44.90
  -6   2   0  832.72   50.09
  -6   2   0  851.51   50.09
  -6   2   0  861.51   45.90
  -6   2   0  874.51   44.10
  -6   2   0  816.72   43.70
  -6   2   0  807.22   43.00
  -6   2   0  819.92   48.60
  -6   2   0  733.63   47.70
   5  -2   0  345.57   21.90
   5  -2   0  351.36   20.80
   5  -2   0  333.67   21.20
   5  -2   0  372.96   20.50
   5  -2   0  333.07   25.70
   5  -2   0  383.06   25.10
   5  -2   0  367.26   19.80
   5  -2   0  360.06   24.30
   5  -2   0  310.57   23.80
   5  -2   0  410.96   32.50
   5  -2   0  392.56   34.90
   5  -2   0  346.97   25.00
   5  -2   0  346.67   20.40
   5  -2   0  382.96   25.50
   5  -2   0  363.06   21.20
   5  -2   0  358.66   22.00
   5  -2   0  377.16   19.70
   5  -2   0  344.17   20.60
   5  -2   0  374.46   22.70
   5  -2   0  347.37   22.90
   5  -2   0  382.36   19.80
   5  -2   0  352.96   26.30
   5  -2   0  357.76   23.30
   5  -2   0  325.47   24.10
   5  -2   0  363.76   20.00
   5  -2   0  352.46   21.10
   5  -2   0  331.87   23.80
   5  -2   0  320.07   20.80
   5  -2   0  369.16   19.60
   5  -2   0  362.36   20.20
   5  -2   0  347.57   26.10
   5  -2   0  371.86   19.70
   5  -2   0  385.06   20.70
   5  -2   0  373.86   21.80
   5  -2   0  399.46   25.00
   5  -2   0  372.96   20.50
   5  -2   0  357.26   22.20
   5  -2   0  334.47   24.10
   5  -2   0  360.96   21.40
   5  -2   0  382.16   25.60
   5  -2   0  294.17   24.30
   5  -2   0  385.56   19.70
   5  -2   0  375.76   26.30
   5  -2   0  371.56   20.50
   5  -2   0  380.26   26.30
   5  -2   0  377.56   24.90
   5  -2   0  381.06   20.90
   5  -2   0  352.56   20.70
   5  -2   0  365.36   21.20
   5  -2   0  287.17   24.00
   5  -2   0  372.66   21.40
   5  -2   0  304.37   26.30
   5  -2   0  365.76   20.90
   5  -2   0  396.66   23.50
   5  -2   0  378.46   21.60
   5  -2   0  401.66   21.70
   5  -2   0  357.46   20.50
   5  -2   0  327.87   24.40
   5  -2   0  358.66   20.00
   5  -2   0  338.17   20.50
   5  -2   0  360.76   20.20
   5  -2   0  376.16   20.20
  -5   2   0  388.56   22.00
  -5   2   0  362.56   24.00
  -5   2   0  356.16   20.70
  -5   2   0  368.06   20.80
  -5   2   0  370.26   20.90
  -5   2   0  367.36   22.20
  -5   2   0  377.46   23.20
  -5   2   0  385.46   20.90
  -5   2   0  363.96   21.50
  -5   2   0  359.86   24.30
  -5   2   0  366.66   20.70
  -5   2   0  358.76   31.20
  -5   2   0  359.66   19.70
  -5   2   0  370.06   22.90
  -5   2   0  389.36   25.60
  -5   2   0  362.76   23.30
  -5   2   0  359.86   20.50
  -5   2   0  325.97   23.40
  -5   2   0  365.76   19.60
  -5   2   0  376.06   20.30
  -5   2   0  377.46   20.70
  -5   2   0  330.67   24.20
  -5   2   0  373.96   21.70
  -5   2   0  368.26   19.80
  -5   2   0  388.96   27.60
  -5   2   0  383.06   20.30
  -5   2   0  356.56   25.60
  -5   2   0  384.76   25.80
  -5   2   0  365.66   27.00
  -5   2   0  370.26   20.70
  -5   2   0  366.26   20.80
  -5   2   0  330.67   24.60
  -5   2   0  378.06   20.90
  -5   2   0  386.16   24.20
  -5   2   0  348.17   22.70
  -5   2   0  353.36   23.50
  -5   2   0  361.36   21.20
  -5   2   0  353.66   24.40
  -5   2   0  348.57   20.10
  -5   2   0  348.47   24.10
  -5   2   0  363.56   26.50
  -5   2   0  363.16   20.30
  -5   2   0  405.96   21.20
  -5   2   0  404.96   23.40
  -5   2   0  360.76   24.10
  -5   2   0  343.27   22.40
  -5   2   0  370.96   24.10
  -5   2   0  417.56   26.10
  -5   2   0  325.37   23.90
  -5   2   0  365.76   24.70
  -5   2   0  370.26   20.20
  -5   2   0  352.56   25.40
   4  -2   0 1598.44   91.69
   4  -2   0 1744.23   90.59
   4  -2   0 1621.14   92.99
   4  -2   0 1615.44   94.29
   4  -2   0 1727.23   97.89
   4  -2   0 1594.04   91.59
   4  -2   0 1738.43   93.79
   4  -2   0 1581.24   88.59
   4  -2   0 1677.53   92.09
   4  -2   0 1711.43   92.59
   4  -2   0 1700.43   89.39
   4  -2   0 1640.94   91.69
   4  -2   0 1732.73   92.49
   4  -2   0 1637.44   89.99
   4  -2   0 1744.23   90.19
   4  -2   0 1714.53   89.19
   4  -2   0 1798.72   91.59
   4  -2   0 1570.64   88.39
   4  -2   0 1731.13   89.79
   4  -2   0 1702.23  101.49
   4  -2   0 1642.74   88.09
   4  -2   0 1764.42   89.29
   4  -2   0 1682.33   90.69
   4  -2   0 1610.44   88.29
   4  -2   0 1740.23   89.29
   4  -2   0 1727.83   91.79
   4  -2   0 1775.32   92.79
   4  -2   0 1652.03   91.69
   4  -2   0 1697.53   89.99
   4  -2   0 1730.83   89.19
   4  -2   0 1582.54   92.09
   4  -2   0 1737.83   93.29
  -4   2   0 1603.84   91.29
  -4   2   0 1765.52   92.79
  -4   2   0 1767.62   92.69
  -4   2   0 1789.22   91.79
  -4   2   0 1675.33   90.79
  -4   2   0 1658.63   90.69
  -4   2   0 1731.23   98.49
  -4   2   0 1666.83   91.09
  -4   2   0 1674.63   91.59
  -4   2   0 1544.85   91.79
  -4   2   0 1749.32   94.49
  -4   2   0 1750.42   92.19
  -4   2   0 1774.32   90.69
  -4   2   0 1747.03   89.99
  -4   2   0 1581.74   91.19
  -4   2   0 1760.12   93.89
  -4   2   0 1689.03   87.09
  -4   2   0 1728.43   91.39
  -4   2   0 1758.62   92.19
  -4   2   0 1748.23   93.29
  -4   2   0 1710.53   90.29
  -4   2   0 1676.13   91.79
  -4   2   0 1762.62   91.99
  -4   2   0 1735.83   90.29
  -4   2   0 1761.72   90.59
  -4   2   0 1698.93   89.49
  -4   2   0 1653.63   93.79
  -4   2   0 1719.83   92.89
  -4   2   0 1724.83   90.29
  -4   2   0 1740.83   92.79
   3  -2   0    3.90    1.20
   3  -2   0    5.60    2.10
   3  -2   0    2.30    1.20
   3  -2   0    3.20    1.50
   3  -2   0    4.00    1.70
   3  -2   0    2.90    1.10
   3  -2   0   -0.70    2.30
   3  -2   0    2.30    1.20
   3  -2   0    2.00    0.80
   3  -2   0    7.60    3.50
   3  -2   0    2.20    2.30
   3  -2   0    7.00    3.10
   3  -2   0    1.60    0.90
   3  -2   0    8.50    3.70
   3  -2   0    2.30    0.80
   3  -2   0    3.30    1.00
   3  -2   0    1.90    3.50
   3  -2   0    4.90    1.70
   3  -2   0   -0.70    2.10
   3  -2   0    1.60    1.80
   3  -2   0    4.40    1.60
   3  -2   0    3.30    3.30
   3  -2   0    4.90    3.20
   3  -2   0    3.80    3.00
   3  -2   0    4.90    1.50
   3  -2   0    3.20    2.10
   3  -2   0    2.50    2.60
   3  -2   0    2.50    0.70
   3  -2   0    2.90    1.10
   3  -2   0    7.30    3.40
   3  -2   0    2.50    1.10
   3  -2   0    2.00    1.10
   3  -2   0   -0.50    2.00
   3  -2   0    2.90    2.70
   3  -2   0    2.60    2.90
   3  -2   0    2.30    1.40
   3  -2   0    1.50    1.30
   3  -2   0    4.80    2.10
   3  -2   0    2.50    1.70
   3  -2   0    4.50    1.90
   3  -2   0    2.40    1.00
   3  -2   0    4.20    2.40
   3  -2   0    9.30    3.50
   3  -2   0    2.50    1.00
   3  -2   0   -1.90    2.10
   3  -2   0    3.10    1.80
   3  -2   0    4.40    2.80
   3  -2   0    6.10    2.90
   3  -2   0    2.30    1.30
   3  -2   0    3.90    1.20
   3  -2   0   -0.20    1.40
   3  -2   0    1.00    3.00
   3  -2   0    2.40    1.00
   3  -2   0    4.80    1.50
  -3   2   0    5.70    3.60
  -3   2   0    5.40    2.80
  -3   2   0    1.40    1.50
  -3   2   0    2.50    0.90
  -3   2   0    2.50    1.80
  -3   2   0    4.40    2.70
  -3   2   0    1.60    4.00
  -3   2   0    4.80    3.10
  -3   2   0    4.10    2.40
  -3   2   0    2.50    1.00
  -3   2   0    2.10    2.70
  -3   2   0    5.20    3.90
  -3   2   0    3.30    2.60
  -3   2   0    3.00    2.00
  -3   2   0    6.10    3.20
  -3   2   0    6.20    3.10
  -3   2   0    2.40    2.60
  -3   2   0    3.50    1.30
  -3   2   0    2.00    1.10
  -3   2   0    4.50    1.20
  -3   2   0    2.90    2.00
  -3   2   0    4.40    1.30
  -3   2   0    3.80    2.00
  -3   2   0    2.90    2.40
  -3   2   0    3.90    1.10
  -3   2   0    2.10    2.30
  -3   2   0    1.60    1.10
  -3   2   0   -1.50    2.20
  -3   2   0    4.00    2.80
  -3   2   0    1.40    1.00
  -3   2   0    3.30    2.60
  -3   2   0    2.40    1.10
  -3   2   0    5.70    2.90
  -3   2   0    4.50    0.90
  -3   2   0    1.50    1.30
  -3   2   0    0.20    1.70
  -3   2   0    5.40    2.80
  -3   2   0    7.00    3.00
  -3   2   0    2.70    1.20
  -3   2   0   -0.30    2.50
  -3   2   0    3.60    1.30
  -3   2   0    2.80    1.00
  -3   2   0    5.40    2.40
  -3   2   0    1.80    1.40
  -3   2   0    4.50    1.50
  -3   2   0    2.50    1.20
  -3   2   0    2.90    2.40
  -3   2   0    3.70    1.00
  -3   2   0    1.90    1.20
  -3   2   0    2.30    1.00
  -3   2   0    4.30    1.10
  -3   2   0    3.20    0.90
   2  -2   0  228.28   14.20
   2  -2   0  221.38   14.70
   2  -2   0  224.38   12.60
   2  -2   0  212.08   15.00
   2  -2   0  228.48   12.60
   2  -2   0  231.18   12.50
   2  -2   0  228.98   14.00
   2  -2   0  221.08   12.40
   2  -2   0  220.28   14.60
   2  -2   0  229.68   12.70
   2  -2   0  204.88   14.90
   2  -2   0  230.78   15.00
   2  -2   0  231.68   12.30
   2  -2   0  220.88   12.40
   2  -2   0  212.98   14.50
   2  -2   0  231.78   15.00
   2  -2   0  224.08   12.70
   2  -2   0  222.58   16.90
   2  -2   0  239.28   12.90
   2  -2   0  232.58   14.60
   2  -2   0  229.58   13.90
   2  -2   0  226.28   13.60
   2  -2   0  238.08   12.10
   2  -2   0  243.28   13.70
   2  -2   0  229.08   11.80
   2  -2   0  223.48   12.20
   2  -2   0  233.28   12.50
   2  -2   0  221.28   13.00
   2  -2   0  231.38   12.70
   2  -2   0  232.78   13.60
   2  -2   0  237.08   13.80
   2  -2   0  217.98   15.00
   2  -2   0  234.18   13.00
   2  -2   0  231.78   13.10
   2  -2   0  229.28   12.30
   2  -2   0  201.68   14.60
   2  -2   0  226.18   12.60
   2  -2   0  213.48   14.80
   2  -2   0  237.88   12.70
   2  -2   0  217.88   14.60
   2  -2   0  224.28   11.90
   2  -2   0  238.68   12.60
   2  -2   0  218.08   13.40
   2  -2   0  225.58   12.50
   2  -2   0  214.18   14.10
   2  -2   0  246.58   13.90
   2  -2   0  234.78   13.10
   2  -2   0  223.78   11.80
   2  -2   0  228.68   12.40
   2  -2   0  230.08   12.90
   2  -2   0  226.08   13.50
   2  -2   0  238.18   14.80
   2  -2   0  224.38   12.70
   2  -2   0  229.08   14.00
   2  -2   0  222.88   15.60
   2  -2   0  215.68   14.70
  -2   2   0  226.48   17.10
  -2   2   0  223.38   12.60
  -2   2   0  222.48   11.80
  -2   2   0  224.98   12.50
  -2   2   0  224.18   14.70
  -2   2   0  223.28   13.60
  -2   2   0  212.58   14.60
  -2   2   0  229.88   12.00
  -2   2   0  215.88   13.50
  -2   2   0  212.78   12.60
  -2   2   0  242.68   13.80
  -2   2   0  222.88   14.60
  -2   2   0  223.88   11.80
  -2   2   0  220.28   15.00
  -2   2   0  221.08   15.00
  -2   2   0  239.78   14.90
  -2   2   0  229.68   12.30
  -2   2   0  228.08   12.90
  -2   2   0  212.88   12.70
  -2   2   0  216.98   14.30
  -2   2   0  234.68   13.10
  -2   2   0  224.38   14.10
  -2   2   0  249.78   14.00
  -2   2   0  247.98   12.60
  -2   2   0  230.48   13.50
  -2   2   0  225.38   12.90
  -2   2   0  199.68   14.40
  -2   2   0  217.58   12.40
  -2   2   0  217.08   12.60
  -2   2   0  238.58   14.80
  -2   2   0  230.38   12.70
  -2   2   0  228.98   12.60
  -2   2   0  234.28   12.70
  -2   2   0  226.78   13.40
  -2   2   0  217.48   12.30
  -2   2   0  211.58   12.40
  -2   2   0  214.08   12.50
  -2   2   0  214.18   15.20
  -2   2   0  230.58   11.80
  -2   2   0  207.58   13.50
  -2   2   0  228.68   12.40
  -2   2   0  218.68   12.90
  -2   2   0  238.18   12.50
  -2   2   0  216.98   12.40
  -2   2   0  229.88   17.00
  -2   2   0  179.18   14.60
  -2   2   0  224.68   13.60
  -2   2   0  222.98   13.40
  -2   2   0  239.58   14.00
  -2   2   0  233.98   14.60
  -2   2   0  242.98   12.80
  -2   2   0  233.28   15.00
  -2   2   0  227.98   12.20
   1  -2   0   33.80    3.90
   1  -2   0   42.00    4.30
   1  -2   0   32.80    3.90
   1  -2   0   24.30    4.20
   1  -2   0   37.20    2.50
   1  -2   0   31.70    2.50
   1  -2   0   35.70    2.40
   1  -2   0   32.30    4.20
   1  -2   0   34.50    2.10
   1  -2   0   24.90    3.40
   1  -2   0   29.60    3.90
   1  -2   0   40.30    4.30
   1  -2   0   36.60    2.60
   1  -2   0   29.90    4.30
   1  -2   0   34.50    2.60
   1  -2   0   38.20    2.60
   1  -2   0   36.80    2.70
   1  -2   0   38.10    2.30
   1  -2   0   40.40    3.80
   1  -2   0   33.90    2.60
   1  -2   0   31.30    3.90
   1  -2   0   40.90    4.80
   1  -2   0   37.90    3.10
   1  -2   0   35.30    2.90
   1  -2   0   33.60    2.40
   1  -2   0   33.70    2.50
   1  -2   0   35.80    2.40
   1  -2   0   31.80    5.10
   1  -2   0   35.60    2.50
   1  -2   0   38.20    3.00
   1  -2   0   39.70    2.70
   1  -2   0   37.90    2.60
   1  -2   0   36.10    2.40
   1  -2   0   35.00    2.60
   1  -2   0   35.90    3.10
   1  -2   0   39.80    3.20
   1  -2   0   35.90    2.60
   1  -2   0   28.50    4.40
   1  -2   0   27.00    3.50
   1  -2   0   41.60    3.60
   1  -2   0   45.40    3.10
   1  -2   0   38.60    2.70
   1  -2   0   32.80    3.90
   1  -2   0   37.00    2.40
   1  -2   0   35.30    2.80
   1  -2   0   35.00    2.70
   1  -2   0   34.50    2.10
   1  -2   0   35.00    2.90
   1  -2   0   25.30    3.20
   1  -2   0   37.20    2.70
   1  -2   0   33.30    3.60
   1  -2   0   36.80    2.20
   1  -2   0   34.90    2.50
   1  -2   0   26.70    4.10
   1  -2   0   28.90    3.40
   1  -2   0   39.40    4.70
   1  -2   0   36.30    2.90
  -1   2   0   37.80    2.60
  -1   2   0   31.50    2.50
  -1   2   0   28.90    3.70
  -1   2   0   33.80    2.30
  -1   2   0   39.50    2.80
  -1   2   0   40.10    2.70
  -1   2   0   29.60    3.50
  -1   2   0   34.90    3.10
  -1   2   0   36.50    4.10
  -1   2   0   34.80    2.70
  -1   2   0   37.90    3.00
  -1   2   0   31.80    3.80
  -1   2   0   43.60    4.40
  -1   2   0   32.80    4.60
  -1   2   0   33.60    2.70
  -1   2   0   28.70    3.50
  -1   2   0   38.00    2.10
  -1   2   0   28.10    3.70
  -1   2   0   43.90    4.50
  -1   2   0   33.40    2.60
  -1   2   0   29.90    3.50
  -1   2   0   38.00    2.50
  -1   2   0   36.60    2.50
  -1   2   0   36.60    2.90
  -1   2   0   35.80    2.80
  -1   2   0   33.70    2.10
  -1   2   0   35.00    2.50
  -1   2   0   44.30    3.60
  -1   2   0   29.10    2.40
  -1   2   0   33.60    3.80
  -1   2   0   42.60    4.50
  -1   2   0   33.40    4.20
  -1   2   0   35.10    2.60
  -1   2   0   39.50    3.30
  -1   2   0   32.60    2.60
  -1   2   0   34.20    2.60
  -1   2   0   40.80    3.50
  -1   2   0   41.20    3.00
  -1   2   0   29.40    3.90
  -1   2   0   34.40    2.10
  -1   2   0   33.60    2.60
  -1   2   0   36.80    2.90
  -1   2   0   37.90    2.90
  -1   2   0   37.90    3.40
  -1   2   0   42.10    3.40
  -1   2   0   36.10    2.80
  -1   2   0   34.20    2.90
  -1   2   0   32.30    4.10
  -1   2   0   23.50    4.10
  -1   2   0   34.20    2.60
  -1   2   0   37.10    2.40
  -1   2   0   38.40    2.60
  -1   2   0   32.60    2.50
  -1   2   0   34.20    2.40
  -1   2   0   33.20    2.50
  -1   2   0   35.90    2.50
  -1   2   0   27.10    3.30
   0  -2   0 5464.45  548.55
  -1  -2   0   36.60    2.40
  -1  -2   0   37.10    2.50
  -1  -2   0   35.40    2.70
  -1  -2   0   39.40    2.70
  -1  -2   0   35.00    2.80
  -1  -2   0   38.40    2.70
  -1  -2   0   34.90    2.20
  -1  -2   0   40.40    3.00
  -1  -2   0   38.20    2.50
  -1  -2   0   35.00    3.90
  -1  -2   0   29.60    3.30
  -1  -2   0   37.10    2.80
  -1  -2   0   36.10    3.00
  -1  -2   0   34.80    2.30
  -1  -2   0   36.50    3.00
  -1  -2   0   38.30    2.60
  -1  -2   0   42.40    2.70
  -1  -2   0   38.80    2.50
  -1  -2   0   35.40    3.90
  -1  -2   0   35.90    2.40
  -1  -2   0   40.10    2.50
  -1  -2   0   33.80    3.10
  -1  -2   0   26.80    3.10
  -1  -2   0   34.70    2.40
  -1  -2   0   33.80    2.20
  -1  -2   0   36.30    2.50
  -1  -2   0   35.40    2.50
  -1  -2   0   33.50    2.40
  -1  -2   0   35.60    2.30
  -1  -2   0   37.30    2.50
  -1  -2   0   34.00    2.30
  -1  -2   0   28.60    3.10
  -1  -2   0   37.30    2.70
  -1  -2   0   34.30    2.50
  -1  -2   0   33.30    2.20
  -1  -2   0   38.90    2.60
  -1  -2   0   36.40    2.40
  -1  -2   0   32.60    3.50
  -1  -2   0   45.90    5.00
  -1  -2   0   37.60    2.30
  -1  -2   0   37.30    2.30
  -1  -2   0   39.00    2.70
  -1  -2   0   42.40    2.70
  -1  -2   0   35.10    3.00
  -1  -2   0   30.00    3.20
  -1  -2   0   36.20    2.30
  -1  -2   0   41.00    2.60
  -1  -2   0   37.00    2.20
  -1  -2   0   32.20    2.70
  -1  -2   0   38.90    2.30
  -1  -2   0   34.90    2.60
  -1  -2   0   34.50    2.10
  -1  -2   0   38.90    3.90
  -1  -2   0   38.10    2.40
  -1  -2   0   36.60    2.20
  -1  -2   0   34.60    3.20
  -1  -2   0   38.40    3.30
  -1  -2   0   34.30    3.20
  -1  -2   0   36.10    2.50
   1   2   0   36.60    2.60
   1   2   0   33.00    3.10
   1   2   0   38.00    2.30
   1   2   0   34.80    3.50
   1   2   0   32.80    2.70
   1   2   0   27.20    3.10
   1   2   0   38.40    3.00
   1   2   0   34.10    2.40
   1   2   0   36.70    2.20
   1   2   0   34.70    3.20
   1   2   0   34.30    2.50
   1   2   0   34.80    2.20
   1   2   0   37.90    2.20
   1   2   0   34.60    4.70
   1   2   0   35.30    2.40
   1   2   0   34.40    2.30
   1   2   0   27.60    2.60
   1   2   0   36.10    2.20
   1   2   0   39.00    2.30
   1   2   0   40.50    2.60
   1   2   0   34.30    4.40
   1   2   0   41.00    2.60
   1   2   0   33.20    3.00
   1   2   0   38.40    2.80
   1   2   0   35.80    2.20
   1   2   0   40.70    2.70
   1   2   0   35.60    3.50
   1   2   0   37.10    2.20
   1   2   0   36.40    2.90
   1   2   0   38.60    2.80
   1   2   0   36.80    2.40
   1   2   0   36.70    3.20
   1   2   0   35.70    2.30
   1   2   0   32.80    2.50
   1   2   0   38.60    2.40
   1   2   0   39.40    3.10
   1   2   0   35.60    3.60
   1   2   0   36.60    2.50
   1   2   0   36.90    2.30
   1   2   0   35.70    2.40
   1   2   0   36.80    2.50
   1   2   0   35.00    2.20
   1   2   0   31.80    2.60
   1   2   0   34.30    2.60
   1   2   0   40.00    2.80
  -2  -2   0  239.98   12.70
  -2  -2   0  228.98   12.80
  -2  -2   0  226.38   12.90
  -2  -2   0  235.18   12.60
  -2  -2   0  239.38   13.80
  -2  -2   0  228.98   13.50
  -2  -2   0  221.98   12.20
  -2  -2   0  227.48   12.30
  -2  -2   0  224.88   12.50
  -2  -2   0  227.48   12.30
  -2  -2   0  233.68   13.00
  -2  -2   0  252.07   12.80
  -2  -2   0  258.77   13.80
  -2  -2   0  232.38   12.70
  -2  -2   0  220.68   12.30
  -2  -2   0  234.48   12.10
  -2  -2   0  225.38   14.20
  -2  -2   0  225.08   14.50
  -2  -2   0  228.08   14.10
  -2  -2   0  227.48   13.10
  -2  -2   0  235.38   12.40
  -2  -2   0  239.48   12.80
  -2  -2   0  228.18   12.60
  -2  -2   0  246.58   12.70
  -2  -2   0  223.58   12.20
  -2  -2   0  245.98   12.50
  -2  -2   0  206.48   13.40
  -2  -2   0  216.48   12.50
  -2  -2   0  244.58   13.80
  -2  -2   0  222.48   12.50
  -2  -2   0  240.38   15.30
  -2  -2   0  252.97   14.40
  -2  -2   0  228.08   14.10
  -2  -2   0  229.08   13.70
  -2  -2   0  234.78   12.20
  -2  -2   0  229.78   14.10
  -2  -2   0  235.48   13.00
  -2  -2   0  225.38   12.30
  -2  -2   0  230.08   14.60
  -2  -2   0  233.18   12.10
  -2  -2   0  226.88   12.70
  -2  -2   0  235.88   12.90
  -2  -2   0  223.48   12.50
  -2  -2   0  220.38   12.60
  -2  -2   0  221.18   12.30
  -2  -2   0  223.78   12.20
  -2  -2   0  232.08   12.00
  -2  -2   0  223.18   12.50
  -2  -2   0  238.78   13.30
  -2  -2   0  239.48   12.60
  -2  -2   0  220.28   13.20
  -2  -2   0  231.28   13.00
  -2  -2   0  234.28   13.60
  -2  -2   0  233.28   12.00
  -2  -2   0  228.78   14.50
  -2  -2   0  244.28   13.70
  -2  -2   0  247.58   14.90
  -2  -2   0  225.08   13.30
  -2  -2   0  249.97   16.10
  -2  -2   0  242.28   12.70
  -2  -2   0  249.38   14.50
   2   2   0  225.08   12.50
   2   2   0  228.28   12.30
   2   2   0  235.38   13.00
   2   2   0  226.58   12.10
   2   2   0  236.08   12.20
   2   2   0  220.48   13.60
   2   2   0  228.18   12.80
   2   2   0  227.78   14.90
   2   2   0  215.68   12.70
   2   2   0  235.78   12.50
   2   2   0  248.68   14.60
   2   2   0  232.48   12.80
   2   2   0  216.18   14.30
   2   2   0  244.38   13.00
   2   2   0  261.47   14.80
   2   2   0  252.67   13.70
   2   2   0  223.58   12.60
   2   2   0  234.98   12.60
   2   2   0  225.18   12.70
   2   2   0  221.68   12.30
   2   2   0  233.58   13.00
   2   2   0  222.68   12.90
   2   2   0  229.48   12.50
   2   2   0  227.38   13.10
   2   2   0  233.68   12.60
   2   2   0  226.68   15.60
   2   2   0  219.48   12.80
   2   2   0  236.28   13.30
   2   2   0  243.58   12.40
   2   2   0  217.38   13.60
   2   2   0  228.18   12.10
   2   2   0  241.18   13.90
   2   2   0  209.68   14.10
   2   2   0  235.88   12.80
   2   2   0  241.48   12.60
   2   2   0  226.48   14.30
   2   2   0  219.28   12.20
   2   2   0  230.58   14.30
   2   2   0  211.68   13.10
   2   2   0  227.98   12.70
   2   2   0  232.98   13.30
   2   2   0  222.28   15.80
   2   2   0  213.98   12.30
   2   2   0  244.88   15.00
   2   2   0  234.88   12.70
  -3  -2   0    2.30    1.10
  -3  -2   0    4.60    1.20
  -3  -2   0    2.60    0.80
  -3  -2   0    7.50    3.00
  -3  -2   0    4.10    1.10
  -3  -2   0    3.30    2.80
  -3  -2   0    3.20    1.00
  -3  -2   0    6.10    1.70
  -3  -2   0    2.80    2.20
  -3  -2   0    3.50    0.80
  -3  -2   0    4.20    2.60
  -3  -2   0    3.70    2.00
  -3  -2   0    2.80    1.00
  -3  -2   0   -3.70    3.20
  -3  -2   0    5.40    2.90
  -3  -2   0    3.70    0.90
  -3  -2   0    4.00    1.40
  -3  -2   0    2.70    1.20
  -3  -2   0    1.20    2.50
  -3  -2   0    3.90    2.40
  -3  -2   0    3.40    1.90
  -3  -2   0    1.30    1.50
  -3  -2   0    2.70    0.90
  -3  -2   0    1.40    1.70
  -3  -2   0    5.70    1.80
  -3  -2   0    4.30    0.70
  -3  -2   0    4.10    1.60
  -3  -2   0    4.30    2.70
  -3  -2   0    3.70    1.20
  -3  -2   0    2.70    1.10
  -3  -2   0    3.70    0.70
  -3  -2   0    2.80    1.10
  -3  -2   0   -0.50    1.50
  -3  -2   0    5.00    1.00
  -3  -2   0    3.80    0.80
  -3  -2   0    4.90    0.80
  -3  -2   0    4.50    2.20
  -3  -2   0    2.40    1.40
  -3  -2   0    1.20    1.30
  -3  -2   0    1.40    1.00
  -3  -2   0    6.30    1.40
  -3  -2   0    4.30    0.70
  -3  -2   0    2.10    1.10
  -3  -2   0    2.10    0.90
  -3  -2   0    2.60    0.90
  -3  -2   0    1.60    2.40
  -3  -2   0    0.50    1.70
  -3  -2   0    6.50    1.60
  -3  -2   0    2.00    2.00
  -3  -2   0    4.10    1.50
  -3  -2   0    3.10    1.20
  -3  -2   0    2.00    2.00
   3   2   0    3.60    2.50
   3   2   0   -1.10    1.80
   3   2   0    1.60    1.60
   3   2   0    4.20    1.90
   3   2   0    3.80    1.50
   3   2   0    3.30    1.10
   3   2   0    2.90    2.20
   3   2   0    2.20    1.50
   3   2   0    3.70    3.50
   3   2   0    4.90    1.70
   3   2   0    1.20    2.80
   3   2   0    2.30    0.80
   3   2   0    2.20    1.30
   3   2   0    2.60    2.20
   3   2   0    3.00    2.70
   3   2   0    3.60    0.60
   3   2   0    2.90    0.90
   3   2   0    4.40    1.80
   3   2   0    7.10    2.80
   3   2   0   12.00    4.20
   3   2   0    5.20    1.50
   3   2   0    4.30    0.90
   3   2   0    3.00    0.80
   3   2   0    4.30    0.70
   3   2   0    2.40    0.80
   3   2   0    4.10    1.00
   3   2   0    4.70    1.00
   3   2   0    4.10    1.10
   3   2   0    2.70    2.60
   3   2   0    2.70    1.70
   3   2   0    4.30    1.60
   3   2   0    3.10    1.90
   3   2   0    5.20    1.40
   3   2   0    3.90    0.60
   3   2   0    2.70    1.70
   3   2   0    2.00    2.30
   3   2   0    2.90    0.80
   3   2   0    4.20    0.90
   3   2   0    1.70    2.00
   3   2   0    4.60    1.30
   3   2   0    3.00    2.10
   3   2   0    2.30    2.20
   3   2   0    0.20    2.70
  -4  -2   0 1761.82   90.59
  -4  -2   0 1735.03   92.89
  -4  -2   0 1757.32   93.59
  -4  -2   0 1682.93   90.79
  -4  -2   0 1718.23   90.29
  -4  -2   0 1684.93   89.09
  -4  -2   0 1662.93   88.79
  -4  -2   0 1608.24   90.99
  -4  -2   0 1691.93   92.39
  -4  -2   0 1804.12   93.29
  -4  -2   0 1691.13   91.69
  -4  -2   0 1750.22   92.19
  -4  -2   0 1658.13   88.59
  -4  -2   0 1802.62   93.89
  -4  -2   0 1740.03   91.59
  -4  -2   0 1726.43   92.69
  -4  -2   0 1754.72   93.29
  -4  -2   0 1694.13   95.79
  -4  -2   0 1587.54   91.79
  -4  -2   0 1680.23   88.69
  -4  -2   0 1771.92   90.99
  -4  -2   0 1748.63   92.49
  -4  -2   0 1819.92   90.99
  -4  -2   0 1776.12   92.59
  -4  -2   0 1777.52   91.49
  -4  -2   0 1740.23   93.49
  -4  -2   0 1774.92   90.69
  -4  -2   0 1734.43   93.19
  -4  -2   0 1798.72   90.19
  -4  -2   0 1771.72   90.39
  -4  -2   0 1711.53   95.79
  -4  -2   0 1740.73   90.89
   4   2   0 1720.13   92.39
   4   2   0 1794.02   94.09
   4   2   0 1684.13   89.49
   4   2   0 1727.73   89.69
   4   2   0 1758.32   94.99
   4   2   0 1680.33   92.79
   4   2   0 1702.43   89.79
   4   2   0 1709.13   90.99
   4   2   0 1757.82   93.49
   4   2   0 1756.42   90.09
   4   2   0 1679.83   92.39
   4   2   0 1749.12   89.99
   4   2   0 1759.62   89.59
   4   2   0 1673.63   93.79
   4   2   0 1700.43   93.89
   4   2   0 1878.41   90.19
   4   2   0 1621.04   92.79
   4   2   0 1548.74   96.39
   4   2   0 1673.73   89.69
   4   2   0 1675.83   90.29
   4   2   0 1723.13   92.59
   4   2   0 1708.93   91.59
   4   2   0 1732.03   89.19
   4   2   0 1659.13   89.29
   4   2   0 1771.22   94.39
   4   2   0 1741.43   90.99
   4   2   0 1799.22   90.19
  -5  -2   0  359.76   20.20
  -5  -2   0  364.16   19.90
  -5  -2   0  331.07   25.20
  -5  -2   0  374.26   20.80
  -5  -2   0  363.36   24.40
  -5  -2   0  355.26   21.40
  -5  -2   0  403.06   22.30
  -5  -2   0  381.66   21.10
  -5  -2   0  348.87   24.10
  -5  -2   0  394.46   25.70
  -5  -2   0  372.86   20.40
  -5  -2   0  352.16   20.90
  -5  -2   0  348.37   23.30
  -5  -2   0  372.46   20.30
  -5  -2   0  381.36   19.90
  -5  -2   0  377.96   19.30
  -5  -2   0  299.37   22.80
  -5  -2   0  363.46   20.60
  -5  -2   0  380.66   21.50
  -5  -2   0  357.56   22.10
  -5  -2   0  359.96   20.20
  -5  -2   0  335.27   22.50
  -5  -2   0  352.26   24.50
  -5  -2   0  382.06   25.20
  -5  -2   0  362.46   19.00
  -5  -2   0  353.76   23.70
  -5  -2   0  358.76   20.80
  -5  -2   0  363.56   25.00
  -5  -2   0  378.06   20.30
  -5  -2   0  373.86   22.40
  -5  -2   0  367.06   22.00
  -5  -2   0  358.96   23.80
  -5  -2   0  335.17   22.40
  -5  -2   0  385.96   21.80
  -5  -2   0  380.76   21.50
  -5  -2   0  338.77   24.10
  -5  -2   0  375.16   19.90
  -5  -2   0  352.56   33.10
  -5  -2   0  364.86   19.00
  -5  -2   0  362.56   19.00
  -5  -2   0  370.66   19.20
  -5  -2   0  375.36   23.60
  -5  -2   0  350.86   22.50
  -5  -2   0  367.06   19.20
  -5  -2   0  419.16   28.60
  -5  -2   0  344.17   22.20
  -5  -2   0  378.36   21.30
  -5  -2   0  354.16   22.00
  -5  -2   0  360.16   23.00
  -5  -2   0  383.76   20.00
  -5  -2   0  363.66   20.20
  -5  -2   0  376.76   21.60
  -5  -2   0  368.96   24.20
  -5  -2   0  350.86   20.30
  -5  -2   0  375.86   21.30
  -5  -2   0  329.97   22.20
   5   2   0  363.06   19.30
   5   2   0  346.67   25.30
   5   2   0  377.36   20.30
   5   2   0  360.46   19.80
   5   2   0  368.56   20.50
   5   2   0  365.36   20.50
   5   2   0  354.36   27.20
   5   2   0  361.36   19.10
   5   2   0  368.86   22.10
   5   2   0  376.56   19.30
   5   2   0  375.56   21.30
   5   2   0  332.97   23.70
   5   2   0  325.67   22.50
   5   2   0  356.66   20.10
   5   2   0  359.56   19.70
   5   2   0  303.47   22.40
   5   2   0  385.56   24.70
   5   2   0  345.27   22.20
   5   2   0  376.16   26.00
   5   2   0  382.96   25.90
   5   2   0  371.56   20.50
   5   2   0  374.86   25.70
   5   2   0  389.46   20.30
   5   2   0  375.76   24.80
   5   2   0  357.56   20.30
   5   2   0  391.66   25.60
   5   2   0  376.16   24.10
   5   2   0  365.26   20.60
   5   2   0  374.36   19.10
   5   2   0  360.16   20.10
   5   2   0  368.76   19.20
   5   2   0  359.76   20.60
   5   2   0  347.07   23.90
   5   2   0  337.97   22.10
   5   2   0  368.16   22.10
   5   2   0  377.86   19.90
   5   2   0  386.96   19.30
   5   2   0  369.26   19.70
   5   2   0  389.76   19.50
   5   2   0  395.56   20.90
   5   2   0  368.76   26.90
  -6  -2   0  826.42   46.40
  -6  -2   0  836.12   43.40
  -6  -2   0  868.41   42.90
  -6  -2   0  776.32   43.20
  -6  -2   0  814.52   42.90
  -6  -2   0  823.22   42.10
  -6  -2   0  819.42   46.30
  -6  -2   0  874.61   45.40
  -6  -2   0  820.42   45.70
  -6  -2   0  800.62   44.50
  -6  -2   0  827.52   46.50
  -6  -2   0  868.21   46.00
  -6  -2   0  824.42   46.90
  -6  -2   0  807.52   42.80
  -6  -2   0  830.32   49.80
  -6  -2   0  805.92   42.90
  -6  -2   0  865.41   48.80
  -6  -2   0  846.62   44.90
  -6  -2   0  777.82   44.40
  -6  -2   0  786.12   49.10
  -6  -2   0  808.42   49.99
  -6  -2   0  788.42   59.69
  -6  -2   0  797.92   45.10
  -6  -2   0  788.62   48.10
  -6  -2   0  800.02   44.70
  -6  -2   0  795.42   43.60
  -6  -2   0  816.82   45.50
  -6  -2   0  854.71   43.00
  -6  -2   0  840.72   43.80
  -6  -2   0  862.51   49.10
  -6  -2   0  804.72   46.10
  -6  -2   0  785.22   44.00
  -6  -2   0  910.41   48.50
  -6  -2   0  804.32   43.90
  -6  -2   0  803.92   48.80
  -6  -2   0  803.72   42.70
  -6  -2   0  768.42   48.80
  -6  -2   0  801.92   42.60
  -6  -2   0  772.42   44.00
  -6  -2   0  841.62   46.50
  -6  -2   0  830.32   45.20
  -6  -2   0  785.12   44.00
  -6  -2   0  845.22   47.40
  -6  -2   0  830.52   45.50
  -6  -2   0  796.32   43.40
  -6  -2   0  874.41   53.29
  -6  -2   0  838.42   43.70
  -6  -2   0  826.42   43.50
  -6  -2   0  879.21   49.00
  -6  -2   0  822.52   47.40
  -6  -2   0  829.22   43.20
  -6  -2   0  804.82   43.30
  -6  -2   0  776.52   47.50
   6   2   0  758.82   49.20
   6   2   0  787.72   43.20
   6   2   0  737.93   50.99
   6   2   0  772.62   47.90
   6   2   0  829.62   42.70
   6   2   0  795.62   48.10
   6   2   0  810.02   42.50
   6   2   0  762.02   43.50
   6   2   0  762.22   50.09
   6   2   0  778.52   43.00
   6   2   0  793.42   49.99
   6   2   0  809.42   41.90
   6   2   0  830.52   43.90
   6   2   0  773.82   45.80
   6   2   0  794.32   41.80
   6   2   0  787.92   42.60
   6   2   0  828.52   43.50
   6   2   0  795.82   48.80
   6   2   0  801.32   43.70
   6   2   0  818.02   41.90
   6   2   0  813.52   43.80
   6   2   0  767.42   52.19
   6   2   0  818.82   42.00
   6   2   0  815.52   42.20
   6   2   0  749.42   46.20
   6   2   0  797.62   42.00
   6   2   0  766.52   43.20
   6   2   0  739.43   45.70
   6   2   0  806.52   48.70
   6   2   0  806.72   43.70
   6   2   0  840.02   42.20
   6   2   0  796.92   43.40
   6   2   0  811.12   44.60
   6   2   0  800.72   43.10
   6   2   0  778.92   45.50
   6   2   0  785.72   42.70
   6   2   0  774.22   49.90
   6   2   0  812.72   48.30
   6   2   0  831.82   45.80
   6   2   0  792.62   50.09
  -7  -2   0   22.00    3.00
  -7  -2   0   17.30    6.10
  -7  -2   0   11.10    5.70
  -7  -2   0   16.80    2.50
  -7  -2   0   12.70    4.00
  -7  -2   0   16.00    6.10
  -7  -2   0   15.50    4.50
  -7  -2   0   15.70    6.20
  -7  -2   0   11.60    2.70
  -7  -2   0   14.60    3.30
  -7  -2   0    9.20    4.40
  -7  -2   0   17.90    5.30
  -7  -2   0   22.00    4.30
  -7  -2   0   10.80    2.20
  -7  -2   0   11.40    2.40
  -7  -2   0   12.90    2.40
  -7  -2   0   12.80    2.80
  -7  -2   0   18.60    5.70
  -7  -2   0   14.90    4.90
  -7  -2   0   17.60    8.70
  -7  -2   0   17.70    3.30
  -7  -2   0   18.30    5.30
  -7  -2   0   10.60    5.30
  -7  -2   0   18.10    3.00
  -7  -2   0   12.40    3.10
  -7  -2   0   10.60    4.90
  -7  -2   0    9.60    3.40
  -7  -2   0   15.00    3.90
  -7  -2   0   13.90    6.10
  -7  -2   0   14.90    2.20
  -7  -2   0   15.00    3.30
  -7  -2   0   23.20    5.90
  -7  -2   0   21.10    3.10
  -7  -2   0   16.20    4.40
  -7  -2   0    5.10    3.90
  -7  -2   0   10.30    2.60
  -7  -2   0   14.90    3.50
  -7  -2   0   10.80    3.80
  -7  -2   0   12.80    2.10
  -7  -2   0   11.30    9.40
  -7  -2   0   14.00    2.40
  -7  -2   0   13.00    2.40
  -7  -2   0   10.90    3.50
  -7  -2   0   18.30    5.60
  -7  -2   0   13.30    6.60
  -7  -2   0   16.20    1.80
  -7  -2   0   20.60    3.50
  -7  -2   0   17.80    2.70
  -7  -2   0   18.80    3.30
  -7  -2   0   15.50    2.70
  -7  -2   0   14.20    2.90
  -7  -2   0   31.10    7.90
  -7  -2   0   18.30    4.90
  -7  -2   0   14.70    2.10
  -7  -2   0   15.20    3.80
  -7  -2   0   14.50    4.80
   7   2   0    8.80    7.70
   7   2   0   12.20    2.90
   7   2   0   13.00    4.40
   7   2   0   14.90    1.20
   7   2   0   14.90    3.70
   7   2   0   11.80    5.10
   7   2   0   15.80    1.80
   7   2   0   14.20    3.00
   7   2   0   16.30    4.70
   7   2   0   13.90    2.30
   7   2   0   16.30    6.70
   7   2   0   14.30    6.30
   7   2   0   14.10    2.90
   7   2   0   14.20    2.70
   7   2   0   19.40    2.40
   7   2   0   16.50    4.40
   7   2   0   24.00    5.30
   7   2   0   10.50    5.70
   7   2   0   18.40    8.00
   7   2   0   11.60    2.10
   7   2   0   12.90    4.20
   7   2   0    9.40    2.30
   7   2   0   13.30    1.20
   7   2   0   16.20    2.30
   7   2   0   14.30    5.80
   7   2   0   11.80    2.60
   7   2   0   10.30    6.30
   7   2   0   18.40    6.10
   7   2   0   12.90    1.10
   7   2   0   17.60    4.40
   7   2   0   19.60    6.60
   7   2   0   13.90    2.70
   7   2   0   12.30    3.00
   7   2   0   13.20    3.00
   7   2   0   16.50    5.00
   7   2   0    4.90    5.10
   7   2   0   14.80    2.70
   7   2   0   19.10    3.40
   7   2   0   20.20    6.80
   7   2   0   16.00    2.20
  -8  -2   0  200.38   14.20
  -8  -2   0  228.88   20.60
  -8  -2   0  201.28   18.10
  -8  -2   0  220.18   13.20
  -8  -2   0  207.28   16.60
  -8  -2   0  235.28   20.70
  -8  -2   0  199.68   14.80
  -8  -2   0  212.68   16.50
  -8  -2   0  221.38   14.30
  -8  -2   0  207.78   18.70
  -8  -2   0  193.48   17.50
  -8  -2   0  205.08   12.20
  -8  -2   0  207.18   12.30
  -8  -2   0  241.48   28.70
  -8  -2   0  238.88   19.00
  -8  -2   0  206.28   13.40
  -8  -2   0  210.58   14.10
  -8  -2   0  216.78   34.60
  -8  -2   0  213.28   15.00
  -8  -2   0  204.38   13.40
  -8  -2   0  214.28   16.10
  -8  -2   0  214.78   14.30
  -8  -2   0  220.38   13.20
  -8  -2   0  189.48   23.60
  -8  -2   0  210.88   14.20
  -8  -2   0  226.78   14.20
  -8  -2   0  235.88   15.80
  -8  -2   0  217.78   14.80
  -8  -2   0  215.38   13.60
  -8  -2   0  209.58   11.70
  -8  -2   0  212.38   17.30
  -8  -2   0  231.18   16.10
  -8  -2   0  189.78   18.00
  -8  -2   0  189.78   19.70
  -8  -2   0  220.88   12.60
  -8  -2   0  216.28   15.10
  -8  -2   0  223.98   15.80
  -8  -2   0  235.48   29.00
  -8  -2   0  216.48   12.50
  -8  -2   0  196.88   13.40
  -8  -2   0  217.48   19.10
  -8  -2   0  209.58   13.90
  -8  -2   0  210.48   14.20
  -8  -2   0  231.58   23.50
  -8  -2   0  210.78   16.90
  -8  -2   0  204.28   23.20
  -8  -2   0  216.98   13.30
  -8  -2   0  174.18   17.20
  -8  -2   0  238.08   13.60
  -8  -2   0  214.08   14.80
  -8  -2   0  226.38   13.50
  -8  -2   0  215.48   19.20
  -8  -2   0  216.48   13.00
  -8  -2   0  205.08   15.60
  -8  -2   0  214.08   13.40
  -8  -2   0  215.68   14.50
  -8  -2   0  230.58   14.30
  -8  -2   0  220.38   13.00
  -8  -2   0  225.38   12.80
  -8  -2   0  202.28   13.30
  -8  -2   0  221.78   17.00
  -8  -2   0  217.98   19.70
  -8  -2   0  186.18   18.60
   8   2   0  224.48   24.70
   8   2   0  139.49   24.20
   8   2   0  200.68   13.30
   8   2   0  213.28   12.40
   8   2   0  201.08   11.10
   8   2   0  225.28   12.60
   8   2   0  219.78   19.90
   8   2   0  236.18   17.20
   8   2   0  217.68   13.60
   8   2   0  220.08   12.60
   8   2   0  206.38   19.10
   8   2   0  165.88   20.30
   8   2   0  205.18   11.80
   8   2   0  209.78   13.20
   8   2   0  200.78   13.50
   8   2   0  216.78   15.20
   8   2   0  206.08   11.50
   8   2   0  206.38   11.10
   8   2   0  216.38   13.80
   8   2   0  211.18   12.30
   8   2   0  200.28   13.10
   8   2   0  206.58   12.90
   8   2   0  208.38   13.90
   8   2   0  176.48   22.00
   8   2   0  210.58   11.50
   8   2   0  196.48   16.90
   8   2   0  209.38   14.00
   8   2   0  208.78   16.20
   8   2   0  235.28   17.00
   8   2   0  171.28   16.60
   8   2   0  182.38   13.70
   8   2   0  153.98   16.00
   8   2   0  205.58   13.50
   8   2   0  205.88   11.10
   8   2   0  208.78   16.70
   8   2   0  205.98   11.40
  -9  -2   0  160.18    9.20
  -9  -2   0  155.98    9.90
  -9  -2   0  127.79   28.30
  -9  -2   0  141.49   12.60
  -9  -2   0  143.29    9.30
  -9  -2   0  160.68   19.00
  -9  -2   0  123.29   21.90
  -9  -2   0  140.79    9.90
  -9  -2   0  129.89    9.70
  -9  -2   0  138.29   13.40
  -9  -2   0  119.89   10.30
  -9  -2   0  157.28   10.40
  -9  -2   0  158.38   18.90
  -9  -2   0  156.68   13.20
  -9  -2   0  159.78   10.50
  -9  -2   0  138.99    8.90
  -9  -2   0  135.49   11.90
  -9  -2   0  131.29   10.20
  -9  -2   0  133.09   10.80
  -9  -2   0  149.49   18.70
  -9  -2   0  139.89   10.30
  -9  -2   0  137.19   15.60
  -9  -2   0  155.28   12.10
  -9  -2   0  139.39   11.70
  -9  -2   0  138.69   10.20
  -9  -2   0  135.39   10.00
  -9  -2   0  152.18   20.60
  -9  -2   0  141.29    9.20
  -9  -2   0  139.39   10.30
  -9  -2   0  148.89   10.90
  -9  -2   0  126.09   15.70
  -9  -2   0  138.99    9.10
  -9  -2   0  148.19   15.90
  -9  -2   0  164.38   14.60
  -9  -2   0  140.39   17.30
  -9  -2   0  145.49    8.40
  -9  -2   0  153.48   20.30
  -9  -2   0  140.69   11.00
  -9  -2   0  140.59   10.00
  -9  -2   0  136.59   11.00
  -9  -2   0  136.09   12.10
  -9  -2   0  146.19   15.80
   9   2   0  143.99    8.40
   9   2   0  148.59   21.50
   9   2   0  147.59   10.40
   9   2   0  141.49   10.50
   9   2   0  119.89   19.40
   9   2   0  143.99   20.70
   9   2   0  148.19   10.60
   9   2   0  136.79    9.00
   9   2   0  132.09   10.50
   9   2   0  147.39   10.20
   9   2   0  125.29    9.70
   9   2   0  142.69   18.00
   9   2   0  148.99   11.10
   9   2   0  148.39    9.40
   9   2   0  143.39    9.40
   9   2   0  144.89   10.90
   9   2   0  154.08   10.50
   9   2   0  127.89   23.60
   9   2   0  178.88   21.80
   9   2   0  133.69    9.70
   9   2   0  175.28   20.90
   9   2   0  147.59    8.10
   9   2   0  162.88   22.10
   9   2   0  139.89    9.20
   9   2   0  145.69    8.10
   9   2   0  131.19   10.80
   9   2   0  162.08   20.50
   9   2   0  151.18   13.60
   9   2   0  148.29   21.90
   9   2   0  182.28   26.20
   9   2   0  125.79   18.20
   9   2   0  151.68   12.70
 -10  -2   0   55.39    9.80
 -10  -2   0   67.19    8.90
 -10  -2   0   72.49   10.10
 -10  -2   0   25.10   15.40
 -10  -2   0   86.49   12.60
 -10  -2   0   68.59   13.40
 -10  -2   0   80.99    6.30
 -10  -2   0   51.09   11.70
 -10  -2   0   77.09    8.70
 -10  -2   0   67.89    9.40
 -10  -2   0   65.49    8.30
 -10  -2   0   68.59    7.20
 -10  -2   0   68.79    8.90
 -10  -2   0   62.09    6.70
 -10  -2   0   69.29    6.60
 -10  -2   0   59.69   10.40
 -10  -2   0   76.79   15.50
 -10  -2   0   74.89    5.60
 -10  -2   0   50.59   11.00
 -10  -2   0   77.09   10.70
 -10  -2   0   70.39    5.40
 -10  -2   0   79.79   17.70
 -10  -2   0   78.19    7.00
 -10  -2   0   71.39    9.30
 -10  -2   0   83.69    7.50
 -10  -2   0   68.79    6.60
 -10  -2   0   66.39   13.60
 -10  -2   0   71.69   10.70
 -10  -2   0   60.99    7.70
 -10  -2   0   63.69    5.30
 -10  -2   0   66.89    5.20
 -10  -2   0   69.19    8.10
 -10  -2   0   52.89    9.70
 -10  -2   0   64.99    6.20
 -10  -2   0   65.79    8.00
 -10  -2   0   58.59    7.50
  10   2   0   76.79   13.80
  10   2   0   71.99    6.90
  10   2   0   68.19    4.20
  10   2   0   70.69    5.70
  10   2   0   72.49   17.00
  10   2   0   68.29    4.50
  10   2   0   66.19    6.20
  10   2   0   54.99   13.70
  10   2   0   59.89   13.20
  10   2   0   74.49   15.70
  10   2   0   76.69    6.70
  10   2   0   66.89   16.60
  10   2   0   59.59   18.50
  10   2   0   78.49    8.60
  10   2   0   70.99    8.40
  10   2   0   87.19   11.50
  10   2   0   74.59    6.80
  10   2   0   76.19    8.70
  10   2   0   54.99   12.20
  10   2   0   82.69    7.20
  10   2   0   61.09    5.40
  10   2   0   63.29    6.90
  10   2   0   84.89   17.10
  10   2   0   84.99   16.70
  10   2   0   80.29    8.50
  10   2   0   81.29    9.00
  10   2   0   88.19   10.60
  10   2   0   68.99   13.70
  10   2   0   58.39    5.60
  10   2   0   77.99    7.20
  10   2   0   70.09    7.70
  10   2   0   75.59    6.00
  10   2   0   66.69    4.30
  10   2   0   68.79    7.50
 -11  -2   0   21.60   10.10
 -11  -2   0   13.70    2.50
 -11  -2   0   15.80    2.40
 -11  -2   0   12.70    7.20
 -11  -2   0    5.60   10.70
 -11  -2   0   15.30    3.10
 -11  -2   0   18.30    3.90
 -11  -2   0   18.20    7.30
 -11  -2   0   14.70    3.80
 -11  -2   0   14.00    5.90
 -11  -2   0   21.20    7.40
 -11  -2   0   19.00    5.60
 -11  -2   0   36.70   22.80
 -11  -2   0   10.50    2.30
 -11  -2   0   12.90    3.90
 -11  -2   0   15.70    4.70
 -11  -2   0   13.00    3.50
 -11  -2   0   21.20    7.00
 -11  -2   0    5.90    5.40
 -11  -2   0   16.40    5.60
 -11  -2   0   24.10    5.00
 -11  -2   0   15.00    4.00
 -11  -2   0   13.90    3.80
 -11  -2   0   10.80    5.50
 -11  -2   0   15.80    3.80
 -11  -2   0   12.40    8.90
 -11  -2   0   20.40    4.30
 -11  -2   0   22.10   10.00
 -11  -2   0   13.80    4.30
  11   2   0   13.90    9.50
  11   2   0   15.10    3.90
  11   2   0   16.00    3.80
  11   2   0    3.10    7.80
  11   2   0   12.70    3.70
  11   2   0   13.10    2.60
  11   2   0    3.50   10.50
  11   2   0    5.30    4.00
  11   2   0   13.90    3.80
  11   2   0   11.80    7.20
  11   2   0   14.90    5.90
  11   2   0   17.30    3.80
  11   2   0   10.90    2.40
  11   2   0   12.30    4.00
  11   2   0    9.10    8.30
  11   2   0   12.40    3.30
  11   2   0   10.30    3.10
  11   2   0   14.50    9.20
  11   2   0   23.10    9.60
  11   2   0   11.60    2.80
  11   2   0   12.40    2.70
  11   2   0    9.20    3.40
  11   2   0   -2.80    4.80
  11   2   0    7.30    3.40
  11   2   0   14.90    8.60
  11   2   0    7.20    8.10
  11   2   0    8.20    3.00
  11   2   0    6.80    3.90
  11   2   0    9.10    3.70
  11   2   0   11.70    3.30
  11   2   0   -4.20    7.30
 -12  -2   0   31.50    5.30
 -12  -2   0   47.20   10.70
 -12  -2   0   29.40    5.70
 -12  -2   0   33.00    6.50
 -12  -2   0   38.10    7.50
 -12  -2   0   32.40    3.90
 -12  -2   0   32.10    4.40
 -12  -2   0   34.50    5.80
 -12  -2   0   39.00   16.60
 -12  -2   0   35.70    6.10
 -12  -2   0   33.30    3.90
 -12  -2   0   52.89   12.70
 -12  -2   0   26.20    5.80
 -12  -2   0   29.00    5.70
 -12  -2   0   34.60    5.80
 -12  -2   0   27.90    5.90
 -12  -2   0   51.19    9.50
 -12  -2   0   26.50   11.00
 -12  -2   0   20.00    8.20
 -12  -2   0   38.80    9.30
 -12  -2   0   31.80    7.70
 -12  -2   0   15.60    5.60
 -12  -2   0   31.70    3.60
 -12  -2   0   42.10    6.30
 -12  -2   0   32.20    8.10
 -12  -2   0   31.50    9.40
 -12  -2   0   37.50   13.40
  12   2   0   58.99   20.60
  12   2   0   46.70    6.70
  12   2   0   33.50    4.70
  12   2   0   42.30   12.50
  12   2   0   27.80    8.30
  12   2   0   37.90    6.10
  12   2   0   39.10    4.80
  12   2   0   21.90   11.00
  12   2   0   28.70    6.30
  12   2   0   34.70    4.80
  12   2   0   17.10    5.40
  12   2   0   38.00    6.10
  12   2   0   24.80   12.90
  12   2   0   35.90   13.40
  12   2   0   40.70    6.60
  12   2   0   33.10   12.00
  12   2   0   30.20    5.50
  12   2   0   37.00    7.60
  12   2   0   34.70   11.70
  12   2   0   34.10    5.30
  12   2   0   43.60    6.10
  12   2   0   29.40    5.50
  12   2   0   41.40    5.30
  12   2   0   57.99   16.70
  12   2   0   28.40    5.40
  12   2   0   31.40    5.40
  12   2   0   40.90   15.40
  12   2   0   42.00   12.50
  12   2   0    6.60    9.10
  12   2   0   32.40    5.00
  12   2   0   36.10    4.70
 -13  -2   0    0.70    2.20
 -13  -2   0    5.40    4.00
 -13  -2   0    5.70    3.90
 -13  -2   0    3.40    1.90
 -13  -2   0    3.00    1.40
 -13  -2   0    2.70    3.70
 -13  -2   0    1.90    4.00
 -13  -2   0   -0.30    4.50
 -13  -2   0    6.10    5.20
 -13  -2   0    1.90    3.00
 -13  -2   0    9.50    8.50
 -13  -2   0    4.60    3.00
 -13  -2   0    6.20   11.80
 -13  -2   0    1.70    4.50
 -13  -2   0    7.60    3.30
 -13  -2   0    4.20    1.60
 -13  -2   0    0.20    2.50
 -13  -2   0    6.60    3.50
 -13  -2   0    0.60    3.50
 -13  -2   0    3.10    2.90
 -13  -2   0    3.30    1.50
 -13  -2   0    0.40    8.10
 -13  -2   0    2.20    2.40
 -13  -2   0    5.30    3.30
 -13  -2   0   -2.00    5.10
  13   2   0   -1.00    4.20
  13   2   0   -7.40    8.20
  13   2   0   -0.30    9.70
  13   2   0    3.00    7.50
  13   2   0    1.30    3.30
  13   2   0    7.20    3.70
  13   2   0    2.20    2.80
  13   2   0    0.20   11.90
  13   2   0   -4.20    6.60
  13   2   0    2.60    8.90
  13   2   0    4.30    3.00
  13   2   0    2.70    3.90
  13   2   0    1.10    2.30
  13   2   0    1.90    2.00
  13   2   0    2.10    2.90
  13   2   0    3.50   12.50
  13   2   0    3.50    7.00
  13   2   0    2.30    2.60
  13   2   0    1.60    2.70
  13   2   0    2.90    2.60
  13   2   0    1.90    2.10
  13   2   0    4.40    2.40
  13   2   0   16.80   12.00
  13   2   0   -1.00    1.80
  13   2   0   -3.60    6.60
  13   2   0    3.60    4.00
  13   2   0   -8.60    6.30
  13   2   0    5.60    3.50
 -14  -2   0    7.70   10.40
 -14  -2   0   19.50    6.20
 -14  -2   0   15.90    2.40
 -14  -2   0   22.80    8.60
 -14  -2   0    9.20    5.50
 -14  -2   0   19.40    8.20
 -14  -2   0   14.50    4.80
 -14  -2   0   15.90    5.90
 -14  -2   0   20.10    8.20
 -14  -2   0    7.40    4.10
 -14  -2   0   13.30    8.20
 -14  -2   0   18.20    2.40
 -14  -2   0   17.10    2.80
 -14  -2   0    7.10    8.00
 -14  -2   0   21.40    6.40
 -14  -2   0   42.20   18.20
 -14  -2   0   18.50    5.30
 -14  -2   0   13.00    2.30
 -14  -2   0   15.20    4.70
 -14  -2   0   13.70    6.80
 -14  -2   0   29.40   13.50
  14   2   0   22.90    5.50
  14   2   0   14.90    3.70
  14   2   0   27.80   18.30
  14   2   0   12.40    4.20
  14   2   0    4.00   10.40
  14   2   0   15.90    4.40
  14   2   0    4.90    9.70
  14   2   0   27.10   15.10
  14   2   0   40.20   15.40
  14   2   0   16.80    4.30
  14   2   0   45.40   20.50
  14   2   0    9.00   10.80
  14   2   0   13.80    5.00
  14   2   0   17.50    3.70
  14   2   0   14.40    3.40
  14   2   0   22.60    5.20
  14   2   0   13.50   11.10
  14   2   0   14.10   10.70
  14   2   0   16.60   10.50
  14   2   0   15.30    3.50
  14   2   0   14.70    4.80
  14   2   0   26.10   13.70
 -15  -2   0    1.00    6.10
 -15  -2   0    1.30    3.50
 -15  -2   0    0.90    3.40
 -15  -2   0    5.80    3.90
 -15  -2   0    7.90    5.20
 -15  -2   0    6.10   14.10
 -15  -2   0    0.90    4.70
 -15  -2   0    2.40    3.70
 -15  -2   0    6.00    9.80
 -15  -2   0    4.70    3.60
 -15  -2   0    9.00    6.60
 -15  -2   0    2.30    4.70
 -15  -2   0   14.40    9.90
 -15  -2   0    1.70    7.20
 -15  -2   0   13.90    5.10
 -15  -2   0   -1.50    4.30
 -15  -2   0   19.10   13.60
  15   2   0   13.30   10.60
  15   2   0   12.50    5.00
  15   2   0    4.60    2.60
  15   2   0   18.90   11.10
  15   2   0    3.80    2.60
  15   2   0    6.60   15.10
  15   2   0    3.50    3.10
  15   2   0    4.50   12.30
  15   2   0   10.80   11.70
  15   2   0    5.50    9.60
  15   2   0    9.50    3.30
  15   2   0   11.70   12.00
  15   2   0    7.40   12.40
  15   2   0    0.00    3.10
  15   2   0   12.90    4.30
  15   2   0    4.60    3.00
  15   2   0    6.80    4.00
  15   2   0    8.80    3.50
  15   2   0   -7.50   10.10
  15   2   0    8.50    2.90
  15   2   0   -3.00   10.40
  15   2   0    6.70    8.90
 -16  -2   0   23.00    7.10
 -16  -2   0    3.90    8.90
 -16  -2   0   10.20    6.80
 -16  -2   0   29.40   19.60
 -16  -2   0   23.30    8.60
 -16  -2   0   23.20    8.00
 -16  -2   0   13.70    8.90
 -16  -2   0    4.10    3.50
 -16  -2   0   22.40    6.90
 -16  -2   0   10.40   11.90
 -16  -2   0   20.00    6.30
 -16  -2   0    9.30    6.40
 -16  -2   0    2.80    9.40
 -16  -2   0  -10.60   11.10
 -16  -2   0   10.00    4.70
 -16  -2   0   17.80   12.00
 -16  -2   0    9.30    4.90
  16   2   0   13.80    3.50
  16   2   0   10.10   13.20
  16   2   0   20.00    5.90
  16   2   0   15.70    3.70
  16   2   0   22.40   13.70
  16   2   0    7.90    3.80
  16   2   0   11.50   18.00
  16   2   0   10.30    4.80
  16   2   0   -6.20   10.20
  16   2   0    2.50   11.70
  16   2   0   23.10    5.70
  16   2   0   20.70   13.30
  16   2   0   10.40    3.40
  16   2   0   20.20   15.50
  16   2   0   11.70   13.90
  16   2   0   20.60   17.80
  16   2   0   12.10    3.50
  16   2   0    6.40   24.00
  16  -3   0   52.59   19.10
  16  -3   0   69.59    7.20
  16  -3   0   43.70   19.00
  16  -3   0   45.90   21.90
  16  -3   0   64.79   19.90
  16  -3   0   49.00   18.50
  16  -3   0   26.80   19.00
  16  -3   0   70.29   22.30
  16  -3   0   77.79   12.10
  16  -3   0   99.19   25.30
  16  -3   0   33.00   15.30
  16  -3   0   71.49   12.00
  16  -3   0   44.10   19.90
  16  -3   0   61.59   12.50
  16  -3   0   78.39   36.80
 -16   3   0   65.09   12.60
 -16   3   0   52.19   14.10
 -16   3   0   50.09   10.90
 -16   3   0   70.59   25.50
 -16   3   0   92.79   17.00
 -16   3   0   81.79   18.70
 -16   3   0   85.89   23.60
 -16   3   0   70.99   16.90
 -16   3   0   67.99   13.80
 -16   3   0   78.89   11.90
 -16   3   0   76.39   14.60
  15  -3   0    5.40    5.10
  15  -3   0   -2.40    3.90
  15  -3   0    1.70    4.20
  15  -3   0   -1.10    2.40
  15  -3   0   -8.50    7.10
  15  -3   0    0.50    1.60
  15  -3   0   12.60   14.50
  15  -3   0    5.00    3.50
  15  -3   0    0.60    1.90
  15  -3   0   -1.60    2.70
  15  -3   0   -1.00    1.60
  15  -3   0    2.40    2.10
  15  -3   0    5.50   10.60
  15  -3   0   -2.20    1.80
  15  -3   0   13.90   13.70
  15  -3   0   -7.90   17.20
  15  -3   0   -9.40    8.80
  15  -3   0   -2.30    9.60
  15  -3   0   -8.60    5.40
  15  -3   0    5.30    8.20
  15  -3   0   -3.10    7.60
  15  -3   0   -7.50    7.80
  15  -3   0    5.10    2.80
  15  -3   0    1.70    2.60
  15  -3   0   -0.10    1.70
 -15   3   0   -0.50    5.00
 -15   3   0   -1.00   11.00
 -15   3   0  -13.00    8.30
 -15   3   0   -7.30    5.60
 -15   3   0   -0.70    4.30
 -15   3   0   -2.30    2.70
 -15   3   0    1.40   11.00
 -15   3   0   -3.10    2.40
 -15   3   0    2.10    7.10
 -15   3   0    2.50    5.60
 -15   3   0   -0.40    5.10
 -15   3   0   -0.30    4.80
 -15   3   0   -3.30    2.80
 -15   3   0    6.30    8.30
 -15   3   0  -12.90    4.70
 -15   3   0   -3.90    1.90
 -15   3   0   -1.00    3.80
  14  -3   0  177.38   14.20
  14  -3   0  187.88   12.80
  14  -3   0  213.18   34.30
  14  -3   0  160.98   18.20
  14  -3   0  176.88   14.10
  14  -3   0  210.28   15.70
  14  -3   0  114.89   26.60
  14  -3   0  201.98   12.80
  14  -3   0  167.88   15.50
  14  -3   0  212.48   15.40
  14  -3   0  184.08   13.10
  14  -3   0  179.48   12.40
  14  -3   0  184.28   16.90
  14  -3   0  225.68   40.00
  14  -3   0  181.38   13.60
  14  -3   0  200.18   34.20
  14  -3   0  182.18   13.10
  14  -3   0  157.08   19.20
  14  -3   0  179.38   29.50
  14  -3   0  247.58   34.60
  14  -3   0  183.08   13.90
  14  -3   0  215.98   34.90
  14  -3   0  176.58   28.30
  14  -3   0  177.28   12.50
  14  -3   0  190.78   22.50
  14  -3   0  125.19   41.00
  14  -3   0  200.58   36.40
  14  -3   0  165.18   14.20
 -14   3   0  136.49   24.20
 -14   3   0  186.68   15.90
 -14   3   0  171.88   30.40
 -14   3   0  183.78   11.20
 -14   3   0  163.18   31.90
 -14   3   0  170.68   19.80
 -14   3   0  197.08   11.60
 -14   3   0  146.69   18.00
 -14   3   0  200.88   22.60
 -14   3   0  214.58   25.90
 -14   3   0  194.78   26.70
 -14   3   0  204.88   22.90
 -14   3   0  199.18   26.30
 -14   3   0  179.28   11.00
 -14   3   0  194.58   17.40
 -14   3   0  144.99   18.50
 -14   3   0  208.48   24.20
 -14   3   0  200.38   25.60
 -14   3   0  182.88   29.60
 -14   3   0  183.68   15.30
 -14   3   0  178.28   11.20
  13  -3   0    7.90    2.60
  13  -3   0   16.50    4.30
  13  -3   0   12.60    4.30
  13  -3   0   34.00   12.60
  13  -3   0   22.40   13.00
  13  -3   0   10.90    9.80
  13  -3   0    9.70    2.90
  13  -3   0    6.70    3.10
  13  -3   0   11.30   11.70
  13  -3   0    9.00    3.60
  13  -3   0    5.20    9.90
  13  -3   0   14.60   17.70
  13  -3   0   10.10    2.70
  13  -3   0   13.50    9.00
  13  -3   0    6.50    3.20
  13  -3   0   10.70    4.50
  13  -3   0   21.10   11.10
  13  -3   0    6.80    3.60
  13  -3   0    7.50    5.10
  13  -3   0    9.10    2.80
  13  -3   0   17.80    6.60
  13  -3   0    6.90    3.60
  13  -3   0   16.40   10.20
  13  -3   0   12.90    5.20
  13  -3   0   11.30    3.10
  13  -3   0    6.50    2.90
  13  -3   0    8.10    2.70
  13  -3   0   20.10   14.80
  13  -3   0   11.60    9.40
 -13   3   0    4.20    7.20
 -13   3   0    7.30    5.80
 -13   3   0    7.90   12.30
 -13   3   0   12.10    4.80
 -13   3   0   12.20    2.40
 -13   3   0    9.20    4.20
 -13   3   0   11.80    2.30
 -13   3   0   -4.70    8.80
 -13   3   0    4.70    9.70
 -13   3   0   10.90    2.20
 -13   3   0    9.40    7.90
 -13   3   0   10.50    3.90
 -13   3   0   14.30    4.80
 -13   3   0   11.80    7.10
 -13   3   0    7.20    4.50
 -13   3   0   13.10    4.60
 -13   3   0    8.30    4.60
 -13   3   0    6.60    3.60
 -13   3   0   11.10    6.30
 -13   3   0   19.30    9.70
 -13   3   0    8.70    4.00
 -13   3   0    1.10    2.90
 -13   3   0    5.00    5.70
 -13   3   0   26.70   10.00
 -13   3   0    5.50    4.30
 -13   3   0    9.80    2.50
 -13   3   0    7.60    5.50
  12  -3   0  184.48   13.30
  12  -3   0  116.19   23.10
  12  -3   0  159.28   10.90
  12  -3   0  168.88   11.60
  12  -3   0  158.08   25.10
  12  -3   0  150.48   12.40
  12  -3   0   96.29   18.10
  12  -3   0  138.19   11.90
  12  -3   0  143.49   25.20
  12  -3   0  145.09   11.50
  12  -3   0  141.29   22.20
  12  -3   0  160.98   12.80
  12  -3   0  207.38   43.00
  12  -3   0  151.78   12.20
  12  -3   0  175.58   13.40
  12  -3   0  145.19   12.00
  12  -3   0  164.28   14.50
  12  -3   0  145.29   17.20
  12  -3   0  170.98   10.80
  12  -3   0  156.88   14.60
  12  -3   0  156.78   10.50
  12  -3   0  133.39   24.70
  12  -3   0  145.79   12.80
  12  -3   0  173.98   11.00
  12  -3   0  164.18   11.20
  12  -3   0  175.28   25.90
  12  -3   0  200.18   33.90
  12  -3   0  167.38   28.20
  12  -3   0  166.08   17.90
  12  -3   0  150.08   12.70
  12  -3   0  134.29   13.40
  12  -3   0  175.28   28.30
  12  -3   0  147.99   23.70
 -12   3   0  178.18   10.90
 -12   3   0  137.59   11.30
 -12   3   0  152.58   19.90
 -12   3   0  158.48   13.00
 -12   3   0  147.89   11.60
 -12   3   0  190.18   12.70
 -12   3   0  149.99   13.10
 -12   3   0  184.38   15.70
 -12   3   0  192.28   20.50
 -12   3   0  185.88   24.30
 -12   3   0  206.48   31.70
 -12   3   0  147.69   20.90
 -12   3   0  147.59   24.00
 -12   3   0  184.38   27.70
 -12   3   0  143.19   15.90
 -12   3   0  170.08   18.90
 -12   3   0  173.18   22.70
 -12   3   0  189.38   10.60
 -12   3   0  159.38   10.10
 -12   3   0  147.99   13.10
 -12   3   0  194.08   21.70
 -12   3   0  166.18   13.30
 -12   3   0  123.69   15.40
 -12   3   0  168.08   10.40
 -12   3   0  154.48   25.50
 -12   3   0  159.88   13.50
 -12   3   0  143.59   19.00
 -12   3   0  182.38   14.30
  11  -3   0   83.09    7.80
  11  -3   0   77.09    6.00
  11  -3   0   85.99    6.00
  11  -3   0   77.29   15.20
  11  -3   0   81.69   18.50
  11  -3   0   69.99   15.30
  11  -3   0   80.59   15.90
  11  -3   0   91.29    8.30
  11  -3   0   82.49    5.60
  11  -3   0   72.99   18.60
  11  -3   0   59.59   15.00
  11  -3   0   72.79    5.50
  11  -3   0   88.89   11.40
  11  -3   0   84.09   17.90
  11  -3   0   74.49   10.20
  11  -3   0  101.69   13.00
  11  -3   0   80.79    6.50
  11  -3   0   33.10   20.10
  11  -3   0   91.59    6.80
  11  -3   0   96.19   12.20
  11  -3   0   72.19   16.30
  11  -3   0   83.29   10.90
  11  -3   0   78.89    5.70
  11  -3   0   86.79    6.40
  11  -3   0   92.49    9.70
  11  -3   0   48.10   15.10
  11  -3   0   79.69    6.20
  11  -3   0   77.39    7.70
  11  -3   0   94.29   11.80
  11  -3   0   83.29    7.30
  11  -3   0   75.59    6.00
  11  -3   0   74.09    6.90
  11  -3   0   75.99   17.10
  11  -3   0  113.69   22.90
  11  -3   0   84.69    9.30
  11  -3   0   75.09    5.50
  11  -3   0   75.69   10.10
  11  -3   0   82.39    7.70
 -11   3   0   63.69   14.90
 -11   3   0   74.89   10.90
 -11   3   0   85.79   21.00
 -11   3   0   75.99   10.20
 -11   3   0   93.49   18.90
 -11   3   0   81.99    9.60
 -11   3   0   85.59    8.10
 -11   3   0   80.29    9.50
 -11   3   0   89.49   10.00
 -11   3   0   92.99   17.60
 -11   3   0  117.89   17.60
 -11   3   0   86.39    9.20
 -11   3   0   59.09    9.60
 -11   3   0   95.29   10.50
 -11   3   0   78.69    9.40
 -11   3   0   78.99   14.20
 -11   3   0   75.29    7.00
 -11   3   0   95.79    6.40
 -11   3   0   85.99   19.20
 -11   3   0   73.09    5.90
 -11   3   0   98.79   11.50
 -11   3   0  124.69   16.10
 -11   3   0  105.59   18.00
 -11   3   0   80.59   13.10
 -11   3   0   83.09    9.70
 -11   3   0   82.29    9.40
 -11   3   0  117.39   28.90
 -11   3   0   69.69   13.60
 -11   3   0   96.69    9.70
 -11   3   0   77.79   17.40
 -11   3   0   69.39    5.90
 -11   3   0   78.79    6.50
 -11   3   0   99.89   10.50
 -11   3   0   79.39    8.60
  10  -3   0  565.04   31.00
  10  -3   0  462.45   61.39
  10  -3   0  520.75   33.30
  10  -3   0  563.34   30.80
  10  -3   0  520.85   30.20
  10  -3   0  558.14   34.60
  10  -3   0  558.74   31.10
  10  -3   0  547.45   31.00
  10  -3   0  512.55   31.20
  10  -3   0  518.65   30.30
  10  -3   0  555.44   31.20
  10  -3   0  594.94   45.80
  10  -3   0  503.45   32.50
  10  -3   0  623.54   48.40
  10  -3   0  518.25   28.40
  10  -3   0  435.46   41.80
  10  -3   0  563.94   40.50
  10  -3   0  555.34   31.40
  10  -3   0  540.25   30.40
  10  -3   0  521.95   28.20
  10  -3   0  527.15   31.50
  10  -3   0  470.15   37.80
  10  -3   0  548.65   29.50
  10  -3   0  570.84   30.40
  10  -3   0  530.45   29.10
  10  -3   0  497.85   32.70
  10  -3   0  450.65   36.30
  10  -3   0  526.15   28.20
  10  -3   0  531.65   33.00
  10  -3   0  516.65   33.20
  10  -3   0  511.35   31.40
  10  -3   0  494.45   34.20
  10  -3   0  546.95   29.10
  10  -3   0  486.05   31.00
  10  -3   0  528.85   41.20
  10  -3   0  513.55   29.90
  10  -3   0  517.15   36.40
  10  -3   0  550.94   29.30
  10  -3   0  528.05   41.80
  10  -3   0  532.35   43.20
  10  -3   0  565.94   41.30
  10  -3   0  546.35   30.20
  10  -3   0  508.45   29.00
  10  -3   0  530.65   43.10
  10  -3   0  546.15   29.40
  10  -3   0  512.45   43.30
 -10   3   0  496.35   33.50
 -10   3   0  520.15   33.30
 -10   3   0  534.55   31.90
 -10   3   0  536.85   31.80
 -10   3   0  563.44   62.79
 -10   3   0  616.34   48.40
 -10   3   0  560.94   32.30
 -10   3   0  526.65   31.00
 -10   3   0  489.45   31.40
 -10   3   0  540.25   34.40
 -10   3   0  519.85   30.30
 -10   3   0  549.85   29.30
 -10   3   0  567.74   39.50
 -10   3   0  548.75   29.10
 -10   3   0  553.34   36.30
 -10   3   0  512.95   31.40
 -10   3   0  485.65   31.20
 -10   3   0  548.65   36.40
 -10   3   0  523.35   31.90
 -10   3   0  561.34   29.40
 -10   3   0  525.55   32.70
 -10   3   0  513.45   30.30
 -10   3   0  490.25   30.90
 -10   3   0  519.15   31.80
 -10   3   0  547.05   35.70
 -10   3   0  511.85   36.30
 -10   3   0  511.35   30.30
 -10   3   0  572.44   38.90
 -10   3   0  515.95   33.20
 -10   3   0  609.94   39.10
 -10   3   0  622.14   47.20
 -10   3   0  606.74   39.70
 -10   3   0  551.14   29.80
 -10   3   0  492.45   40.80
   9  -3   0  145.29   13.90
   9  -3   0  161.88   14.90
   9  -3   0  154.38    9.20
   9  -3   0  157.58   10.00
   9  -3   0  129.59   32.30
   9  -3   0  109.09   17.70
   9  -3   0  143.09   20.40
   9  -3   0  154.88   11.20
   9  -3   0  160.58   10.10
   9  -3   0  155.48    9.20
   9  -3   0  143.99   11.50
   9  -3   0  142.89   22.10
   9  -3   0  147.39   13.80
   9  -3   0  164.48   13.10
   9  -3   0  170.48   10.00
   9  -3   0  122.89   17.60
   9  -3   0  155.68    9.90
   9  -3   0  154.48    9.40
   9  -3   0  197.28   26.40
   9  -3   0  150.58   21.50
   9  -3   0  158.78   11.90
   9  -3   0  162.28   11.70
   9  -3   0  184.48   19.60
   9  -3   0  159.68    9.70
   9  -3   0  186.08   11.80
   9  -3   0  157.98   12.80
   9  -3   0  158.98   10.80
   9  -3   0  159.28   22.20
   9  -3   0  138.19   11.00
   9  -3   0  162.68   10.60
   9  -3   0  159.88   11.30
   9  -3   0  150.78   11.40
   9  -3   0  161.78   25.60
   9  -3   0  138.29   22.00
   9  -3   0  137.69   10.40
   9  -3   0  168.88   21.10
   9  -3   0  153.08   11.20
   9  -3   0  177.58   25.00
   9  -3   0  160.38   11.60
   9  -3   0  163.08   10.10
   9  -3   0  163.68   12.00
   9  -3   0  147.99   10.70
   9  -3   0  141.29   12.50
   9  -3   0  166.38   18.00
   9  -3   0  158.68   10.80
   9  -3   0  152.18   19.40
  -9   3   0  157.38   13.50
  -9   3   0  156.38   10.80
  -9   3   0  155.18   13.50
  -9   3   0  164.88   12.50
  -9   3   0  150.68   10.80
  -9   3   0  154.08   11.60
  -9   3   0  179.08   13.60
  -9   3   0  171.38   12.20
  -9   3   0  164.58   10.10
  -9   3   0  152.08   12.40
  -9   3   0  155.68   28.40
  -9   3   0  137.99   11.50
  -9   3   0  164.88   18.80
  -9   3   0  154.18   16.90
  -9   3   0  151.38   10.30
  -9   3   0  194.58   23.80
  -9   3   0  179.48   19.00
  -9   3   0  169.38   12.10
  -9   3   0  165.08   11.90
  -9   3   0  197.68   20.00
  -9   3   0  166.38    9.90
  -9   3   0  163.58   14.90
  -9   3   0  165.48   14.30
  -9   3   0  191.08   21.30
  -9   3   0  145.59   11.20
  -9   3   0  181.28   18.70
  -9   3   0  152.08   19.70
  -9   3   0  120.69   18.90
  -9   3   0  135.79   17.80
  -9   3   0  181.18   26.90
  -9   3   0  156.68   10.80
  -9   3   0  168.48   10.10
  -9   3   0  200.58   22.80
   8  -3   0   81.59    6.90
   8  -3   0   71.69    6.20
   8  -3   0   77.99    9.00
   8  -3   0   69.79   12.20
   8  -3   0   77.29    7.10
   8  -3   0   81.59    4.70
   8  -3   0   73.89    6.80
   8  -3   0   81.39    4.80
   8  -3   0   68.99    6.30
   8  -3   0   79.99    6.90
   8  -3   0   65.49    8.30
   8  -3   0   64.29   20.50
   8  -3   0   58.79   11.40
   8  -3   0   85.99    5.30
   8  -3   0   62.49   13.50
   8  -3   0   87.09    6.10
   8  -3   0   95.69   16.60
   8  -3   0   94.59   10.30
   8  -3   0   67.89   12.60
   8  -3   0   78.49    5.70
   8  -3   0   70.29    6.60
   8  -3   0   80.09    6.50
   8  -3   0   71.49   12.20
   8  -3   0   61.89   14.40
   8  -3   0   82.39   14.60
   8  -3   0   69.29    5.60
   8  -3   0   72.39    8.60
   8  -3   0   70.59   12.20
   8  -3   0   74.49    6.90
   8  -3   0   74.79    9.80
   8  -3   0   60.09   13.20
   8  -3   0   83.19    5.40
   8  -3   0   86.69   16.10
   8  -3   0   83.69   14.30
   8  -3   0   66.69    7.90
   8  -3   0   75.69   12.40
   8  -3   0   80.59    4.70
   8  -3   0  104.19   16.80
   8  -3   0   73.19    5.90
   8  -3   0   56.99   11.50
   8  -3   0  110.29   11.50
   8  -3   0   67.49   13.70
   8  -3   0   73.69    8.10
   8  -3   0   87.39    9.80
   8  -3   0   85.79    7.50
   8  -3   0   80.79    5.30
   8  -3   0   77.59   13.30
   8  -3   0   88.89   14.50
   8  -3   0   83.59   11.50
   8  -3   0   77.19    8.70
   8  -3   0   77.89    4.70
   8  -3   0   85.49    5.60
   8  -3   0   72.89    7.80
   8  -3   0   74.39   12.20
   8  -3   0   88.39   11.30
  -8   3   0   67.09    8.80
  -8   3   0   67.69   10.00
  -8   3   0   82.29    7.30
  -8   3   0   84.39    6.30
  -8   3   0   89.19   14.00
  -8   3   0   61.29   12.90
  -8   3   0   92.49   14.70
  -8   3   0   69.29   12.00
  -8   3   0   89.79   12.00
  -8   3   0   65.29   10.80
  -8   3   0  100.49   11.30
  -8   3   0   81.79   13.40
  -8   3   0   88.19    7.70
  -8   3   0   98.79   22.20
  -8   3   0   78.59    9.20
  -8   3   0   49.20   11.90
  -8   3   0   83.99   10.40
  -8   3   0   79.09    9.20
  -8   3   0   92.49   13.00
  -8   3   0   81.29   13.30
  -8   3   0   88.69    7.50
  -8   3   0   86.69   14.70
  -8   3   0   72.09    6.70
  -8   3   0   80.99    7.40
  -8   3   0   78.09    9.70
  -8   3   0   76.59   12.50
  -8   3   0   89.49    7.50
  -8   3   0   92.99   12.10
  -8   3   0   81.69    5.80
  -8   3   0   82.69    6.20
  -8   3   0   80.59    6.50
  -8   3   0   84.39    7.30
  -8   3   0   88.59   17.50
  -8   3   0   93.09   13.10
  -8   3   0   70.09    9.40
  -8   3   0   76.49    6.60
  -8   3   0   66.79   10.20
  -8   3   0  121.19   18.80
  -8   3   0   71.19   11.10
  -8   3   0   66.99    9.80
  -8   3   0  104.69   15.10
  -8   3   0  105.29   14.70
  -8   3   0  102.89   12.40
  -8   3   0   79.09    8.30
  -8   3   0   73.79    6.90
  -8   3   0  110.39   10.60
  -8   3   0   79.69    7.20
  -8   3   0   75.79    7.10
  -8   3   0   82.69   12.10
  -8   3   0   94.39   15.90
  -8   3   0   74.99   14.30
  -8   3   0   84.19    5.70
  -8   3   0   93.39    8.40
  -8   3   0   72.19    6.50
  -8   3   0   90.99   13.20
  -8   3   0  109.39   14.10
  -8   3   0   78.79    6.70
  -8   3   0   77.79    6.30
  -8   3   0   79.69    5.80
   7  -3   0  164.48   20.40
   7  -3   0  120.09    9.70
   7  -3   0  124.59   18.10
   7  -3   0  143.29    7.90
   7  -3   0  134.99    8.30
   7  -3   0  114.39   16.40
   7  -3   0  119.99   15.60
   7  -3   0  139.89    8.20
   7  -3   0  127.49   10.80
   7  -3   0  126.69    9.60
   7  -3   0  124.69    8.90
   7  -3   0  112.19   13.10
   7  -3   0  108.49   22.80
   7  -3   0  138.49    9.20
   7  -3   0  137.09    9.90
   7  -3   0  130.79    9.60
   7  -3   0  151.58    8.80
   7  -3   0  129.59   15.70
   7  -3   0  129.89   16.10
   7  -3   0  107.79   14.50
   7  -3   0  132.09   10.90
   7  -3   0  183.68   15.60
   7  -3   0   98.19   14.90
   7  -3   0  146.39    8.00
   7  -3   0  143.69    7.90
   7  -3   0  126.59   14.40
   7  -3   0  131.99   10.80
   7  -3   0  137.89    9.30
   7  -3   0  136.89   10.10
   7  -3   0  141.29    8.30
   7  -3   0  163.58   18.00
   7  -3   0   98.99   14.50
   7  -3   0  140.49   12.40
   7  -3   0  143.29   16.10
   7  -3   0  142.79    9.40
   7  -3   0  118.79   17.90
   7  -3   0   86.79   14.30
   7  -3   0  149.09    8.00
   7  -3   0  155.58   11.40
   7  -3   0  101.09   15.70
   7  -3   0  140.89    8.70
   7  -3   0  161.98   12.10
   7  -3   0  141.69   10.50
   7  -3   0  147.69    9.80
   7  -3   0  109.39   14.60
   7  -3   0  142.69   10.90
   7  -3   0  147.99    8.60
   7  -3   0  129.19   16.40
   7  -3   0  138.39   12.40
   7  -3   0  128.79   15.50
   7  -3   0  126.09   11.70
   7  -3   0  141.89    9.10
   7  -3   0  148.89   17.60
   7  -3   0  141.79   10.70
   7  -3   0  149.49    9.80
   7  -3   0  131.79    9.60
   7  -3   0  123.49    9.60
  -7   3   0  143.79   12.50
  -7   3   0  139.59   10.00
  -7   3   0  138.69   10.00
  -7   3   0  144.79   10.20
  -7   3   0  142.89   15.20
  -7   3   0  138.49    9.50
  -7   3   0  137.99   11.90
  -7   3   0  169.38   14.00
  -7   3   0  138.59    9.60
  -7   3   0  117.39   15.40
  -7   3   0  133.09   10.00
  -7   3   0  128.99    8.60
  -7   3   0  141.29   11.00
  -7   3   0  130.89    9.00
  -7   3   0  157.38   10.90
  -7   3   0  236.88   30.40
  -7   3   0   89.29   14.70
  -7   3   0  137.39   11.30
  -7   3   0  164.88   17.30
  -7   3   0  138.59    9.70
  -7   3   0  140.39   10.10
  -7   3   0  143.19   11.00
  -7   3   0  128.39   10.00
  -7   3   0  186.88   25.50
  -7   3   0  126.99   14.80
  -7   3   0  207.58   29.60
  -7   3   0  146.39   13.60
  -7   3   0  155.08    9.50
  -7   3   0  139.09    8.60
  -7   3   0  146.19   10.00
  -7   3   0  234.38   31.50
  -7   3   0  159.98   10.50
  -7   3   0  144.79   10.20
  -7   3   0  174.98   28.90
  -7   3   0  135.29   15.60
  -7   3   0  156.98   10.40
  -7   3   0  143.39    9.30
  -7   3   0  141.79   12.10
  -7   3   0  136.89    9.60
  -7   3   0  139.19   12.30
  -7   3   0  156.68    8.90
  -7   3   0  152.18   11.70
  -7   3   0  163.28   17.70
  -7   3   0  173.58   20.90
  -7   3   0  102.09   13.20
   6  -3   0  279.17   21.50
   6  -3   0  297.57   23.60
   6  -3   0  277.37   17.40
   6  -3   0  274.27   16.90
   6  -3   0  267.67   21.40
   6  -3   0  276.47   21.80
   6  -3   0  286.57   18.70
   6  -3   0  273.57   21.60
   6  -3   0  294.27   25.00
   6  -3   0  299.47   17.40
   6  -3   0  286.77   16.40
   6  -3   0  273.37   21.20
   6  -3   0  295.97   15.70
   6  -3   0  279.67   23.20
   6  -3   0  260.27   18.00
   6  -3   0  288.77   17.10
   6  -3   0  250.57   21.50
   6  -3   0  267.37   19.20
   6  -3   0  286.87   16.30
   6  -3   0  292.47   17.80
   6  -3   0  290.47   18.30
   6  -3   0  267.17   17.20
   6  -3   0  293.47   15.80
   6  -3   0  275.27   18.70
   6  -3   0  292.37   18.20
   6  -3   0  275.67   20.10
   6  -3   0  334.97   23.40
   6  -3   0  306.07   15.80
   6  -3   0  276.27   17.70
   6  -3   0  276.27   16.80
   6  -3   0  301.87   17.00
   6  -3   0  281.37   18.00
   6  -3   0  274.27   23.40
   6  -3   0  282.47   17.00
   6  -3   0  286.67   18.30
   6  -3   0  292.27   16.60
   6  -3   0  299.47   16.40
   6  -3   0  265.97   19.00
   6  -3   0  259.97   34.90
   6  -3   0  246.88   20.80
   6  -3   0  248.48   21.50
   6  -3   0  306.57   17.10
   6  -3   0  281.77   23.30
   6  -3   0  298.27   16.20
   6  -3   0  276.67   17.10
   6  -3   0  290.67   21.90
   6  -3   0  261.77   16.40
   6  -3   0  278.57   23.50
   6  -3   0  241.38   21.50
   6  -3   0  270.37   17.80
   6  -3   0  289.27   17.80
   6  -3   0  284.67   17.20
   6  -3   0  274.87   16.30
   6  -3   0  291.77   17.30
   6  -3   0  302.77   16.70
   6  -3   0  298.37   22.00
   6  -3   0  299.27   17.70
  -6   3   0  257.07   17.00
  -6   3   0  263.77   31.30
  -6   3   0  272.67   17.30
  -6   3   0  269.97   21.20
  -6   3   0  294.27   17.30
  -6   3   0  264.87   17.00
  -6   3   0  265.77   21.40
  -6   3   0  306.17   17.50
  -6   3   0  273.57   20.80
  -6   3   0  298.77   22.60
  -6   3   0  300.27   21.60
  -6   3   0  286.07   16.80
  -6   3   0  280.57   16.80
  -6   3   0  287.87   22.70
  -6   3   0  286.77   17.00
  -6   3   0  260.77   21.40
  -6   3   0  304.57   20.20
  -6   3   0  232.48   21.60
  -6   3   0  281.57   20.30
  -6   3   0  272.87   20.90
  -6   3   0  296.87   17.20
  -6   3   0  269.57   22.50
  -6   3   0  270.37   22.50
  -6   3   0  292.57   16.60
  -6   3   0  307.07   20.40
  -6   3   0  305.87   21.40
  -6   3   0  302.77   16.00
  -6   3   0  282.27   16.40
  -6   3   0  298.37   18.60
  -6   3   0  288.07   22.20
  -6   3   0  281.47   19.20
  -6   3   0  316.57   18.60
  -6   3   0  297.37   16.10
  -6   3   0  335.37   19.30
  -6   3   0  281.97   21.50
  -6   3   0  286.07   20.80
  -6   3   0  276.67   19.30
  -6   3   0  292.37   24.50
  -6   3   0  294.37   20.90
  -6   3   0  265.67   19.60
  -6   3   0  266.27   23.10
  -6   3   0  295.37   24.50
  -6   3   0  295.87   16.10
  -6   3   0  296.07   19.90
  -6   3   0  243.38   21.40
  -6   3   0  301.97   19.60
  -6   3   0  262.77   17.20
  -6   3   0  284.67   18.10
  -6   3   0  276.87   17.60
  -6   3   0  296.07   21.00
  -6   3   0  300.47   16.70
   5  -3   0  344.87   22.20
   5  -3   0  354.26   19.80
   5  -3   0  346.67   23.90
   5  -3   0  336.97   20.00
   5  -3   0  303.67   23.80
   5  -3   0  352.06   18.40
   5  -3   0  327.07   20.50
   5  -3   0  339.97   19.40
   5  -3   0  328.57   18.60
   5  -3   0  377.86   24.20
   5  -3   0  332.27   24.90
   5  -3   0  326.77   19.80
   5  -3   0  348.07   20.60
   5  -3   0  353.56   23.90
   5  -3   0  385.56   23.80
   5  -3   0  343.17   19.50
   5  -3   0  345.27   21.20
   5  -3   0  292.47   23.50
   5  -3   0  328.67   19.40
   5  -3   0  340.77   18.70
   5  -3   0  335.47   24.10
   5  -3   0  345.27   18.40
   5  -3   0  364.36   20.30
   5  -3   0  337.37   22.40
   5  -3   0  367.76   24.00
   5  -3   0  342.97   19.10
   5  -3   0  321.47   19.50
   5  -3   0  348.37   21.60
   5  -3   0  277.37   23.40
   5  -3   0  306.47   24.60
   5  -3   0  326.97   37.50
   5  -3   0  336.47   20.60
   5  -3   0  355.36   24.30
   5  -3   0  339.47   21.50
   5  -3   0  343.87   19.00
   5  -3   0  330.37   20.50
   5  -3   0  327.97   19.10
   5  -3   0  336.17   23.40
   5  -3   0  345.17   21.40
   5  -3   0  332.17   25.20
   5  -3   0  330.17   19.00
   5  -3   0  360.86   20.50
   5  -3   0  336.47   18.50
   5  -3   0  372.16   30.00
   5  -3   0  346.57   19.50
   5  -3   0  328.07   23.60
   5  -3   0  337.07   19.60
   5  -3   0  319.57   20.40
   5  -3   0  350.26   19.90
   5  -3   0  342.07   18.50
   5  -3   0  343.37   23.80
   5  -3   0  339.07   19.40
   5  -3   0  274.07   23.60
   5  -3   0  283.87   23.90
   5  -3   0  342.67   19.10
   5  -3   0  363.46   22.20
   5  -3   0  291.67   24.10
   5  -3   0  325.97   26.10
   5  -3   0  355.86   19.50
   5  -3   0  336.07   20.20
   5  -3   0  362.06   19.80
   5  -3   0  359.16   20.10
  -5   3   0  368.66   21.50
  -5   3   0  345.37   23.20
  -5   3   0  356.56   24.50
  -5   3   0  343.87   21.60
  -5   3   0  369.26   25.20
  -5   3   0  327.57   18.70
  -5   3   0  345.57   19.30
  -5   3   0  342.77   29.50
  -5   3   0  352.06   19.10
  -5   3   0  359.76   20.00
  -5   3   0  332.77   19.70
  -5   3   0  357.16   19.70
  -5   3   0  325.97   22.20
  -5   3   0  340.17   17.60
  -5   3   0  352.86   19.50
  -5   3   0  342.27   19.80
  -5   3   0  341.17   19.00
  -5   3   0  343.67   23.60
  -5   3   0  333.87   17.60
  -5   3   0  381.16   26.80
  -5   3   0  345.67   25.50
  -5   3   0  336.57   23.50
  -5   3   0  354.86   22.80
  -5   3   0  332.27   25.40
  -5   3   0  351.66   24.30
  -5   3   0  354.56   19.70
  -5   3   0  351.26   20.80
  -5   3   0  352.96   17.80
  -5   3   0  327.77   23.10
  -5   3   0  310.67   22.70
  -5   3   0  341.17   19.60
  -5   3   0  268.17   23.30
  -5   3   0  347.97   21.90
  -5   3   0  321.57   21.40
  -5   3   0  334.57   19.10
  -5   3   0  349.47   24.80
  -5   3   0  332.77   19.20
  -5   3   0  332.37   18.50
  -5   3   0  313.17   23.60
  -5   3   0  358.96   19.60
  -5   3   0  344.77   23.60
  -5   3   0  323.17   22.60
  -5   3   0  363.76   22.50
  -5   3   0  329.37   19.60
  -5   3   0  350.96   22.50
  -5   3   0  313.17   22.80
  -5   3   0  325.07   21.80
  -5   3   0  328.07   22.00
  -5   3   0  343.37   19.70
  -5   3   0  318.47   20.50
  -5   3   0  342.27   19.60
  -5   3   0  342.97   23.70
  -5   3   0  347.97   24.60
  -5   3   0  339.67   20.40
  -5   3   0  337.37   17.60
  -5   3   0  320.67   19.60
  -5   3   0  343.47   20.10
  -5   3   0  332.57   18.60
   4  -3   0   52.19    4.10
   4  -3   0   48.00    5.50
   4  -3   0   47.00    4.00
   4  -3   0   46.00    4.90
   4  -3   0   42.50    7.60
   4  -3   0   40.70    4.70
   4  -3   0   41.80    7.60
   4  -3   0   47.90    3.40
   4  -3   0   39.30    4.50
   4  -3   0   37.70    7.90
   4  -3   0   41.70    8.10
   4  -3   0   53.49    8.00
   4  -3   0   47.90    4.10
   4  -3   0   47.20    4.00
   4  -3   0   42.80    3.90
   4  -3   0   40.50    7.30
   4  -3   0   32.70    7.20
   4  -3   0   46.40    7.70
   4  -3   0   53.69    8.20
   4  -3   0   43.30    3.90
   4  -3   0   43.70    4.60
   4  -3   0   61.49    8.00
   4  -3   0   45.50    3.40
   4  -3   0   26.70   10.70
   4  -3   0   46.00    3.40
   4  -3   0   39.50    3.20
   4  -3   0   47.50    4.10
   4  -3   0   40.60    5.50
   4  -3   0   43.20    3.90
   4  -3   0   42.40    4.00
   4  -3   0   59.09    7.00
   4  -3   0   49.90   10.60
   4  -3   0   50.59    5.80
   4  -3   0   39.80    5.60
   4  -3   0   34.00    4.20
   4  -3   0   45.10    8.00
   4  -3   0   46.30    5.80
   4  -3   0   53.39    5.80
   4  -3   0   44.20    4.10
   4  -3   0   50.29    8.70
   4  -3   0   41.10    7.30
   4  -3   0   50.09    8.10
   4  -3   0   43.00    4.00
   4  -3   0   52.09    4.60
   4  -3   0   50.09    7.00
   4  -3   0   48.70    4.40
   4  -3   0   57.29    9.10
   4  -3   0   45.20    7.20
   4  -3   0   44.30    6.70
   4  -3   0   40.50    5.00
   4  -3   0   43.70    3.50
   4  -3   0   41.80    5.00
   4  -3   0   38.30    9.10
   4  -3   0   53.99    4.80
   4  -3   0   49.50    4.10
   4  -3   0   32.10    8.00
   4  -3   0   40.60    3.40
   4  -3   0   36.80    6.80
   4  -3   0   26.50    6.30
   4  -3   0   51.19    4.50
  -4   3   0   48.60    4.40
  -4   3   0   50.49    7.80
  -4   3   0   51.09    7.00
  -4   3   0   46.70    2.70
  -4   3   0   46.60    4.00
  -4   3   0   52.09    3.90
  -4   3   0   46.40    6.80
  -4   3   0   54.69    8.20
  -4   3   0   49.90    7.80
  -4   3   0   46.30    4.20
  -4   3   0   60.19    8.50
  -4   3   0   55.59    4.20
  -4   3   0   53.59    6.80
  -4   3   0   33.60    7.40
  -4   3   0   61.69    5.80
  -4   3   0   47.10    2.90
  -4   3   0   46.80    4.30
  -4   3   0   72.59    6.90
  -4   3   0   52.29    4.30
  -4   3   0   46.20    8.60
  -4   3   0   52.39    8.10
  -4   3   0   50.59    8.40
  -4   3   0   42.40    5.00
  -4   3   0   24.80    6.30
  -4   3   0   63.19    9.90
  -4   3   0   55.69    7.60
  -4   3   0   55.99    8.60
  -4   3   0   44.90    3.80
  -4   3   0   37.70    7.10
  -4   3   0   43.50    3.50
  -4   3   0   48.40    2.70
  -4   3   0   49.20    7.40
  -4   3   0   46.50    2.70
  -4   3   0   41.70    3.90
  -4   3   0   61.69    7.90
  -4   3   0   48.10    4.40
  -4   3   0   58.39    9.00
  -4   3   0   40.30    6.90
  -4   3   0   46.30    7.40
  -4   3   0   47.20    4.20
  -4   3   0   53.39    4.40
  -4   3   0   51.09    6.60
  -4   3   0   37.60    6.20
  -4   3   0   47.90    3.60
  -4   3   0   45.60    3.80
  -4   3   0   42.40    4.20
  -4   3   0   42.20    4.80
  -4   3   0   47.50    8.00
  -4   3   0   45.30    4.10
  -4   3   0   41.40    6.00
  -4   3   0   41.60    4.90
  -4   3   0   53.59    4.10
  -4   3   0   49.30    6.30
  -4   3   0   44.70    3.40
  -4   3   0   57.69    8.20
  -4   3   0   49.90    9.80
  -4   3   0   38.10    9.80
   3  -3   0  143.09   10.20
   3  -3   0  138.29    8.40
   3  -3   0  135.09   11.20
   3  -3   0  129.29    8.20
   3  -3   0  151.48   11.80
   3  -3   0  133.49   10.20
   3  -3   0  132.99    7.90
   3  -3   0  128.39    8.30
   3  -3   0  132.59    8.40
   3  -3   0  122.09   11.20
   3  -3   0  129.39    7.70
   3  -3   0  144.99    9.10
   3  -3   0  126.19    7.90
   3  -3   0  133.99    9.50
   3  -3   0  130.09   10.50
   3  -3   0  145.79   10.10
   3  -3   0  142.19    8.20
   3  -3   0  119.09   10.60
   3  -3   0  123.79   10.90
   3  -3   0  134.79   10.50
   3  -3   0  128.59    7.90
   3  -3   0  126.29    7.70
   3  -3   0  130.29   11.40
   3  -3   0  128.39    8.20
   3  -3   0  140.59    9.70
   3  -3   0  134.69    9.40
   3  -3   0  121.69   11.50
   3  -3   0  129.59    9.30
   3  -3   0  127.29    8.30
   3  -3   0  131.09   11.10
   3  -3   0  125.69    7.90
   3  -3   0  110.89   14.30
   3  -3   0  123.09   11.30
   3  -3   0  120.99    8.80
   3  -3   0  147.19    8.40
   3  -3   0  132.59    7.60
   3  -3   0  134.79   11.50
   3  -3   0  142.69    8.70
   3  -3   0  123.79   11.40
   3  -3   0  112.69   10.40
   3  -3   0  128.39    8.20
   3  -3   0  130.29   11.60
   3  -3   0  130.79    8.10
   3  -3   0  102.79   12.30
   3  -3   0  127.89   10.90
   3  -3   0  107.69   10.90
  -3   3   0  139.39    8.10
  -3   3   0  131.59    9.40
  -3   3   0  115.99   10.50
  -3   3   0  129.79   10.20
  -3   3   0  157.28   11.10
  -3   3   0  133.39    8.00
  -3   3   0  136.59    7.90
  -3   3   0  137.19    7.70
  -3   3   0  122.79    8.00
  -3   3   0  124.49   10.50
  -3   3   0  138.49    7.80
  -3   3   0  131.09   10.50
  -3   3   0  134.99    9.60
  -3   3   0  123.99   11.30
  -3   3   0  144.19    7.40
  -3   3   0  121.29   11.00
  -3   3   0  130.59    8.40
  -3   3   0  139.79    9.10
  -3   3   0  124.29    8.00
  -3   3   0   88.99   11.30
  -3   3   0  124.09    8.20
  -3   3   0  123.99   10.80
  -3   3   0  117.99   14.70
  -3   3   0  136.79    9.60
  -3   3   0  140.19    9.40
  -3   3   0  124.19    9.80
  -3   3   0  132.29    7.20
  -3   3   0  119.29    8.20
  -3   3   0  134.39    9.60
  -3   3   0  128.59    8.30
  -3   3   0  132.19   10.90
  -3   3   0  142.69    7.60
  -3   3   0  122.99    8.20
  -3   3   0  138.89   11.20
  -3   3   0  117.69    8.10
  -3   3   0  129.39    9.60
  -3   3   0  136.89    9.20
  -3   3   0  119.39   10.30
  -3   3   0  135.09   10.20
  -3   3   0  118.69   11.10
  -3   3   0  123.89    8.50
  -3   3   0  100.09   10.80
  -3   3   0  135.29    9.90
  -3   3   0  134.19    8.70
  -3   3   0  124.99    8.40
  -3   3   0  131.49    9.60
  -3   3   0  130.19   11.50
  -3   3   0  135.19    8.00
  -3   3   0  125.79    8.70
  -3   3   0  128.49    8.50
  -3   3   0  119.89   11.50
  -3   3   0  140.29    7.80
  -3   3   0  127.79    8.10
  -3   3   0  129.99    8.20
  -3   3   0  135.79    7.80
  -3   3   0  140.09   11.50
  -3   3   0  139.59    8.30
  -3   3   0  131.09   16.30
  -3   3   0  132.29   11.00
  -3   3   0  143.29    9.00
  -3   3   0  127.69    8.00
   2  -3   0  106.79    6.60
   2  -3   0  109.99    6.60
   2  -3   0   99.99    6.50
   2  -3   0  107.49    8.00
   2  -3   0  103.79    9.10
   2  -3   0  104.09    7.50
   2  -3   0  109.79    9.20
   2  -3   0  106.19    8.70
   2  -3   0  104.39    7.30
   2  -3   0  104.19    8.20
   2  -3   0  104.49    6.50
   2  -3   0  110.19    7.80
   2  -3   0  100.99    6.80
   2  -3   0  104.09    9.30
   2  -3   0  110.99    6.60
   2  -3   0  100.39    7.40
   2  -3   0  103.89    8.70
   2  -3   0  114.49   10.00
   2  -3   0  108.19    6.70
   2  -3   0  114.79    6.70
   2  -3   0  108.69    6.60
   2  -3   0  108.79    9.10
   2  -3   0  107.79    6.80
   2  -3   0  101.39    6.60
   2  -3   0   94.89    8.80
   2  -3   0  122.09    8.10
   2  -3   0  125.19    7.60
   2  -3   0   97.79    7.70
   2  -3   0  109.79    5.90
   2  -3   0   91.49    6.90
   2  -3   0   98.99    8.20
   2  -3   0  103.19    6.00
   2  -3   0  111.89    6.80
   2  -3   0  106.09    9.60
   2  -3   0  111.29    6.70
   2  -3   0  106.99    6.80
   2  -3   0  113.09    9.40
   2  -3   0  119.19    7.10
   2  -3   0  117.39   12.50
   2  -3   0  119.59    8.60
   2  -3   0  110.79    6.60
   2  -3   0  112.59    7.40
   2  -3   0  111.19    6.80
   2  -3   0   88.79    9.30
   2  -3   0  104.99    9.20
   2  -3   0  111.49    6.70
   2  -3   0  108.59    7.60
   2  -3   0  111.69    8.50
   2  -3   0  113.49    9.30
   2  -3   0   97.79    8.60
   2  -3   0  107.79    7.00
   2  -3   0  108.49    6.30
   2  -3   0  107.69    5.90
   2  -3   0  106.19    6.70
   2  -3   0  100.89    9.00
   2  -3   0  103.89    9.30
   2  -3   0  106.69    6.70
  -2   3   0  105.69    6.60
  -2   3   0  101.09    6.60
  -2   3   0  109.89    8.60
  -2   3   0  108.59    7.60
  -2   3   0  110.89    5.80
  -2   3   0  103.79    6.70
  -2   3   0  102.99    8.80
  -2   3   0  110.09    5.90
  -2   3   0  106.39    8.50
  -2   3   0  122.29    8.90
  -2   3   0  111.29    6.80
  -2   3   0   87.69   10.20
  -2   3   0  124.29    9.20
  -2   3   0  113.89    7.40
  -2   3   0  103.89    6.60
  -2   3   0  103.79    6.40
  -2   3   0  103.79    8.10
  -2   3   0  102.99    6.60
  -2   3   0  118.29    7.60
  -2   3   0  107.09    6.30
  -2   3   0  102.39    6.60
  -2   3   0  103.49    9.10
  -2   3   0  107.59    9.00
  -2   3   0  108.09    5.90
  -2   3   0  119.59    9.20
  -2   3   0  106.19    7.90
  -2   3   0  105.79    6.40
  -2   3   0   92.69    9.30
  -2   3   0  114.59    9.70
  -2   3   0  110.99    7.20
  -2   3   0  103.39    8.40
  -2   3   0  113.59   10.10
  -2   3   0  117.19    7.90
  -2   3   0   92.89    8.50
  -2   3   0  109.09    7.60
  -2   3   0  108.19    6.80
  -2   3   0  110.79   12.10
  -2   3   0  104.59    7.10
  -2   3   0  105.49    6.70
  -2   3   0  110.29    9.20
  -2   3   0  112.49    7.10
  -2   3   0  109.59    8.60
  -2   3   0  108.39    6.80
  -2   3   0  102.49    6.60
  -2   3   0  109.29    6.60
  -2   3   0  120.19    7.20
  -2   3   0  108.89    6.50
  -2   3   0  100.99    6.60
  -2   3   0  103.79    7.20
  -2   3   0  103.29    6.30
  -2   3   0  103.09    6.80
  -2   3   0  106.09    6.80
  -2   3   0  112.19    7.10
  -2   3   0  109.69    6.20
   1  -3   0   45.50    3.80
   1  -3   0   46.70    3.90
   1  -3   0   52.89    4.50
   1  -3   0   39.90    4.80
   1  -3   0   44.20    2.90
   1  -3   0   50.49    4.60
   1  -3   0   45.90    3.90
   1  -3   0   45.60    3.40
   1  -3   0   53.09    3.60
   1  -3   0   36.60    4.20
   1  -3   0   50.79    3.50
   1  -3   0   47.80    3.90
   1  -3   0   47.00    3.70
   1  -3   0   43.10    3.90
   1  -3   0   49.50    3.40
   1  -3   0   44.20    3.30
   1  -3   0   47.40    3.00
   1  -3   0   56.59    3.20
   1  -3   0   50.49    3.50
   1  -3   0   46.60    3.20
   1  -3   0   53.79    4.70
   1  -3   0   48.90    3.40
   1  -3   0   45.70    3.40
   1  -3   0   44.00    4.70
   1  -3   0   52.09    3.00
   1  -3   0   46.10    3.40
   1  -3   0   43.10    5.20
   1  -3   0   56.19    4.50
   1  -3   0   39.40    4.90
   1  -3   0   29.30    5.20
   1  -3   0   41.10    4.80
   1  -3   0   45.10    2.90
   1  -3   0   58.69    3.40
   1  -3   0   52.79    5.40
   1  -3   0   42.90    5.00
   1  -3   0   51.79    4.50
   1  -3   0   47.50    3.90
   1  -3   0   59.39    6.60
   1  -3   0   46.80    2.80
   1  -3   0   45.40    3.50
   1  -3   0   46.50    3.60
   1  -3   0   49.70    3.50
   1  -3   0   55.09    5.30
   1  -3   0   44.60    5.60
   1  -3   0   47.80    3.30
   1  -3   0   47.30    2.90
   1  -3   0   55.29    3.40
   1  -3   0   50.89    3.50
   1  -3   0   45.90    5.50
   1  -3   0   66.89    6.40
   1  -3   0   53.79    5.50
   1  -3   0   49.60    3.40
   1  -3   0   48.70    3.40
   1  -3   0   48.00    3.50
   1  -3   0   47.10    2.90
   1  -3   0   49.40    3.50
   1  -3   0   48.20    2.90
   1  -3   0   48.10    3.90
   1  -3   0   45.10    5.80
   1  -3   0   30.80    5.40
   1  -3   0   56.19    6.30
   1  -3   0   40.20    4.60
   1  -3   0   48.50    3.30
  -1   3   0   52.19    2.90
  -1   3   0   43.80    5.10
  -1   3   0   52.19    3.70
  -1   3   0   45.10    4.10
  -1   3   0   48.10    5.30
  -1   3   0   46.70    3.30
  -1   3   0   48.30    4.40
  -1   3   0   45.70    4.00
  -1   3   0   48.10    2.90
  -1   3   0   52.59    4.30
  -1   3   0   49.60    4.70
  -1   3   0   47.10    3.50
  -1   3   0   49.20    3.40
  -1   3   0   48.00    6.00
  -1   3   0   48.80    3.80
  -1   3   0   49.70    3.40
  -1   3   0   49.40    4.20
  -1   3   0   48.50    4.50
  -1   3   0   47.40    3.40
  -1   3   0   48.20    2.80
  -1   3   0   48.80    3.30
  -1   3   0   50.19    3.40
  -1   3   0   36.30    5.50
  -1   3   0   46.70    3.60
  -1   3   0   42.20    3.50
  -1   3   0   48.30    3.40
  -1   3   0   51.49    4.70
  -1   3   0   48.40    3.50
  -1   3   0   50.19    3.50
  -1   3   0   48.70    3.30
  -1   3   0   42.20    5.50
  -1   3   0   54.89    4.70
  -1   3   0   36.60    5.60
  -1   3   0   41.50    4.90
  -1   3   0   45.20    3.40
  -1   3   0   38.70    5.10
  -1   3   0   42.70    3.50
  -1   3   0   44.20    3.70
  -1   3   0   49.00    3.60
  -1   3   0   48.80    5.80
  -1   3   0   50.59    4.60
  -1   3   0   53.09    3.60
  -1   3   0   49.30    3.10
  -1   3   0   46.60    3.30
  -1   3   0   49.20    3.40
  -1   3   0   40.70    5.50
  -1   3   0   42.40    3.30
  -1   3   0   47.60    3.30
  -1   3   0   50.99    5.10
  -1   3   0   52.69    3.50
  -1   3   0   42.50    5.00
  -1   3   0   41.40    3.30
  -1   3   0   45.30    5.40
  -1   3   0   52.19    5.40
  -1   3   0   46.80    3.40
   0  -3   0    0.10    0.50
   0  -3   0    0.30    0.80
   0  -3   0    0.90    1.10
   0  -3   0    1.40    0.90
   0  -3   0    0.90    1.20
   0  -3   0   -0.50    1.00
   0  -3   0    0.90    0.80
   0  -3   0    1.00    0.80
   0  -3   0   -0.50    0.60
   0  -3   0   -0.60    0.80
   0  -3   0   -0.80    0.70
   0  -3   0    0.80    0.80
   0  -3   0   -0.20    0.80
   0  -3   0    0.60    2.10
   0  -3   0    1.30    0.90
   0  -3   0   -0.50    1.10
   0  -3   0    0.40    1.40
   0  -3   0    1.40    1.20
   0  -3   0   -0.50    0.50
   0  -3   0    0.40    1.00
   0  -3   0    0.80    0.80
   0  -3   0    1.40    1.70
   0  -3   0    0.40    0.60
   0  -3   0    0.60    0.80
   0  -3   0    0.50    0.70
   0  -3   0   -0.30    0.50
   0  -3   0    1.90    1.10
   0  -3   0    0.60    0.70
   0  -3   0   -0.70    0.40
   0  -3   0    0.60    0.60
   0  -3   0    0.10    0.60
   0  -3   0    0.20    0.40
   0  -3   0    0.80    0.80
   0  -3   0   -0.40    0.60
   0  -3   0   -0.40    1.30
   0  -3   0    1.30    0.60
   0  -3   0   -0.10    0.80
   0  -3   0   -0.10    0.40
   0  -3   0    1.00    0.70
   0  -3   0   -0.60    1.90
   0  -3   0    1.80    1.60
   0  -3   0   -0.90    0.90
   0  -3   0    0.60    0.60
   0  -3   0   -0.10    0.70
   0  -3   0    0.80    2.10
   0  -3   0    1.00    0.90
   0  -3   0   -0.30    1.00
   0  -3   0    1.40    2.00
   0  -3   0    0.80    0.90
   0  -3   0   -1.90    1.90
   0  -3   0    2.00    1.20
   0  -3   0    0.10    0.50
   0  -3   0    1.20    0.70
   0  -3   0    0.00    0.70
   0  -3   0    0.20    0.40
   0  -3   0   -1.70    1.80
   0  -3   0    0.50    0.70
   0  -3   0    0.40    1.30
   0  -3   0    0.70    0.70
   0  -3   0    0.00    0.70
   0  -3   0    0.10    0.60
   0  -3   0    0.00    0.40
   0  -3   0    0.50    0.60
   0   3   0    1.20    0.70
   0   3   0    0.10    0.70
   0   3   0    0.10    1.30
   0   3   0   -1.50    1.00
   0   3   0    0.70    0.80
   0   3   0    0.30    0.70
   0   3   0   -0.20    0.50
   0   3   0    2.80    2.00
   0   3   0    0.50    0.70
   0   3   0   -0.80    0.60
   0   3   0    2.00    0.90
   0   3   0    0.40    0.80
   0   3   0    0.20    1.20
   0   3   0   -0.40    1.30
   0   3   0   -0.40    0.90
   0   3   0    1.00    1.40
   0   3   0    1.50    1.10
   0   3   0   -0.70    0.50
   0   3   0   -1.30    1.70
   0   3   0    0.00    0.70
   0   3   0   -0.10    0.80
   0   3   0    2.00    0.50
   0   3   0   -0.60    0.80
   0   3   0    0.80    1.00
   0   3   0    0.10    0.50
   0   3   0    0.90    0.70
   0   3   0   -1.00    1.80
   0   3   0   -0.10    0.80
   0   3   0    0.20    0.70
   0   3   0    1.10    0.60
   0   3   0    0.00    0.60
   0   3   0   -0.10    0.70
   0   3   0   -0.50    1.80
   0   3   0   -0.20    0.60
   0   3   0    1.20    0.90
   0   3   0    0.50    0.90
   0   3   0    0.70    0.80
   0   3   0    0.80    1.00
   0   3   0    0.20    0.90
   0   3   0   -0.10    0.40
   0   3   0    0.20    0.50
   0   3   0    0.10    1.00
   0   3   0    0.80    0.70
   0   3   0    0.50    0.70
   0   3   0    1.10    0.90
   0   3   0    0.80    1.30
   0   3   0    1.10    0.60
   0   3   0    1.40    1.20
   0   3   0   -0.50    0.70
   0   3   0    0.50    0.80
   0   3   0    2.60    2.00
   0   3   0    0.40    1.20
   0   3   0   -0.50    0.70
   0   3   0    0.60    0.70
   0   3   0    1.70    1.50
   0   3   0    0.80    0.70
   0   3   0    2.50    0.60
  -1  -3   0   46.70    4.20
  -1  -3   0   55.59    3.50
  -1  -3   0   51.69    3.40
  -1  -3   0   42.90    3.70
  -1  -3   0   46.10    3.50
  -1  -3   0   48.10    3.20
  -1  -3   0   45.00    3.50
  -1  -3   0   64.39    6.10
  -1  -3   0   47.30    3.10
  -1  -3   0   55.69    3.60
  -1  -3   0   70.39    6.50
  -1  -3   0   47.80    3.00
  -1  -3   0   42.60    4.70
  -1  -3   0   52.79    3.40
  -1  -3   0   34.00    4.30
  -1  -3   0   66.09    6.20
  -1  -3   0   59.09    7.10
  -1  -3   0   49.50    3.50
  -1  -3   0   49.80    3.00
  -1  -3   0   48.80    3.20
  -1  -3   0   50.59    3.60
  -1  -3   0   47.30    3.40
  -1  -3   0   53.89    3.10
  -1  -3   0   49.80    2.90
  -1  -3   0   46.80    3.40
  -1  -3   0   49.70    3.10
  -1  -3   0   44.90    3.30
  -1  -3   0   47.00    3.20
  -1  -3   0   38.90    4.50
  -1  -3   0   47.10    3.10
  -1  -3   0   52.19    3.30
  -1  -3   0   50.89    3.20
  -1  -3   0   50.59    4.80
  -1  -3   0   38.30    4.50
  -1  -3   0   46.60    3.40
  -1  -3   0   50.09    3.30
  -1  -3   0   50.49    3.30
  -1  -3   0   61.49    5.90
  -1  -3   0   53.19    3.10
  -1  -3   0   48.80    3.40
  -1  -3   0   52.39    3.10
  -1  -3   0   50.09    3.00
  -1  -3   0   48.10    3.20
  -1  -3   0   49.60    3.10
  -1  -3   0   48.00    3.10
  -1  -3   0   49.50    3.10
  -1  -3   0   51.39    4.10
  -1  -3   0   39.30    4.60
  -1  -3   0   49.90    3.40
  -1  -3   0   53.99    3.40
  -1  -3   0   49.10    3.30
  -1  -3   0   48.30    2.90
  -1  -3   0   47.00    3.40
  -1  -3   0   46.60    3.80
  -1  -3   0   50.19    3.20
  -1  -3   0   47.00    2.90
  -1  -3   0   49.30    3.50
  -1  -3   0   51.69    3.60
  -1  -3   0   50.19    3.70
   1   3   0   51.79    3.70
   1   3   0   46.20    3.10
   1   3   0   46.80    3.60
   1   3   0   49.60    3.00
   1   3   0   61.49    6.30
   1   3   0   44.40    3.40
   1   3   0   46.80    3.90
   1   3   0   46.40    3.10
   1   3   0   48.70    3.30
   1   3   0   50.79    3.30
   1   3   0   51.79    3.10
   1   3   0   56.09    7.00
   1   3   0   49.90    3.50
   1   3   0   46.00    3.10
   1   3   0   45.40    3.00
   1   3   0   47.80    3.00
   1   3   0   52.19    3.50
   1   3   0   51.09    3.20
   1   3   0   42.10    4.50
   1   3   0   50.99    3.20
   1   3   0   49.10    3.20
   1   3   0   48.40    3.10
   1   3   0   46.70    3.40
   1   3   0   48.80    3.00
   1   3   0   44.10    3.30
   1   3   0   55.29    4.00
   1   3   0   48.60    3.50
   1   3   0   49.20    3.70
   1   3   0   45.30    3.50
   1   3   0   46.30    4.30
   1   3   0   49.00    3.20
   1   3   0   57.09    3.50
   1   3   0   48.90    3.80
   1   3   0   52.59    3.50
   1   3   0   48.40    3.80
   1   3   0   55.49    3.10
   1   3   0   49.10    3.50
   1   3   0   49.60    4.00
   1   3   0   48.10    3.10
   1   3   0   45.90    3.30
   1   3   0   51.29    3.50
   1   3   0   49.10    3.20
   1   3   0   49.50    3.40
   1   3   0   51.09    3.10
   1   3   0   45.30    4.60
   1   3   0   50.79    3.10
   1   3   0   44.30    3.60
   1   3   0   50.39    3.50
  -2  -3   0  112.99    7.70
  -2  -3   0  105.09    7.50
  -2  -3   0  112.89    6.40
  -2  -3   0   97.39    7.40
  -2  -3   0  114.39    7.90
  -2  -3   0  107.79    9.80
  -2  -3   0  103.89    7.60
  -2  -3   0  112.49    6.30
  -2  -3   0  110.69    7.60
  -2  -3   0  116.09    6.30
  -2  -3   0  116.49    7.20
  -2  -3   0  110.29    7.30
  -2  -3   0  114.49    7.40
  -2  -3   0  112.19    7.40
  -2  -3   0  120.79    6.80
  -2  -3   0  102.29    6.20
  -2  -3   0  112.19    5.90
  -2  -3   0  109.39    6.90
  -2  -3   0  111.79    6.60
  -2  -3   0  115.59    8.80
  -2  -3   0  100.89    6.80
  -2  -3   0  109.79    6.10
  -2  -3   0  120.89    7.40
  -2  -3   0  105.09    6.20
  -2  -3   0  109.29    7.00
  -2  -3   0  108.99    6.10
  -2  -3   0  115.69    6.90
  -2  -3   0  102.49    6.60
  -2  -3   0  105.49    8.00
  -2  -3   0  102.19    7.90
  -2  -3   0  107.79    7.10
  -2  -3   0  109.69    6.70
  -2  -3   0  102.89    6.70
  -2  -3   0  107.59    7.20
  -2  -3   0  108.89    6.50
  -2  -3   0  100.19    7.10
  -2  -3   0  127.29    9.10
  -2  -3   0  109.19    7.20
  -2  -3   0  112.79    6.50
  -2  -3   0  110.99    6.50
  -2  -3   0   98.89    7.10
  -2  -3   0  112.19    6.30
  -2  -3   0  110.29    6.70
  -2  -3   0  107.39    6.70
  -2  -3   0  115.79    7.60
  -2  -3   0  107.29    7.50
  -2  -3   0  105.29    6.60
  -2  -3   0  112.09    6.80
  -2  -3   0  114.69    6.40
  -2  -3   0  107.99    8.50
  -2  -3   0  116.49    8.20
   2   3   0  103.19    6.60
   2   3   0  110.89    6.80
   2   3   0  114.39    7.60
   2   3   0  102.79    7.30
   2   3   0  116.69    6.30
   2   3   0  113.59    6.60
   2   3   0  119.69    6.50
   2   3   0  108.39    7.60
   2   3   0  106.39    8.70
   2   3   0  110.79    6.30
   2   3   0  122.49    7.70
   2   3   0  100.59    6.20
   2   3   0  112.99    9.80
   2   3   0  115.59    9.00
   2   3   0  108.59    6.40
   2   3   0  110.39    6.20
   2   3   0  119.39    6.80
   2   3   0  115.59    6.60
   2   3   0  108.29    7.10
   2   3   0   95.49    7.20
   2   3   0  114.79    6.40
   2   3   0  113.79    6.10
   2   3   0  100.09    7.50
   2   3   0  106.49    6.80
   2   3   0  106.59    9.80
   2   3   0  106.09    6.80
   2   3   0  106.29    7.50
   2   3   0  103.79    7.80
   2   3   0  122.19    7.80
   2   3   0  110.19    8.80
   2   3   0  110.89    6.70
   2   3   0  119.79    7.50
   2   3   0  115.49    6.30
   2   3   0  117.29    6.60
   2   3   0  110.39    6.60
   2   3   0  120.59    7.50
   2   3   0  114.99    6.50
   2   3   0  110.99    6.80
   2   3   0  103.89    6.20
   2   3   0  113.59    6.50
   2   3   0  106.19    7.10
   2   3   0  110.69    7.40
   2   3   0  111.49    6.20
   2   3   0  121.19    6.30
   2   3   0  115.99    6.00
   2   3   0  106.69    7.10
   2   3   0  105.09    9.20
   2   3   0  110.59    8.20
   2   3   0  115.09    6.50
   2   3   0  107.29    8.10
   2   3   0  106.39    6.50
   2   3   0  101.79    6.70
  -3  -3   0  130.39    8.50
  -3  -3   0  134.99   10.10
  -3  -3   0  150.88    8.10
  -3  -3   0  139.39    7.50
  -3  -3   0  130.29   10.60
  -3  -3   0  136.29   10.30
  -3  -3   0  133.79    7.50
  -3  -3   0  137.29    8.30
  -3  -3   0  137.59    8.40
  -3  -3   0  134.09    8.10
  -3  -3   0  150.18    8.20
  -3  -3   0  134.09    8.00
  -3  -3   0  125.09    8.10
  -3  -3   0  126.29    8.80
  -3  -3   0  146.49    8.60
  -3  -3   0  133.69    7.60
  -3  -3   0  143.19    8.20
  -3  -3   0  121.19    8.20
  -3  -3   0  136.89    8.60
  -3  -3   0  134.69   10.30
  -3  -3   0  138.19    8.10
  -3  -3   0  122.59    9.20
  -3  -3   0  136.99    7.60
  -3  -3   0  141.69    7.80
  -3  -3   0  135.49    7.70
  -3  -3   0  125.69    8.60
  -3  -3   0  132.49    8.10
  -3  -3   0  128.99    8.00
  -3  -3   0  146.49    8.80
  -3  -3   0  132.59    8.80
  -3  -3   0  138.99    7.70
  -3  -3   0  135.39    7.90
  -3  -3   0  141.69    7.90
  -3  -3   0  133.79    7.40
  -3  -3   0  134.59    9.60
  -3  -3   0  135.19    8.50
  -3  -3   0  136.49   12.60
  -3  -3   0  144.29   10.20
  -3  -3   0  133.69    9.30
  -3  -3   0  136.19   13.20
  -3  -3   0  139.09    8.00
  -3  -3   0  139.79    8.40
  -3  -3   0  135.19    8.90
  -3  -3   0  148.29   10.30
  -3  -3   0  134.79    7.90
  -3  -3   0  137.39    9.50
  -3  -3   0  139.19    8.40
  -3  -3   0  130.09    8.30
   3   3   0  119.89   10.30
   3   3   0  124.89    8.30
   3   3   0  146.99    8.10
   3   3   0  129.49   10.50
   3   3   0  141.49    9.20
   3   3   0  130.19    7.60
   3   3   0  124.69    7.60
   3   3   0  140.39    9.90
   3   3   0  136.19    7.40
   3   3   0  132.39    8.10
   3   3   0  136.09    8.50
   3   3   0  132.19    7.70
   3   3   0  132.79   11.20
   3   3   0  126.79    8.80
   3   3   0  114.69    8.40
   3   3   0  149.79   10.10
   3   3   0  140.19    8.40
   3   3   0  138.19    8.70
   3   3   0  137.99    9.70
   3   3   0  129.89    8.20
   3   3   0  115.59   10.50
   3   3   0  137.99    8.10
   3   3   0  129.89    8.50
   3   3   0  126.19    9.00
   3   3   0  117.29    8.60
   3   3   0  143.09   10.60
   3   3   0  123.59    8.60
   3   3   0  142.69   10.20
   3   3   0  133.39    7.40
   3   3   0  137.79    8.20
   3   3   0  135.29    9.70
   3   3   0  142.39    7.90
   3   3   0  161.28   10.00
   3   3   0  131.89    8.30
   3   3   0  140.39    8.70
   3   3   0  142.59    7.80
   3   3   0  128.59    8.60
   3   3   0  144.79   12.60
   3   3   0  129.29    9.70
   3   3   0  131.49    8.40
   3   3   0  123.39    8.80
   3   3   0  134.19   14.20
   3   3   0  135.99    7.40
   3   3   0  122.59   10.20
   3   3   0  147.89    8.10
   3   3   0  115.29    9.00
   3   3   0  136.49    8.60
   3   3   0  136.39    8.00
   3   3   0  136.59    7.70
   3   3   0  128.69    7.80
  -4  -3   0   46.40    3.70
  -4  -3   0   44.70    3.90
  -4  -3   0   47.80    4.20
  -4  -3   0   46.90    4.10
  -4  -3   0   40.40    3.60
  -4  -3   0   49.90    3.70
  -4  -3   0   42.60    4.80
  -4  -3   0   52.29    6.20
  -4  -3   0   44.30    3.40
  -4  -3   0   46.60    3.20
  -4  -3   0   50.09    4.00
  -4  -3   0   52.69    7.30
  -4  -3   0   55.99    5.40
  -4  -3   0   46.20    3.10
  -4  -3   0   44.60    3.30
  -4  -3   0   32.90    4.00
  -4  -3   0   49.10    5.20
  -4  -3   0   40.80    3.90
  -4  -3   0   49.70   10.40
  -4  -3   0   39.80    3.60
  -4  -3   0   47.40    7.10
  -4  -3   0   36.60    8.40
  -4  -3   0   40.30    4.60
  -4  -3   0   39.30    5.60
  -4  -3   0   46.20    4.10
  -4  -3   0   45.90    4.10
  -4  -3   0   43.00    3.10
  -4  -3   0   40.50    5.80
  -4  -3   0   45.60    4.20
  -4  -3   0   51.59    5.30
  -4  -3   0   46.30    3.40
  -4  -3   0   52.29    5.50
  -4  -3   0   45.80    3.90
  -4  -3   0   47.50    3.70
  -4  -3   0   48.10    4.20
  -4  -3   0   47.70    7.30
  -4  -3   0   53.59    6.80
  -4  -3   0   48.50    3.70
  -4  -3   0   45.10    5.30
  -4  -3   0   57.09    6.80
  -4  -3   0   33.60    5.10
  -4  -3   0   54.89    3.70
   4   3   0   40.80    3.30
   4   3   0   50.69    8.10
   4   3   0   42.60    8.60
   4   3   0   42.30    7.30
   4   3   0   49.90    3.10
   4   3   0   37.30    5.40
   4   3   0   42.90    5.60
   4   3   0   43.70    3.60
   4   3   0   42.90    3.20
   4   3   0   49.00    3.00
   4   3   0   49.30    4.10
   4   3   0   38.50    5.90
   4   3   0   54.89    7.60
   4   3   0   48.00    3.10
   4   3   0   42.70    5.80
   4   3   0   48.80    2.90
   4   3   0   40.30    5.30
   4   3   0   46.80    4.20
   4   3   0   49.50    3.80
   4   3   0   47.90    3.20
   4   3   0   38.70    3.40
   4   3   0   50.99    7.20
   4   3   0   49.99    8.00
   4   3   0   48.00    3.90
   4   3   0   41.60    4.40
   4   3   0   45.30    5.00
   4   3   0   51.09    7.00
   4   3   0   38.30    4.70
   4   3   0   46.50    6.70
   4   3   0   46.10    3.40
   4   3   0   42.80    4.80
   4   3   0   63.79    6.70
   4   3   0   49.80    5.20
   4   3   0   44.80    5.00
   4   3   0   49.10    7.70
   4   3   0   38.80    5.80
   4   3   0   38.80    7.60
   4   3   0   43.00    5.90
   4   3   0   61.29    8.60
   4   3   0   46.20    5.40
   4   3   0   48.20    6.10
   4   3   0   52.19    7.00
   4   3   0   48.10    3.30
   4   3   0   47.30    3.40
   4   3   0   48.40    3.00
   4   3   0   46.20    6.90
   4   3   0   46.10    4.20
  -5  -3   0  308.87   22.80
  -5  -3   0  365.86   22.40
  -5  -3   0  326.87   23.00
  -5  -3   0  349.07   20.00
  -5  -3   0  361.46   21.20
  -5  -3   0  375.16   24.10
  -5  -3   0  341.77   19.20
  -5  -3   0  331.57   21.60
  -5  -3   0  348.27   19.10
  -5  -3   0  331.57   19.70
  -5  -3   0  367.96   19.40
  -5  -3   0  353.56   20.00
  -5  -3   0  357.56   19.20
  -5  -3   0  339.47   23.20
  -5  -3   0  372.86   20.40
  -5  -3   0  345.67   18.90
  -5  -3   0  345.67   18.30
  -5  -3   0  389.86   27.70
  -5  -3   0  318.67   20.60
  -5  -3   0  355.66   20.90
  -5  -3   0  346.67   18.20
  -5  -3   0  338.67   19.70
  -5  -3   0  344.77   18.60
  -5  -3   0  354.36   18.40
  -5  -3   0  333.67   21.20
  -5  -3   0  353.86   20.80
  -5  -3   0  343.97   21.00
  -5  -3   0  354.76   19.50
  -5  -3   0  363.06   19.30
  -5  -3   0  346.67   20.00
  -5  -3   0  336.57   18.80
  -5  -3   0  342.27   23.60
  -5  -3   0  363.06   20.20
  -5  -3   0  342.27   19.20
  -5  -3   0  353.86   18.80
  -5  -3   0  363.86   19.20
  -5  -3   0  344.47   19.40
  -5  -3   0  377.66   20.20
  -5  -3   0  339.87   18.40
  -5  -3   0  369.76   23.20
  -5  -3   0  352.96   21.70
  -5  -3   0  351.96   23.40
  -5  -3   0  365.16   20.20
  -5  -3   0  352.06   21.00
  -5  -3   0  336.57   20.30
  -5  -3   0  338.57   24.20
  -5  -3   0  335.57   21.70
  -5  -3   0  353.86   20.80
  -5  -3   0  335.17   20.20
  -5  -3   0  337.87   18.20
  -5  -3   0  343.57   20.20
  -5  -3   0  351.66   20.20
   5   3   0  330.47   22.60
   5   3   0  355.96   18.70
   5   3   0  368.96   19.70
   5   3   0  339.07   20.20
   5   3   0  330.47   18.20
   5   3   0  326.77   22.50
   5   3   0  341.87   18.80
   5   3   0  297.97   20.80
   5   3   0  340.67   18.20
   5   3   0  346.77   23.90
   5   3   0  348.57   18.70
   5   3   0  313.27   23.80
   5   3   0  342.17   19.10
   5   3   0  325.77   20.70
   5   3   0  344.67   19.70
   5   3   0  330.37   24.10
   5   3   0  356.46   21.00
   5   3   0  347.97   20.50
   5   3   0  341.87   19.10
   5   3   0  321.87   19.40
   5   3   0  350.16   18.30
   5   3   0  362.46   23.40
   5   3   0  379.56   26.10
   5   3   0  331.07   20.70
   5   3   0  305.47   24.00
   5   3   0  368.96   19.80
   5   3   0  329.47   21.20
   5   3   0  336.07   18.80
   5   3   0  343.67   20.20
   5   3   0  354.46   21.90
   5   3   0  331.47   19.20
   5   3   0  351.26   23.00
   5   3   0  330.57   20.70
   5   3   0  349.17   24.40
   5   3   0  336.07   21.70
   5   3   0  378.96   23.70
   5   3   0  319.37   19.50
   5   3   0  341.27   18.80
  -6  -3   0  282.37   21.50
  -6  -3   0  286.57   15.10
  -6  -3   0  283.07   17.40
  -6  -3   0  247.18   19.00
  -6  -3   0  313.17   21.60
  -6  -3   0  306.37   22.10
  -6  -3   0  255.77   19.40
  -6  -3   0  292.67   15.40
  -6  -3   0  295.17   17.10
  -6  -3   0  267.77   18.30
  -6  -3   0  321.77   18.70
  -6  -3   0  285.97   16.50
  -6  -3   0  271.27   17.30
  -6  -3   0  274.27   19.30
  -6  -3   0  290.37   16.30
  -6  -3   0  277.97   25.10
  -6  -3   0  305.87   16.80
  -6  -3   0  321.37   19.10
  -6  -3   0  269.07   19.90
  -6  -3   0  253.07   20.60
  -6  -3   0  295.77   16.20
  -6  -3   0  311.27   16.70
  -6  -3   0  320.87   17.80
  -6  -3   0  294.17   18.50
  -6  -3   0  318.17   19.90
  -6  -3   0  290.67   20.60
  -6  -3   0  291.67   17.60
  -6  -3   0  269.67   19.80
  -6  -3   0  290.17   16.60
  -6  -3   0  281.07   17.70
  -6  -3   0  295.67   16.80
  -6  -3   0  305.07   20.70
  -6  -3   0  284.37   15.40
  -6  -3   0  299.17   16.70
  -6  -3   0  262.67   21.30
  -6  -3   0  304.57   17.80
  -6  -3   0  318.37   18.60
  -6  -3   0  280.67   17.50
  -6  -3   0  306.57   16.40
  -6  -3   0  313.97   19.70
  -6  -3   0  297.37   17.00
  -6  -3   0  268.07   21.00
  -6  -3   0  294.17   16.90
  -6  -3   0  274.57   17.30
  -6  -3   0  284.07   18.60
  -6  -3   0  282.37   18.10
  -6  -3   0  285.37   17.10
  -6  -3   0  280.07   21.50
  -6  -3   0  268.77   34.10
  -6  -3   0  292.87   15.10
  -6  -3   0  291.37   23.10
  -6  -3   0  279.67   16.50
  -6  -3   0  287.87   17.80
  -6  -3   0  289.87   15.20
  -6  -3   0  294.27   18.50
  -6  -3   0  316.47   21.80
  -6  -3   0  297.27   19.00
  -6  -3   0  269.97   17.10
  -6  -3   0  299.87   17.70
  -6  -3   0  294.57   16.00
   6   3   0  292.07   16.20
   6   3   0  290.37   18.40
   6   3   0  290.17   17.60
   6   3   0  294.87   16.30
   6   3   0  283.77   16.50
   6   3   0  284.77   16.90
   6   3   0  281.27   17.00
   6   3   0  247.98   18.60
   6   3   0  300.07   17.80
   6   3   0  291.27   21.10
   6   3   0  277.27   17.00
   6   3   0  260.77   20.50
   6   3   0  290.47   16.20
   6   3   0  247.38   21.40
   6   3   0  302.17   19.10
   6   3   0  290.27   15.40
   6   3   0  257.57   18.40
   6   3   0  318.67   17.10
   6   3   0  295.67   16.20
   6   3   0  307.37   15.80
   6   3   0  285.77   15.40
   6   3   0  262.07   18.40
   6   3   0  289.87   22.80
   6   3   0  239.98   20.10
   6   3   0  277.37   23.80
   6   3   0  293.67   17.10
   6   3   0  287.57   18.70
   6   3   0  290.37   16.00
   6   3   0  312.87   21.90
   6   3   0  281.87   15.30
   6   3   0  279.57   22.90
   6   3   0  292.27   16.70
   6   3   0  298.77   16.00
   6   3   0  285.67   16.50
   6   3   0  245.88   20.60
   6   3   0  270.27   22.20
   6   3   0  262.17   23.40
   6   3   0  303.47   22.90
  -7  -3   0  119.09   14.70
  -7  -3   0  149.49    7.70
  -7  -3   0  135.19   11.50
  -7  -3   0  136.29   16.10
  -7  -3   0  141.89   10.70
  -7  -3   0  158.08    8.80
  -7  -3   0  149.69   12.20
  -7  -3   0  150.48   13.20
  -7  -3   0  137.59    9.40
  -7  -3   0  147.89   13.10
  -7  -3   0  125.89   14.40
  -7  -3   0  153.78   10.20
  -7  -3   0  160.68    9.00
  -7  -3   0  153.98   12.90
  -7  -3   0  122.89   24.40
  -7  -3   0  126.49   15.50
  -7  -3   0  149.59    8.60
  -7  -3   0  148.19   11.80
  -7  -3   0  125.29   10.80
  -7  -3   0  133.39    9.60
  -7  -3   0  144.99   13.20
  -7  -3   0  150.08    9.10
  -7  -3   0  179.58   23.00
  -7  -3   0  154.58    9.70
  -7  -3   0  173.38   17.70
  -7  -3   0  150.28   10.50
  -7  -3   0  140.79   11.90
  -7  -3   0  129.99    9.30
  -7  -3   0  153.18   17.20
  -7  -3   0  134.79   10.20
  -7  -3   0  172.28   15.70
  -7  -3   0  152.78   12.20
  -7  -3   0  156.98   10.80
  -7  -3   0  153.98    9.60
  -7  -3   0  139.89    9.00
  -7  -3   0  176.38   19.30
  -7  -3   0  129.39   12.10
  -7  -3   0  157.68   17.10
  -7  -3   0  139.39   11.20
  -7  -3   0  146.99    9.70
  -7  -3   0  143.89    7.70
  -7  -3   0  144.89    9.60
  -7  -3   0  137.79    9.00
  -7  -3   0  146.09    9.00
  -7  -3   0  133.09   10.20
  -7  -3   0  108.89   13.60
  -7  -3   0  136.79   10.30
  -7  -3   0  143.69    9.70
  -7  -3   0  153.68    9.40
  -7  -3   0  160.98   10.20
  -7  -3   0  153.38   17.60
  -7  -3   0  126.99    9.70
  -7  -3   0  163.48   11.80
  -7  -3   0  146.69   10.30
  -7  -3   0  161.28   10.40
  -7  -3   0  119.59   14.90
   7   3   0  150.08   10.20
   7   3   0  122.69   11.40
   7   3   0  146.59   16.40
   7   3   0  153.08    8.40
   7   3   0  139.99    7.80
   7   3   0  132.89    9.00
   7   3   0  128.29   11.50
   7   3   0  129.19   15.20
   7   3   0  145.79    9.60
   7   3   0  137.99    9.50
   7   3   0  108.19   16.90
   7   3   0  111.19   11.50
   7   3   0  162.28   10.60
   7   3   0  143.99    8.90
   7   3   0  141.29    8.80
   7   3   0  139.29    8.80
   7   3   0  139.49    7.90
   7   3   0   94.19   15.00
   7   3   0  145.29   17.30
   7   3   0  183.68   15.70
   7   3   0  131.89   15.80
   7   3   0  122.09   11.70
   7   3   0  128.39   19.10
   7   3   0  142.09    8.70
   7   3   0  129.69   10.00
   7   3   0  131.19    9.60
   7   3   0  114.69   16.20
   7   3   0  138.09    9.30
   7   3   0  139.69    9.20
   7   3   0  100.19   12.50
   7   3   0  144.69    7.90
   7   3   0  173.38   19.60
   7   3   0  141.89   10.40
   7   3   0  123.99   11.20
   7   3   0  129.39   11.50
   7   3   0  182.98   20.20
   7   3   0  149.09    9.60
   7   3   0  141.69    9.70
   7   3   0  151.08   11.90
   7   3   0  151.78   10.00
   7   3   0  147.69    9.00
   7   3   0  162.18   10.80
   7   3   0  126.19   15.30
  -8  -3   0   74.79    6.90
  -8  -3   0   87.29    7.60
  -8  -3   0   89.79    7.60
  -8  -3   0   80.49    5.90
  -8  -3   0   66.79    8.70
  -8  -3   0   65.69   11.80
  -8  -3   0  102.99   11.40
  -8  -3   0   65.49    7.30
  -8  -3   0   79.69    8.90
  -8  -3   0   79.09    6.40
  -8  -3   0   88.89    6.80
  -8  -3   0   88.69    6.70
  -8  -3   0   79.69    7.20
  -8  -3   0   90.29    7.30
  -8  -3   0   81.59    7.50
  -8  -3   0   69.79    5.60
  -8  -3   0   81.99    6.00
  -8  -3   0   92.29   10.30
  -8  -3   0   85.09    6.50
  -8  -3   0   80.79   14.10
  -8  -3   0   77.59   12.20
  -8  -3   0   94.39    6.90
  -8  -3   0   90.69   12.50
  -8  -3   0   79.19    9.70
  -8  -3   0   92.29   13.30
  -8  -3   0   99.39   14.50
  -8  -3   0   67.59   10.50
  -8  -3   0   94.49   11.20
  -8  -3   0   54.69    9.10
  -8  -3   0   59.79   11.10
  -8  -3   0   82.49   13.00
  -8  -3   0   67.09   10.70
  -8  -3   0   88.19    7.90
  -8  -3   0   75.29    6.90
  -8  -3   0   89.19    6.40
  -8  -3   0   88.89   13.10
  -8  -3   0   85.59   10.20
  -8  -3   0   96.19    7.70
  -8  -3   0   77.09    9.10
  -8  -3   0  101.39   12.50
  -8  -3   0   72.49    6.60
  -8  -3   0  104.79   25.10
  -8  -3   0   83.59    7.00
  -8  -3   0   76.59    5.60
  -8  -3   0   78.99   13.70
  -8  -3   0   84.29    6.20
  -8  -3   0   84.69    7.60
  -8  -3   0   77.49    9.90
  -8  -3   0   57.49   14.60
  -8  -3   0   83.99   12.90
  -8  -3   0   90.29   10.90
  -8  -3   0   75.79    5.50
  -8  -3   0   76.49    6.70
  -8  -3   0   72.69   13.30
  -8  -3   0   86.79    6.60
  -8  -3   0   84.39    6.30
  -8  -3   0   75.89    8.50
  -8  -3   0   89.29   14.70
   8   3   0   83.39    6.40
   8   3   0   75.39    5.60
   8   3   0   73.79   12.10
   8   3   0   83.99    6.60
   8   3   0   82.49   17.60
   8   3   0   76.69    6.60
   8   3   0   79.99    6.20
   8   3   0   80.69    6.60
   8   3   0   69.99    9.20
   8   3   0   66.49   12.10
   8   3   0   77.89    4.60
   8   3   0   77.29   13.80
   8   3   0   72.69   10.20
   8   3   0   83.59    8.60
   8   3   0   84.49    5.30
   8   3   0   74.69    9.90
   8   3   0   78.89    5.90
   8   3   0   76.59    6.80
   8   3   0   83.79    8.60
   8   3   0   84.49    7.10
   8   3   0   79.99    5.90
   8   3   0   73.79   10.30
   8   3   0   92.69   10.60
   8   3   0  111.39   16.80
   8   3   0   66.09    9.30
   8   3   0  100.39   16.40
   8   3   0   79.09    6.90
   8   3   0   78.59    5.80
   8   3   0   81.09    4.70
   8   3   0   80.29    4.70
   8   3   0   85.69    7.70
   8   3   0   74.49    6.20
   8   3   0   80.09    6.80
   8   3   0   73.29    9.80
   8   3   0   74.99    5.80
   8   3   0   67.99   12.90
   8   3   0   98.39   14.20
   8   3   0   87.79    6.60
   8   3   0   85.69   16.50
   8   3   0   93.19   10.80
  -9  -3   0  172.38   20.70
  -9  -3   0  217.98   22.80
  -9  -3   0  168.18   13.50
  -9  -3   0  167.28   14.80
  -9  -3   0  165.68   10.50
  -9  -3   0  132.79   11.90
  -9  -3   0  171.28   12.00
  -9  -3   0  144.59   13.30
  -9  -3   0  172.78   21.50
  -9  -3   0  155.98   11.60
  -9  -3   0  173.58   10.20
  -9  -3   0  143.49   11.40
  -9  -3   0  230.38   31.20
  -9  -3   0  188.38   20.00
  -9  -3   0  182.98   21.60
  -9  -3   0  146.49   12.60
  -9  -3   0  152.28   11.20
  -9  -3   0  238.08   33.90
  -9  -3   0  172.18   12.10
  -9  -3   0  165.88   17.40
  -9  -3   0  154.58   11.20
  -9  -3   0  163.48   10.20
  -9  -3   0  160.78   12.30
  -9  -3   0  287.77   39.90
  -9  -3   0  151.48   13.90
  -9  -3   0  164.78   12.20
  -9  -3   0  156.88   10.00
  -9  -3   0  166.88    9.80
  -9  -3   0  153.98   11.20
  -9  -3   0  152.88   10.90
  -9  -3   0  162.78    9.90
  -9  -3   0  159.28   16.80
  -9  -3   0  165.48   11.30
  -9  -3   0  172.08   13.00
  -9  -3   0  168.28   11.10
  -9  -3   0  187.48   36.50
  -9  -3   0  166.18   14.10
  -9  -3   0  150.28   10.90
  -9  -3   0  157.48   15.70
  -9  -3   0  168.08   15.10
   9   3   0  162.98   10.80
   9   3   0  154.18   11.20
   9   3   0  157.88   10.80
   9   3   0  159.58   11.40
   9   3   0  140.19   18.10
   9   3   0  176.78   26.40
   9   3   0  153.18   19.80
   9   3   0  143.29   16.50
   9   3   0  158.28   11.40
   9   3   0  131.59   16.80
   9   3   0  132.99   11.70
   9   3   0  162.08   12.30
   9   3   0  174.78   21.90
   9   3   0  170.78   10.40
   9   3   0  163.18   10.20
   9   3   0  164.48   11.70
   9   3   0  143.99   13.60
   9   3   0  182.48   25.00
   9   3   0  167.38   11.60
   9   3   0  145.19   17.10
   9   3   0  170.98   19.30
   9   3   0  131.79   20.30
   9   3   0  189.28   22.20
   9   3   0  147.29   22.10
   9   3   0  145.29   20.80
   9   3   0  160.48   11.00
   9   3   0  138.89   16.40
   9   3   0  210.88   25.20
   9   3   0  190.88   24.10
   9   3   0  158.18   10.20
   9   3   0  166.98   11.30
   9   3   0  167.08   10.10
   9   3   0  155.88   10.60
   9   3   0  129.19   14.50
 -10  -3   0  487.15   36.00
 -10  -3   0  537.25   30.40
 -10  -3   0  577.34   33.90
 -10  -3   0  466.85   31.70
 -10  -3   0  530.85   33.10
 -10  -3   0  503.45   35.00
 -10  -3   0  507.25   37.50
 -10  -3   0  493.65   33.40
 -10  -3   0  500.05   31.80
 -10  -3   0  555.54   31.00
 -10  -3   0  538.55   30.60
 -10  -3   0  537.35   35.00
 -10  -3   0  555.04   29.20
 -10  -3   0  542.05   34.40
 -10  -3   0  557.14   30.80
 -10  -3   0  533.45   30.90
 -10  -3   0  546.95   31.40
 -10  -3   0  531.65   28.90
 -10  -3   0  570.64   40.60
 -10  -3   0  496.35   34.10
 -10  -3   0  541.95   30.50
 -10  -3   0  486.55   37.70
 -10  -3   0  611.84   71.09
 -10  -3   0  550.04   31.40
 -10  -3   0  545.05   31.90
 -10  -3   0  609.54   33.30
 -10  -3   0  547.55   39.50
 -10  -3   0  540.05   31.60
 -10  -3   0  568.64   46.30
 -10  -3   0  553.54   31.40
 -10  -3   0  602.44   36.20
 -10  -3   0  566.44   29.30
 -10  -3   0  514.75   30.60
  10   3   0  534.25   39.80
  10   3   0  530.25   44.80
  10   3   0  542.15   30.20
  10   3   0  480.25   32.40
  10   3   0  540.85   43.20
  10   3   0  555.44   31.30
  10   3   0  538.45   40.60
  10   3   0  496.05   31.60
  10   3   0  504.85   42.00
  10   3   0  431.86   33.00
  10   3   0  504.65   45.80
  10   3   0  571.14   29.70
  10   3   0  500.65   29.90
  10   3   0  503.75   31.80
  10   3   0  531.65   30.70
  10   3   0  461.35   41.00
  10   3   0  514.95   38.80
  10   3   0  525.35   29.40
  10   3   0  496.65   42.00
  10   3   0  477.05   41.40
  10   3   0  551.34   31.10
  10   3   0  519.85   30.70
  10   3   0  548.15   31.10
  10   3   0  544.35   30.50
  10   3   0  487.35   39.10
  10   3   0  509.15   29.20
  10   3   0  530.85   29.20
  10   3   0  499.25   30.00
 -11  -3   0   85.39   16.60
 -11  -3   0   74.29    6.10
 -11  -3   0   84.89   20.80
 -11  -3   0   90.59    6.10
 -11  -3   0   73.89    7.50
 -11  -3   0   82.19   14.80
 -11  -3   0   71.99   10.70
 -11  -3   0  102.29   14.50
 -11  -3   0   70.29    9.70
 -11  -3   0   81.79    9.40
 -11  -3   0   79.69    7.50
 -11  -3   0   77.39    9.20
 -11  -3   0   76.69   12.30
 -11  -3   0   86.59    7.60
 -11  -3   0   89.89    9.60
 -11  -3   0   85.19    6.20
 -11  -3   0   82.39    7.20
 -11  -3   0   77.79    7.50
 -11  -3   0   85.79    9.30
 -11  -3   0   83.49    8.00
 -11  -3   0   57.49   13.40
 -11  -3   0   83.79    8.90
  11   3   0   83.79    6.70
  11   3   0   84.49    7.70
  11   3   0   77.79   21.40
  11   3   0   67.69   16.30
  11   3   0   78.99    9.90
  11   3   0   79.39    7.30
  11   3   0   78.79    7.20
  11   3   0   71.79   16.90
  11   3   0   84.19    8.10
  11   3   0  100.89   19.50
  11   3   0   83.09   16.70
  11   3   0  126.69   19.60
  11   3   0   85.99   10.10
  11   3   0   77.29    6.50
  11   3   0   76.69   16.50
  11   3   0   78.39    6.60
  11   3   0   91.29    8.10
  11   3   0   86.59    7.90
  11   3   0   75.99    6.90
  11   3   0   99.49    8.50
  11   3   0   79.79   11.50
  11   3   0   67.39   17.00
  11   3   0   80.99   18.40
  11   3   0   86.99   20.70
  11   3   0   70.29    8.50
  11   3   0   82.69    6.50
  11   3   0   89.49    9.20
  11   3   0   90.19   17.30
 -12  -3   0  180.28   10.50
 -12  -3   0  177.18   15.20
 -12  -3   0  157.18   13.50
 -12  -3   0  185.98   21.40
 -12  -3   0  153.38   22.40
 -12  -3   0  166.88   13.60
 -12  -3   0  153.68   15.40
 -12  -3   0  205.28   21.90
 -12  -3   0  158.88   11.20
 -12  -3   0  157.68   12.10
 -12  -3   0  162.28   10.10
 -12  -3   0  186.68   14.70
 -12  -3   0  156.38   20.10
 -12  -3   0  166.08   12.50
 -12  -3   0  177.28   16.20
 -12  -3   0  159.58   29.90
 -12  -3   0  173.48   12.70
 -12  -3   0  162.78   10.40
 -12  -3   0  172.48   13.20
 -12  -3   0  153.18   12.50
 -12  -3   0  193.58   24.80
 -12  -3   0  157.18   13.30
 -12  -3   0  155.38   12.80
 -12  -3   0  162.28   14.80
 -12  -3   0  140.29   12.40
  12   3   0  167.48   18.30
  12   3   0  153.68   23.00
  12   3   0  152.78   10.70
  12   3   0   96.29   25.50
  12   3   0  167.58   28.80
  12   3   0  152.48   12.30
  12   3   0  168.18   11.10
  12   3   0  139.99   24.10
  12   3   0  167.68   27.60
  12   3   0  163.08   12.80
  12   3   0  156.88   11.70
  12   3   0  141.79   13.30
  12   3   0  205.08   31.30
  12   3   0  187.68   13.10
  12   3   0  178.08   11.90
  12   3   0  155.48   12.60
  12   3   0  167.38   13.00
  12   3   0  169.18   11.60
  12   3   0  134.99   13.20
  12   3   0  163.68   27.60
  12   3   0  130.99   25.50
  12   3   0  117.99   20.90
  12   3   0  181.68   12.50
  12   3   0  159.08   11.10
  12   3   0  110.99   20.40
  12   3   0  115.99   19.90
  12   3   0  149.19   12.00
  12   3   0  178.18   11.30
 -13  -3   0   13.30    7.00
 -13  -3   0   24.90   10.40
 -13  -3   0   18.80   11.10
 -13  -3   0   14.10    2.50
 -13  -3   0    3.30    3.50
 -13  -3   0    9.50    3.70
 -13  -3   0   17.60    2.80
 -13  -3   0   -5.30    7.80
 -13  -3   0   10.30    2.70
 -13  -3   0   10.60    3.80
 -13  -3   0   16.00    4.30
 -13  -3   0    6.60    3.30
 -13  -3   0   10.60    4.00
 -13  -3   0   14.10    4.60
 -13  -3   0    9.10    5.40
 -13  -3   0   16.80    5.90
 -13  -3   0    7.30    4.70
 -13  -3   0    5.00    6.90
 -13  -3   0    5.60    9.70
 -13  -3   0   10.40    6.90
 -13  -3   0   14.00    3.90
 -13  -3   0    7.80    4.10
 -13  -3   0   11.70    4.10
 -13  -3   0   11.50    2.20
 -13  -3   0   17.40    5.20
 -13  -3   0   19.80    4.80
 -13  -3   0   19.40    7.60
  13   3   0   11.20    3.10
  13   3   0   15.20    4.50
  13   3   0    8.20    9.40
  13   3   0   14.00    4.20
  13   3   0    9.10    2.80
  13   3   0   10.20    4.20
  13   3   0    6.20   12.70
  13   3   0   10.90    4.20
  13   3   0   10.40    3.70
  13   3   0   40.80   13.80
  13   3   0    5.30    5.00
  13   3   0   10.40    3.10
  13   3   0   -5.20    8.60
  13   3   0   11.70    3.20
  13   3   0    8.10    4.40
  13   3   0   26.50   14.20
  13   3   0    6.40    3.10
  13   3   0    7.10    2.90
  13   3   0   17.60   15.80
  13   3   0   21.20   12.80
  13   3   0    6.40   10.00
  13   3   0   18.70   10.10
  13   3   0   17.20   10.90
  13   3   0   34.20   15.10
  13   3   0   13.50    3.80
  13   3   0   17.70    3.90
 -14  -3   0  198.98   23.70
 -14  -3   0  199.48   15.20
 -14  -3   0  198.98   18.30
 -14  -3   0  176.48   15.30
 -14  -3   0  194.58   11.70
 -14  -3   0  188.68   15.60
 -14  -3   0  225.28   18.00
 -14  -3   0  209.38   36.90
 -14  -3   0  180.08   11.10
 -14  -3   0  175.68   10.90
 -14  -3   0  195.88   31.60
 -14  -3   0  238.58   24.50
 -14  -3   0  174.28   20.30
 -14  -3   0  178.48   19.40
 -14  -3   0  142.19   24.70
 -14  -3   0  233.18   26.60
 -14  -3   0  195.58   26.00
 -14  -3   0  162.78   15.30
 -14  -3   0  179.08   11.10
 -14  -3   0  211.78   16.80
 -14  -3   0  233.58   25.20
  14   3   0  202.98   13.10
  14   3   0  159.78   14.20
  14   3   0  169.78   34.10
  14   3   0  149.88   29.10
  14   3   0  206.28   13.10
  14   3   0  177.18   13.60
  14   3   0  222.08   32.80
  14   3   0  198.48   13.20
  14   3   0  192.98   12.90
  14   3   0  175.68   12.80
  14   3   0  169.28   30.00
  14   3   0  116.29   25.40
  14   3   0  185.88   13.50
  14   3   0  167.88   13.80
  14   3   0  158.78   29.30
  14   3   0  201.18   37.90
  14   3   0  176.08   12.50
  14   3   0  195.98   33.10
  14   3   0  197.28   29.70
  14   3   0  221.58   32.90
  14   3   0  234.98   31.70
  14   3   0  165.98   14.50
 -15  -3   0    2.60    5.40
 -15  -3   0    1.70    4.80
 -15  -3   0    0.10    3.40
 -15  -3   0   -5.80    9.50
 -15  -3   0   -1.20    7.10
 -15  -3   0    2.70    5.60
 -15  -3   0    8.50   11.60
 -15  -3   0   -4.50    9.30
 -15  -3   0    1.90    3.30
 -15  -3   0   -0.30    3.80
 -15  -3   0   -1.60    7.40
 -15  -3   0   -4.10    2.10
 -15  -3   0   -2.40    5.30
 -15  -3   0   -3.30    4.40
 -15  -3   0   -1.10    2.40
 -15  -3   0    0.40    3.80
 -15  -3   0    0.20    4.80
  15   3   0  -10.40    8.50
  15   3   0  -10.40    9.30
  15   3   0    3.60    2.60
  15   3   0    4.80   12.30
  15   3   0   -2.60    2.00
  15   3   0    1.40    3.40
  15   3   0    3.60   10.60
  15   3   0    6.90    9.40
  15   3   0    1.10    2.30
  15   3   0   -0.50   10.00
  15   3   0    0.40    3.40
  15   3   0    8.20    9.90
  15   3   0    3.00    3.30
  15   3   0   -0.40    7.10
  15   3   0   -0.80    2.20
  15   3   0   -2.50    8.60
  15   3   0   -0.80    3.20
  15   3   0    5.70   12.10
 -16  -3   0   72.39   14.70
 -16  -3   0   57.39    9.50
 -16  -3   0   76.79   11.30
 -16  -3   0   81.69   11.50
 -16  -3   0   66.09    9.40
 -16  -3   0   61.99   10.20
 -16  -3   0   54.09   16.00
 -16  -3   0   63.59   11.50
 -16  -3   0   67.29   16.70
 -16  -3   0   78.09   13.00
 -16  -3   0   59.89   12.30
 -16  -3   0   63.49   22.30
 -16  -3   0   78.99   11.70
 -16  -3   0   83.39   15.70
 -16  -3   0  119.09   30.70
  16   3   0   51.89   19.00
  16   3   0   80.59    8.00
  16   3   0   70.29   24.70
  16   3   0   44.50   20.10
  16   3   0   68.19   23.60
  16   3   0   32.30   17.60
  16   3   0   86.89   26.30
  16   3   0   29.00   25.00
  16   3   0   85.79   21.90
  16   3   0   53.19   24.70
  16   3   0   55.29   21.50
  15  -4   0    0.60    2.10
  15  -4   0   11.10   11.60
  15  -4   0   -2.40   11.60
  15  -4   0   -0.60    3.80
  15  -4   0   -0.30    2.00
  15  -4   0   -0.20    1.70
  15  -4   0    1.50    9.90
  15  -4   0    1.80    3.30
  15  -4   0   19.10   13.90
  15  -4   0   -3.10    3.30
  15  -4   0   -0.70   11.40
  15  -4   0   -0.30    1.90
  15  -4   0    0.00    3.00
  15  -4   0   -0.50    2.70
  15  -4   0    3.80    3.70
  15  -4   0  -11.30    7.10
  15  -4   0   -0.50    3.80
  15  -4   0    6.00   10.60
  15  -4   0    6.60    3.50
  15  -4   0   13.30   10.30
  15  -4   0   -8.70   15.60
  15  -4   0    3.80    2.30
  15  -4   0    1.30    1.90
  15  -4   0    0.30    7.80
  15  -4   0    7.50   11.80
 -15   4   0   -5.50   10.10
 -15   4   0   -1.30    3.00
 -15   4   0    2.20    3.90
 -15   4   0   -3.00    3.30
 -15   4   0   -2.10    7.10
 -15   4   0   -1.60    2.70
 -15   4   0    0.00    4.80
 -15   4   0    6.10    8.70
 -15   4   0    2.60    6.60
 -15   4   0    2.70    4.10
 -15   4   0   -7.90   10.00
 -15   4   0    1.50    5.40
 -15   4   0   -8.90    9.00
 -15   4   0    6.30    9.80
 -15   4   0    4.30    5.90
 -15   4   0    0.20    5.70
 -15   4   0    0.30    3.90
  14  -4   0    5.10    2.90
  14  -4   0    6.20    2.90
  14  -4   0   -6.90    8.10
  14  -4   0    6.60    5.80
  14  -4   0   11.80   12.10
  14  -4   0    5.50    2.80
  14  -4   0    9.90    4.30
  14  -4   0    0.40   11.00
  14  -4   0    7.50    3.70
  14  -4   0    3.50    3.30
  14  -4   0    9.00    4.60
  14  -4   0    6.10    2.80
  14  -4   0    9.30    5.10
  14  -4   0    9.40    5.50
  14  -4   0    2.90    4.80
  14  -4   0    4.80    3.10
  14  -4   0    2.80    8.60
  14  -4   0    2.90    8.70
  14  -4   0   -9.60   15.60
  14  -4   0    0.80    2.50
  14  -4   0   11.30    3.40
  14  -4   0    2.30    2.80
  14  -4   0   14.50   12.50
  14  -4   0   18.30   15.30
  14  -4   0    5.00    2.60
  14  -4   0    0.20    7.40
  14  -4   0    7.20    2.80
  14  -4   0   -2.10    7.00
  14  -4   0   -1.00    9.50
 -14   4   0   16.30    4.70
 -14   4   0   13.60    9.30
 -14   4   0    1.50    7.00
 -14   4   0    7.10    5.60
 -14   4   0   15.10    7.10
 -14   4   0    3.20    4.20
 -14   4   0    1.40    4.00
 -14   4   0    4.20    4.10
 -14   4   0    5.00    4.50
 -14   4   0    7.40    6.70
 -14   4   0    5.10   10.90
 -14   4   0    1.30    6.40
 -14   4   0    8.20   12.80
 -14   4   0    4.80   10.10
 -14   4   0   17.60    9.20
 -14   4   0   -1.10    2.50
 -14   4   0    8.80    6.50
  13  -4   0    9.50    9.00
  13  -4   0    0.90    1.80
  13  -4   0   -6.40    2.60
  13  -4   0    1.70    4.80
  13  -4   0   -0.30    2.00
  13  -4   0   -0.20    1.70
  13  -4   0    7.40   10.30
  13  -4   0    0.80    2.40
  13  -4   0   -4.50    2.00
  13  -4   0    1.40    1.80
  13  -4   0   -4.50    8.10
  13  -4   0    0.80    8.10
  13  -4   0    3.70    4.30
  13  -4   0    6.50   10.80
  13  -4   0    2.20    2.70
  13  -4   0   10.20    9.60
  13  -4   0    3.40    3.60
  13  -4   0   -0.40    7.70
  13  -4   0    4.40    3.80
  13  -4   0   -3.70    2.00
  13  -4   0    1.20    2.70
  13  -4   0   -0.30    1.60
  13  -4   0   -2.30    6.80
  13  -4   0   -0.80    2.50
  13  -4   0    6.00   11.70
  13  -4   0   -7.20    5.00
  13  -4   0    2.00    1.80
  13  -4   0    3.70    2.90
  13  -4   0   -2.10   17.40
  13  -4   0    1.10    2.60
  13  -4   0    2.00    1.60
 -13   4   0   13.00    8.40
 -13   4   0    2.80    3.40
 -13   4   0    2.30    3.10
 -13   4   0    0.00    3.50
 -13   4   0    0.00    1.10
 -13   4   0    0.10    5.60
 -13   4   0    4.30    4.10
 -13   4   0   -2.30    0.90
 -13   4   0    1.20    1.50
 -13   4   0   -1.60    2.40
 -13   4   0    0.80    4.50
 -13   4   0    7.00    6.00
 -13   4   0    5.20    9.50
 -13   4   0   -0.10    1.20
 -13   4   0    5.60    6.00
 -13   4   0   -3.00    1.80
 -13   4   0   -7.50    2.80
 -13   4   0    0.60    4.80
 -13   4   0   16.80   12.80
 -13   4   0    0.00    4.00
 -13   4   0   -2.10    4.90
 -13   4   0    7.00   11.30
 -13   4   0   -0.40    2.40
  12  -4   0   56.49    4.50
  12  -4   0   55.09   17.50
  12  -4   0   54.99   25.60
  12  -4   0   42.90    8.90
  12  -4   0   49.80    7.50
  12  -4   0   45.90    5.40
  12  -4   0   48.30    7.30
  12  -4   0   58.89    5.80
  12  -4   0   30.80   11.00
  12  -4   0   38.60    6.70
  12  -4   0   51.79    9.10
  12  -4   0   24.10   12.10
  12  -4   0   47.20    6.50
  12  -4   0   62.49    9.60
  12  -4   0   52.49    4.00
  12  -4   0   52.39    7.00
  12  -4   0   51.69    6.50
  12  -4   0   85.79   19.20
  12  -4   0   60.29    6.90
  12  -4   0   71.29   16.40
  12  -4   0   79.79   21.70
  12  -4   0   54.69    6.30
  12  -4   0   49.60    7.40
  12  -4   0   49.40    4.20
  12  -4   0   63.79    6.50
  12  -4   0   46.10   15.50
  12  -4   0   51.09    4.10
  12  -4   0   47.50    6.80
  12  -4   0   46.40    6.10
  12  -4   0   31.20   14.30
  12  -4   0   50.69    6.50
  12  -4   0   52.99    5.40
  12  -4   0   33.30    8.20
  12  -4   0   57.99   14.60
  12  -4   0   49.99    7.30
  12  -4   0   53.99    8.00
  12  -4   0   28.10   13.20
  12  -4   0   49.90   17.00
  12  -4   0   58.09    9.20
 -12   4   0   57.69   12.30
 -12   4   0   42.20   17.20
 -12   4   0   52.69    4.60
 -12   4   0   42.40    9.00
 -12   4   0   40.40    7.30
 -12   4   0   62.29    9.00
 -12   4   0   44.50   10.30
 -12   4   0   60.59    6.10
 -12   4   0   38.80    8.20
 -12   4   0   75.19   23.60
 -12   4   0   56.19    7.20
 -12   4   0   47.60    7.70
 -12   4   0   52.19    8.10
 -12   4   0   51.89    8.10
 -12   4   0   43.30   11.80
 -12   4   0   36.00   12.00
 -12   4   0   46.30    6.20
 -12   4   0   68.89   12.50
 -12   4   0   53.49    4.80
 -12   4   0   57.39    4.90
 -12   4   0   35.10    6.40
 -12   4   0   52.69    6.70
 -12   4   0   49.30    7.40
 -12   4   0   57.09    8.20
 -12   4   0   47.30   10.30
 -12   4   0   58.19    8.60
 -12   4   0   43.60    7.20
 -12   4   0   59.49   10.00
 -12   4   0   70.79   15.00
  11  -4   0   30.10    3.80
  11  -4   0   36.90    4.10
  11  -4   0   26.30    3.60
  11  -4   0   42.70    6.40
  11  -4   0   38.00    7.70
  11  -4   0   36.00   14.00
  11  -4   0   32.60    4.30
  11  -4   0   31.80    7.10
  11  -4   0   35.00   12.90
  11  -4   0   18.10    9.10
  11  -4   0   27.60    5.20
  11  -4   0   25.30    4.90
  11  -4   0   25.30    4.80
  11  -4   0   27.70    4.80
  11  -4   0   28.50    5.50
  11  -4   0   35.70   14.20
  11  -4   0   31.30    4.70
  11  -4   0   44.40   15.00
  11  -4   0   23.80   11.30
  11  -4   0   39.60   12.10
  11  -4   0   33.30    5.10
  11  -4   0   24.10    7.00
  11  -4   0   10.70    9.50
  11  -4   0   22.80   10.40
  11  -4   0   27.00    4.60
  11  -4   0   18.90    8.80
  11  -4   0   32.20    7.20
  11  -4   0   29.40    5.70
  11  -4   0   21.00   10.20
  11  -4   0   23.40   10.00
  11  -4   0   27.90    4.40
  11  -4   0   31.30    4.70
  11  -4   0   43.90    7.00
  11  -4   0   32.70    4.10
  11  -4   0   36.90    4.20
  11  -4   0   34.20    5.10
  11  -4   0   21.00   17.30
  11  -4   0   22.10    4.60
  11  -4   0   28.50    4.60
  11  -4   0   35.60    4.30
  11  -4   0   35.20    5.60
  11  -4   0   28.20    6.50
  11  -4   0   27.30    3.90
 -11   4   0   25.90    7.70
 -11   4   0   37.70   20.40
 -11   4   0   20.80    5.50
 -11   4   0   29.40    6.00
 -11   4   0   32.50    4.00
 -11   4   0   38.00   10.60
 -11   4   0   29.60    4.70
 -11   4   0   31.20    4.00
 -11   4   0   28.50    9.90
 -11   4   0   70.49   19.40
 -11   4   0   14.80    8.50
 -11   4   0   27.70    5.30
 -11   4   0   27.50    3.60
 -11   4   0   36.20    6.50
 -11   4   0   26.00    4.90
 -11   4   0   26.40    7.10
 -11   4   0   29.60    5.80
 -11   4   0   24.20   12.70
 -11   4   0   43.90    8.00
 -11   4   0   21.70    7.60
 -11   4   0   35.90   13.10
 -11   4   0   34.90    4.40
 -11   4   0   29.70   13.20
 -11   4   0   27.70    5.50
 -11   4   0   39.50    9.40
 -11   4   0   52.99   11.40
 -11   4   0   37.90    5.30
 -11   4   0   28.90    7.90
  10  -4   0  139.49   14.50
  10  -4   0  146.19   10.80
  10  -4   0  151.78   21.50
  10  -4   0  132.89    8.20
  10  -4   0  151.68   12.90
  10  -4   0  127.19    8.40
  10  -4   0  142.59   13.00
  10  -4   0  179.88   23.80
  10  -4   0   81.79   26.90
  10  -4   0  138.29   10.60
  10  -4   0  176.68   27.20
  10  -4   0  143.99   12.60
  10  -4   0  125.49    8.60
  10  -4   0  130.39    9.10
  10  -4   0  137.89   10.90
  10  -4   0  108.79   18.20
  10  -4   0  129.49    9.70
  10  -4   0  142.69   23.30
  10  -4   0  124.49   24.20
  10  -4   0  137.89   12.70
  10  -4   0  136.09    9.00
  10  -4   0  131.29   22.10
  10  -4   0  161.38   22.20
  10  -4   0  138.99   10.70
  10  -4   0  146.69   24.20
  10  -4   0  122.39   14.60
  10  -4   0  147.99   11.20
  10  -4   0   73.39   15.90
  10  -4   0  116.59   10.60
  10  -4   0  124.89   20.90
  10  -4   0  143.89    9.00
  10  -4   0  170.08   25.70
  10  -4   0  124.19    8.10
  10  -4   0  143.49   10.80
  10  -4   0  139.39   10.00
  10  -4   0  140.79   10.60
  10  -4   0  139.29    9.20
  10  -4   0  168.78   11.50
  10  -4   0  125.79    9.10
 -10   4   0  139.99   11.80
 -10   4   0  136.59   10.80
 -10   4   0  112.29   13.40
 -10   4   0  125.09   10.70
 -10   4   0  111.39   16.40
 -10   4   0  140.29    9.10
 -10   4   0  155.08   20.00
 -10   4   0  131.69    9.00
 -10   4   0  111.39   16.70
 -10   4   0  141.69   16.40
 -10   4   0  156.58   11.70
 -10   4   0  142.59   12.60
 -10   4   0  179.98   24.40
 -10   4   0  153.68   13.00
 -10   4   0  133.59    9.40
 -10   4   0  136.59   11.20
 -10   4   0  124.29   11.00
 -10   4   0  130.49   12.80
 -10   4   0  145.79   11.40
 -10   4   0  136.99    8.90
 -10   4   0  153.68   19.80
 -10   4   0  139.49   10.20
 -10   4   0  137.79   21.60
 -10   4   0  158.38   18.20
 -10   4   0   95.49   18.00
 -10   4   0  122.09   10.40
 -10   4   0  131.39    9.90
 -10   4   0  126.69   10.90
 -10   4   0  124.19    9.70
 -10   4   0  152.38   19.70
 -10   4   0  105.29   26.00
 -10   4   0  157.88   17.80
 -10   4   0  112.89   14.30
 -10   4   0  170.98   26.40
 -10   4   0  113.79   16.10
 -10   4   0  143.39   11.20
   9  -4   0  313.97   18.90
   9  -4   0  304.57   17.70
   9  -4   0  268.97   25.80
   9  -4   0  334.37   21.90
   9  -4   0  298.77   21.60
   9  -4   0  296.57   18.80
   9  -4   0  275.37   22.40
   9  -4   0  312.57   19.10
   9  -4   0  305.57   21.30
   9  -4   0  302.77   29.20
   9  -4   0  324.07   35.50
   9  -4   0  303.67   19.20
   9  -4   0  299.17   19.60
   9  -4   0  322.27   21.40
   9  -4   0  335.97   19.80
   9  -4   0  311.17   18.10
   9  -4   0  288.57   27.30
   9  -4   0  270.57   32.90
   9  -4   0  305.47   20.70
   9  -4   0  354.46   32.90
   9  -4   0  310.77   16.80
   9  -4   0  302.67   17.60
   9  -4   0  318.97   19.40
   9  -4   0  343.97   18.50
   9  -4   0  248.38   25.30
   9  -4   0  310.47   17.40
   9  -4   0  289.37   27.70
   9  -4   0  253.47   25.80
   9  -4   0  335.37   20.20
   9  -4   0  320.47   20.50
   9  -4   0  368.76   32.00
   9  -4   0  308.77   18.80
   9  -4   0  299.17   19.90
   9  -4   0  318.87   22.70
   9  -4   0  299.17   19.60
   9  -4   0  319.47   18.80
   9  -4   0  293.97   21.20
   9  -4   0  273.17   25.90
   9  -4   0  299.17   17.90
   9  -4   0  322.47   18.40
   9  -4   0  304.77   16.80
   9  -4   0  316.27   30.10
   9  -4   0  270.17   23.90
   9  -4   0  304.47   17.30
   9  -4   0  312.57   16.80
   9  -4   0  319.07   16.80
   9  -4   0  348.57   52.09
  -9   4   0  307.27   18.10
  -9   4   0  325.17   21.00
  -9   4   0  337.37   24.90
  -9   4   0  327.67   18.10
  -9   4   0  330.57   23.30
  -9   4   0  316.07   22.40
  -9   4   0  341.57   20.20
  -9   4   0  307.67   19.70
  -9   4   0  347.47   22.40
  -9   4   0  337.97   27.30
  -9   4   0  354.96   23.70
  -9   4   0  317.57   25.10
  -9   4   0  364.56   25.90
  -9   4   0  295.77   23.60
  -9   4   0  300.87   25.10
  -9   4   0  326.07   35.50
  -9   4   0  310.17   19.80
  -9   4   0  307.67   20.10
  -9   4   0  315.07   19.60
  -9   4   0  291.07   20.00
  -9   4   0  323.87   17.90
  -9   4   0  304.17   18.90
  -9   4   0  364.96   22.30
  -9   4   0  344.97   28.60
  -9   4   0  227.88   36.90
  -9   4   0  321.37   26.00
  -9   4   0  329.67   19.40
  -9   4   0  327.07   21.60
  -9   4   0  313.37   18.50
  -9   4   0  306.67   20.00
  -9   4   0  320.97   18.90
  -9   4   0  304.77   24.80
  -9   4   0  312.47   20.10
  -9   4   0  309.57   20.10
  -9   4   0  222.88   28.90
  -9   4   0  298.87   28.20
   8  -4   0  349.67   25.30
   8  -4   0  357.26   22.40
   8  -4   0  381.56   21.00
   8  -4   0  372.96   21.70
   8  -4   0  367.86   22.50
   8  -4   0  366.86   20.50
   8  -4   0  397.96   23.00
   8  -4   0  285.07   28.20
   8  -4   0  381.06   29.00
   8  -4   0  347.47   26.80
   8  -4   0  396.56   23.60
   8  -4   0  382.56   22.50
   8  -4   0  358.36   31.50
   8  -4   0  337.37   28.60
   8  -4   0  372.46   22.20
   8  -4   0  375.06   22.40
   8  -4   0  340.07   28.90
   8  -4   0  364.66   21.60
   8  -4   0  350.06   21.00
   8  -4   0  375.96   25.50
   8  -4   0  324.97   23.70
   8  -4   0  358.56   28.50
   8  -4   0  373.56   21.40
   8  -4   0  377.66   24.40
   8  -4   0  377.86   33.50
   8  -4   0  354.36   20.70
   8  -4   0  388.76   22.80
   8  -4   0  434.76   31.60
   8  -4   0  367.96   24.30
   8  -4   0  393.86   24.40
   8  -4   0  385.36   23.80
   8  -4   0  437.96   32.90
   8  -4   0  371.66   31.30
   8  -4   0  372.56   20.20
   8  -4   0  390.16   30.20
   8  -4   0  285.17   27.90
   8  -4   0  317.57   46.70
   8  -4   0  379.16   20.20
   8  -4   0  383.86   31.70
   8  -4   0  381.76   21.80
   8  -4   0  368.86   20.50
   8  -4   0  383.36   20.20
   8  -4   0  375.96   32.30
   8  -4   0  360.26   29.00
   8  -4   0  364.16   20.70
   8  -4   0  396.06   29.90
   8  -4   0  380.56   21.50
   8  -4   0  381.56   20.30
   8  -4   0  379.66   22.30
   8  -4   0  356.76   26.00
   8  -4   0  355.16   28.70
   8  -4   0  375.56   24.20
   8  -4   0  369.86   28.90
   8  -4   0  363.96   22.50
   8  -4   0  372.36   32.20
  -8   4   0  407.36   27.80
  -8   4   0  346.67   26.90
  -8   4   0  387.86   24.60
  -8   4   0  414.26   23.20
  -8   4   0  370.56   22.50
  -8   4   0  365.96   22.90
  -8   4   0  374.66   29.60
  -8   4   0  403.96   23.10
  -8   4   0  366.26   22.80
  -8   4   0  411.16   27.80
  -8   4   0  360.16   22.90
  -8   4   0  358.86   21.70
  -8   4   0  409.46   46.20
  -8   4   0  390.76   22.40
  -8   4   0  367.46   22.20
  -8   4   0  375.36   25.90
  -8   4   0  376.36   26.30
  -8   4   0  383.76   24.90
  -8   4   0  368.16   24.00
  -8   4   0  376.46   22.70
  -8   4   0  403.56   23.20
  -8   4   0  390.26   25.50
  -8   4   0  365.06   21.70
  -8   4   0  396.06   31.10
  -8   4   0  387.06   27.80
  -8   4   0  385.36   23.00
  -8   4   0  360.36   23.30
  -8   4   0  334.47   28.50
  -8   4   0  389.86   21.00
  -8   4   0  397.46   24.20
  -8   4   0  372.36   21.10
  -8   4   0  370.86   27.20
  -8   4   0  385.76   27.40
  -8   4   0  379.26   22.80
  -8   4   0  399.46   25.90
  -8   4   0  408.06   31.20
  -8   4   0  370.46   32.40
  -8   4   0  397.86   21.70
  -8   4   0  388.86   21.20
  -8   4   0  360.36   22.30
  -8   4   0  336.57   22.00
  -8   4   0  356.76   28.30
   7  -4   0  284.47   19.30
   7  -4   0  259.37   18.30
   7  -4   0  276.67   16.50
   7  -4   0  278.17   16.30
   7  -4   0  273.47   18.60
   7  -4   0  280.87   25.50
   7  -4   0  270.77   15.40
   7  -4   0  257.17   16.70
   7  -4   0  267.17   18.30
   7  -4   0  267.07   22.60
   7  -4   0  275.47   17.50
   7  -4   0  279.67   21.10
   7  -4   0  291.97   17.40
   7  -4   0  279.97   17.90
   7  -4   0  268.27   17.00
   7  -4   0  276.87   22.70
   7  -4   0  281.47   38.10
   7  -4   0  264.37   17.10
   7  -4   0  302.87   18.20
   7  -4   0  290.67   18.40
   7  -4   0  242.78   18.10
   7  -4   0  276.37   17.90
   7  -4   0  275.67   24.90
   7  -4   0  272.17   18.90
   7  -4   0  285.07   17.30
   7  -4   0  266.87   15.80
   7  -4   0  252.57   24.40
   7  -4   0  277.07   15.50
   7  -4   0  269.17   15.20
   7  -4   0  265.37   18.10
   7  -4   0  289.17   17.10
   7  -4   0  240.28   21.00
   7  -4   0  269.47   18.40
   7  -4   0  287.17   24.80
   7  -4   0  269.77   16.90
   7  -4   0  230.88   22.60
   7  -4   0  276.67   15.20
   7  -4   0  266.57   15.80
   7  -4   0  260.67   22.60
   7  -4   0  293.27   26.60
   7  -4   0  264.07   16.40
   7  -4   0  277.87   17.00
   7  -4   0  294.27   18.90
   7  -4   0  256.47   21.80
   7  -4   0  289.37   16.50
   7  -4   0  273.97   15.70
   7  -4   0  271.77   22.50
   7  -4   0  267.67   23.00
   7  -4   0  235.68   26.40
   7  -4   0  256.87   20.50
   7  -4   0  277.57   15.60
   7  -4   0  290.07   17.20
   7  -4   0  270.97   19.70
   7  -4   0  285.37   16.40
   7  -4   0  277.47   23.50
  -7   4   0  288.67   17.30
  -7   4   0  242.38   21.20
  -7   4   0  257.77   23.50
  -7   4   0  292.67   18.60
  -7   4   0  272.67   21.50
  -7   4   0  318.47   25.40
  -7   4   0  280.47   19.80
  -7   4   0  282.67   18.20
  -7   4   0  275.97   15.90
  -7   4   0  200.28   21.60
  -7   4   0  287.77   25.50
  -7   4   0  277.67   21.90
  -7   4   0  273.87   17.30
  -7   4   0  270.47   21.20
  -7   4   0  276.07   24.00
  -7   4   0  269.27   17.20
  -7   4   0  288.37   16.50
  -7   4   0  310.47   31.30
  -7   4   0  321.97   25.90
  -7   4   0  297.17   22.10
  -7   4   0  293.37   16.00
  -7   4   0  296.37   17.70
  -7   4   0  275.57   17.00
  -7   4   0  255.57   23.20
  -7   4   0  281.37   20.40
  -7   4   0  292.07   16.40
  -7   4   0  249.68   19.90
  -7   4   0  250.97   19.20
  -7   4   0  282.37   20.90
  -7   4   0  278.07   19.70
  -7   4   0  283.57   16.50
  -7   4   0  282.97   19.80
  -7   4   0  293.37   15.80
  -7   4   0  266.37   16.90
  -7   4   0  262.47   34.40
  -7   4   0  260.97   22.30
  -7   4   0  264.07   19.10
  -7   4   0  296.17   22.60
  -7   4   0  262.57   22.80
  -7   4   0  303.97   18.20
  -7   4   0  268.87   22.10
  -7   4   0  282.77   21.60
  -7   4   0  259.47   20.10
  -7   4   0  296.77   18.40
  -7   4   0  275.47   23.10
  -7   4   0  271.87   18.70
  -7   4   0  262.97   21.30
  -7   4   0  286.87   17.10
   6  -4   0 1168.28   64.79
   6  -4   0 1324.87   69.89
   6  -4   0 1197.88   70.99
   6  -4   0 1057.99   69.09
   6  -4   0 1098.89   70.29
   6  -4   0 1253.07   62.99
   6  -4   0 1166.88   64.89
   6  -4   0 1202.78   63.89
   6  -4   0 1197.58   66.19
   6  -4   0 1188.68   71.49
   6  -4   0 1123.09   68.89
   6  -4   0 1183.28   64.89
   6  -4   0 1218.28   71.59
   6  -4   0 1194.98   63.69
   6  -4   0 1206.88   63.69
   6  -4   0 1222.68   69.39
   6  -4   0 1179.58   72.69
   6  -4   0 1179.48   62.19
   6  -4   0 1015.80   68.19
   6  -4   0 1159.68   68.39
   6  -4   0 1177.88   63.29
   6  -4   0 1181.18   64.99
   6  -4   0 1176.58   71.09
   6  -4   0 1172.48   64.19
   6  -4   0 1183.28   63.49
   6  -4   0 1214.78   69.99
   6  -4   0 1067.49   68.89
   6  -4   0 1117.09   63.59
   6  -4   0 1145.09   62.79
   6  -4   0 1181.58   62.19
   6  -4   0 1169.78   62.99
   6  -4   0 1184.08   62.09
   6  -4   0 1128.49   75.79
   6  -4   0 1157.28   63.49
   6  -4   0 1172.38   62.79
   6  -4   0 1140.79   63.39
   6  -4   0 1158.68   67.29
   6  -4   0 1183.38   65.69
   6  -4   0 1349.66   70.59
   6  -4   0 1172.38   64.39
   6  -4   0 1123.49   63.09
   6  -4   0 1223.88   66.29
   6  -4   0 1181.68   65.79
   6  -4   0 1183.78   63.39
   6  -4   0 1195.08   62.49
   6  -4   0 1147.69   83.19
   6  -4   0 1215.68   64.99
   6  -4   0 1174.58   66.39
   6  -4   0 1247.78   69.39
   6  -4   0 1186.98   64.19
   6  -4   0 1157.78   64.09
   6  -4   0 1168.78   62.29
   6  -4   0 1161.78   62.39
   6  -4   0 1139.29   63.59
   6  -4   0 1171.58   62.89
   6  -4   0 1204.68   63.49
   6  -4   0 1226.88   64.79
   6  -4   0 1139.79   68.89
  -6   4   0 1253.57   63.89
  -6   4   0 1268.57   68.69
  -6   4   0 1183.68   63.79
  -6   4   0 1168.38   61.09
  -6   4   0 1231.58   63.89
  -6   4   0 1231.68   64.79
  -6   4   0 1194.18   69.59
  -6   4   0 1187.78   63.59
  -6   4   0 1192.58   68.69
  -6   4   0 1242.28   65.09
  -6   4   0 1248.28   67.69
  -6   4   0 1287.57   78.59
  -6   4   0 1159.78   69.19
  -6   4   0 1286.47   66.99
  -6   4   0 1163.98   63.19
  -6   4   0 1225.28   65.09
  -6   4   0 1213.48   62.39
  -6   4   0 1145.89   66.39
  -6   4   0 1173.18   63.69
  -6   4   0 1192.08   66.69
  -6   4   0 1229.08   70.59
  -6   4   0 1191.18   66.09
  -6   4   0 1007.70   68.69
  -6   4   0 1142.39   68.99
  -6   4   0 1253.97   72.69
  -6   4   0 1157.98   61.09
  -6   4   0 1203.88   63.39
  -6   4   0 1199.28   62.89
  -6   4   0 1240.48   63.99
  -6   4   0 1177.28   61.39
  -6   4   0 1191.28   67.09
  -6   4   0 1188.18   63.39
  -6   4   0 1182.28   62.49
  -6   4   0 1243.68   68.49
  -6   4   0 1168.88   70.99
  -6   4   0 1178.88   63.89
  -6   4   0 1186.18   71.49
  -6   4   0 1201.08   65.49
  -6   4   0 1194.98   68.39
  -6   4   0 1245.58   66.09
  -6   4   0 1227.28   62.89
  -6   4   0 1173.98   63.19
  -6   4   0 1213.68   70.19
  -6   4   0 1264.57   70.79
  -6   4   0 1194.18   68.69
  -6   4   0 1194.58   64.09
  -6   4   0 1199.08   67.19
  -6   4   0 1165.88   61.09
  -6   4   0 1184.58   68.69
  -6   4   0 1209.28   62.99
  -6   4   0 1221.28   63.69
  -6   4   0 1176.08   62.49
  -6   4   0 1183.78   67.59
  -6   4   0 1204.68   63.59
  -6   4   0 1270.97   67.49
  -6   4   0 1177.38   63.69
  -6   4   0 1270.37   69.69
  -6   4   0 1142.79   67.89
   5  -4   0   24.20    4.80
   5  -4   0   18.20    3.10
   5  -4   0   25.60    7.60
   5  -4   0   19.20    2.30
   5  -4   0   17.20    3.00
   5  -4   0   24.90    6.10
   5  -4   0   24.20    6.10
   5  -4   0   18.70    2.90
   5  -4   0   18.30    6.10
   5  -4   0   25.00    7.70
   5  -4   0   27.30    6.90
   5  -4   0   20.20    3.40
   5  -4   0   17.80    4.60
   5  -4   0   21.20    2.90
   5  -4   0   15.40    2.60
   5  -4   0   20.10    6.30
   5  -4   0   21.60    6.20
   5  -4   0   20.70    2.60
   5  -4   0   13.30    2.60
   5  -4   0   15.60    4.20
   5  -4   0   19.70    2.30
   5  -4   0   13.60    2.90
   5  -4   0   15.90    2.70
   5  -4   0   22.20    5.10
   5  -4   0    9.00    5.10
   5  -4   0   15.80    3.70
   5  -4   0   18.50    6.20
   5  -4   0   27.20    7.60
   5  -4   0   26.80    5.90
   5  -4   0   19.80    4.00
   5  -4   0   21.20    3.90
   5  -4   0   18.20    2.30
   5  -4   0   19.50    5.70
   5  -4   0   10.70    2.70
   5  -4   0   17.70    3.30
   5  -4   0   15.60    2.70
   5  -4   0   25.30    6.10
   5  -4   0   16.80    3.30
   5  -4   0   26.00    6.30
   5  -4   0   13.20    5.30
   5  -4   0   19.20    3.00
   5  -4   0   22.30    2.50
   5  -4   0   19.10    2.90
   5  -4   0   24.00    4.00
   5  -4   0   17.40    4.20
   5  -4   0   21.30    4.50
   5  -4   0   21.40    4.50
   5  -4   0   26.50    6.50
   5  -4   0   13.20    3.20
   5  -4   0   27.10    4.70
   5  -4   0   51.89   17.10
   5  -4   0   17.60    2.90
   5  -4   0    6.80    4.70
   5  -4   0   20.10    3.20
   5  -4   0    3.10    6.00
   5  -4   0   20.20    2.50
   5  -4   0   21.20    3.60
   5  -4   0   14.50    3.60
   5  -4   0   21.40    4.00
   5  -4   0   12.00    5.30
   5  -4   0    8.90    4.50
   5  -4   0   25.80    6.70
  -5   4   0   24.50    2.80
  -5   4   0   25.70    3.50
  -5   4   0   19.80    1.40
  -5   4   0   14.40    3.00
  -5   4   0   20.90    5.00
  -5   4   0   17.40    3.90
  -5   4   0   16.20    3.40
  -5   4   0   18.60    4.50
  -5   4   0   21.80    3.30
  -5   4   0   17.90    2.40
  -5   4   0   21.70    3.70
  -5   4   0   22.80    5.50
  -5   4   0   20.30    3.30
  -5   4   0   20.90    3.50
  -5   4   0   17.80    4.30
  -5   4   0   14.80    5.80
  -5   4   0   16.40    5.80
  -5   4   0   12.50    2.50
  -5   4   0   21.40    1.80
  -5   4   0   22.60    8.80
  -5   4   0   15.20    5.10
  -5   4   0   22.50    6.20
  -5   4   0   23.80    6.70
  -5   4   0   26.50    5.20
  -5   4   0   14.60    5.80
  -5   4   0   27.90    6.40
  -5   4   0   18.70    3.10
  -5   4   0   16.00    3.80
  -5   4   0    4.20    4.60
  -5   4   0   26.60    5.70
  -5   4   0   24.90    3.60
  -5   4   0   16.70    2.90
  -5   4   0   16.70    4.00
  -5   4   0   28.50    6.50
  -5   4   0   17.20    5.80
  -5   4   0   22.40    3.20
  -5   4   0   30.60    8.70
  -5   4   0   18.80    2.60
  -5   4   0   22.20    2.70
  -5   4   0   14.70    2.70
  -5   4   0   20.40    4.90
  -5   4   0    9.50    4.80
  -5   4   0   25.20    6.10
  -5   4   0   17.70    4.00
  -5   4   0   19.90    5.90
  -5   4   0   16.00    5.30
  -5   4   0   18.10    4.30
  -5   4   0   19.00    1.40
  -5   4   0   17.20    3.00
  -5   4   0   18.50    4.90
  -5   4   0   17.80    6.50
  -5   4   0   19.30    5.90
  -5   4   0   15.20    2.80
  -5   4   0   26.60    6.30
  -5   4   0   20.20    2.80
  -5   4   0   15.50    2.90
  -5   4   0   14.90    3.50
  -5   4   0   19.30    3.20
  -5   4   0   15.80    4.50
  -5   4   0   20.50    1.40
  -5   4   0   27.10    6.30
  -5   4   0   13.70    2.50
  -5   4   0   15.60    3.60
   4  -4   0  868.61   51.19
   4  -4   0  873.81   51.19
   4  -4   0  831.02   47.00
   4  -4   0  894.61   45.90
   4  -4   0  857.71   46.20
   4  -4   0  723.23   50.69
   4  -4   0  862.91   46.00
   4  -4   0  887.41   46.00
   4  -4   0  822.62   50.09
   4  -4   0  865.91   48.00
   4  -4   0  856.91   47.70
   4  -4   0  875.91   45.70
   4  -4   0  870.81   46.50
   4  -4   0  851.71   47.30
   4  -4   0  851.61   46.00
   4  -4   0  848.72   46.10
   4  -4   0  872.01   47.30
   4  -4   0  844.32   46.30
   4  -4   0  829.82   46.10
   4  -4   0  873.81   45.80
   4  -4   0  876.31   47.90
   4  -4   0  829.12   46.60
   4  -4   0  830.22   46.30
   4  -4   0  893.81   46.60
   4  -4   0  828.02   50.79
   4  -4   0  834.02   46.80
   4  -4   0  861.31   49.50
   4  -4   0  870.01   51.19
   4  -4   0  877.21   51.49
   4  -4   0  869.31   45.90
   4  -4   0  790.72   50.29
   4  -4   0  917.51   48.90
   4  -4   0  916.91   50.09
   4  -4   0  805.92   46.10
   4  -4   0  837.42   46.20
   4  -4   0  851.71   49.10
   4  -4   0  859.11   46.70
   4  -4   0  828.42   51.19
   4  -4   0  844.62   50.69
   4  -4   0  865.31   50.19
   4  -4   0  896.91   46.10
   4  -4   0  865.81   50.09
   4  -4   0  906.61   51.19
   4  -4   0  903.71   48.50
   4  -4   0  895.81   54.99
   4  -4   0  872.41   45.80
   4  -4   0  912.11   48.80
   4  -4   0  877.21   52.49
   4  -4   0  857.01   50.59
   4  -4   0  854.71   45.90
   4  -4   0  890.01   46.40
   4  -4   0  892.21   50.69
   4  -4   0  864.11   46.30
  -4   4   0  859.81   50.09
  -4   4   0  860.41   46.70
  -4   4   0  900.01   50.89
  -4   4   0  895.81   46.80
  -4   4   0  874.21   49.60
  -4   4   0  858.41   50.19
  -4   4   0  849.61   46.00
  -4   4   0  883.21   46.00
  -4   4   0  877.11   50.39
  -4   4   0  877.51   44.60
  -4   4   0  848.72   48.40
  -4   4   0  930.11   49.80
  -4   4   0  896.21   48.10
  -4   4   0  867.01   48.20
  -4   4   0  862.31   45.60
  -4   4   0  810.32   49.99
  -4   4   0  903.01   48.90
  -4   4   0  858.01   50.79
  -4   4   0  893.81   45.70
  -4   4   0  852.61   49.99
  -4   4   0  823.22   46.30
  -4   4   0  781.12   50.39
  -4   4   0  859.31   46.30
  -4   4   0  859.41   45.60
  -4   4   0  878.71   46.40
  -4   4   0  892.91   45.00
  -4   4   0  860.61   46.30
  -4   4   0  872.21   48.20
  -4   4   0  843.32   52.29
  -4   4   0  888.11   45.50
  -4   4   0  869.21   45.90
  -4   4   0  882.61   49.10
  -4   4   0  866.81   46.10
  -4   4   0  824.02   49.60
  -4   4   0  870.81   51.39
  -4   4   0  869.61   44.80
  -4   4   0  864.61   50.89
  -4   4   0  735.83   50.39
  -4   4   0  843.32   46.40
  -4   4   0  845.72   46.80
  -4   4   0  827.22   46.90
  -4   4   0  905.41   47.70
  -4   4   0  883.81   47.20
  -4   4   0  851.01   46.00
  -4   4   0  871.31   46.20
  -4   4   0  873.21   48.30
  -4   4   0  846.32   54.69
  -4   4   0  886.81   46.60
  -4   4   0  895.01   47.60
  -4   4   0  843.52   47.30
  -4   4   0  853.11   46.50
  -4   4   0  843.82   47.30
  -4   4   0  856.51   49.80
  -4   4   0  860.61   46.30
  -4   4   0  852.01   49.50
  -4   4   0  892.11   44.80
  -4   4   0  918.71   49.40
  -4   4   0  853.51   46.20
   3  -4   0    2.10    2.20
   3  -4   0    1.60    1.20
   3  -4   0    1.80    1.20
   3  -4   0   -1.50    2.90
   3  -4   0   -2.60    2.00
   3  -4   0    0.80    1.10
   3  -4   0    3.10    0.70
   3  -4   0    3.60    1.40
   3  -4   0    3.10    1.90
   3  -4   0    1.70    1.10
   3  -4   0    2.20    2.50
   3  -4   0    3.30    2.70
   3  -4   0    0.80    3.00
   3  -4   0    1.30    2.90
   3  -4   0    3.50    3.40
   3  -4   0    3.00    0.60
   3  -4   0    1.80    1.40
   3  -4   0    3.90    3.90
   3  -4   0    3.00    3.10
   3  -4   0    2.80    1.20
   3  -4   0    6.60    3.80
   3  -4   0    2.30    1.20
   3  -4   0   -0.50    2.70
   3  -4   0    3.60    3.60
   3  -4   0    2.00    1.80
   3  -4   0    1.00    1.10
   3  -4   0    3.60    1.00
   3  -4   0    3.80    3.50
   3  -4   0    0.80    1.30
   3  -4   0    2.60    1.10
   3  -4   0    3.70    2.90
   3  -4   0    1.90    2.10
   3  -4   0    1.70    1.30
   3  -4   0    3.00    1.10
   3  -4   0    3.10    1.20
   3  -4   0    1.80    1.30
   3  -4   0    2.00    3.60
   3  -4   0    9.50    4.20
   3  -4   0    6.00    3.40
   3  -4   0    3.30    1.20
   3  -4   0    2.60    1.60
   3  -4   0    0.00    2.70
   3  -4   0   -1.30    3.20
   3  -4   0    1.40    1.10
   3  -4   0    3.90    2.10
   3  -4   0    1.50    1.70
   3  -4   0    0.10    3.30
   3  -4   0    2.90    1.20
   3  -4   0    2.50    2.40
   3  -4   0    1.20    1.50
   3  -4   0    1.70    3.10
   3  -4   0   -2.90    3.10
   3  -4   0    0.80    1.00
   3  -4   0    2.30    1.00
  -3   4   0    1.10    1.30
  -3   4   0    2.90    0.70
  -3   4   0    1.60    1.30
  -3   4   0    3.40    1.40
  -3   4   0   -1.10    1.50
  -3   4   0    2.50    2.70
  -3   4   0   -0.70    1.90
  -3   4   0    3.50    2.90
  -3   4   0    4.80    2.50
  -3   4   0    6.30    3.50
  -3   4   0    1.60    1.60
  -3   4   0    1.50    1.20
  -3   4   0    2.10    1.60
  -3   4   0    3.00    4.40
  -3   4   0    2.20    1.10
  -3   4   0   -0.50    2.80
  -3   4   0    5.40    1.50
  -3   4   0   -1.60    3.00
  -3   4   0    5.90    3.60
  -3   4   0    4.00    1.20
  -3   4   0    0.50    2.70
  -3   4   0    2.00    1.00
  -3   4   0    4.30    2.40
  -3   4   0    2.70    1.90
  -3   4   0    2.00    2.60
  -3   4   0    1.50    1.30
  -3   4   0    2.00    1.20
  -3   4   0    5.30    3.60
  -3   4   0    1.10    1.50
  -3   4   0    2.20    1.10
  -3   4   0    2.60    1.60
  -3   4   0   -3.10    2.80
  -3   4   0    5.10    1.50
  -3   4   0    0.80    3.50
  -3   4   0    5.10    2.40
  -3   4   0   -1.00    2.70
  -3   4   0   -5.10    1.70
  -3   4   0    3.40    1.30
  -3   4   0    3.10    1.00
  -3   4   0    1.30    1.10
  -3   4   0    1.10    1.40
  -3   4   0    3.80    1.40
  -3   4   0    1.90    1.10
  -3   4   0    1.20    0.90
  -3   4   0    2.90    0.80
  -3   4   0    1.90    1.40
  -3   4   0    1.90    1.40
  -3   4   0    2.10    1.20
  -3   4   0    2.10    2.20
  -3   4   0    6.30    2.50
  -3   4   0    2.90    2.10
  -3   4   0    3.30    3.90
  -3   4   0    1.90    1.50
  -3   4   0    0.50    2.80
  -3   4   0    1.50    1.20
  -3   4   0    1.20    2.80
  -3   4   0    1.00    2.40
  -3   4   0    4.20    3.00
  -3   4   0    2.40    0.70
  -3   4   0    3.50    1.30
   2  -4   0  700.33   37.70
   2  -4   0  716.63   42.90
   2  -4   0  636.14   40.60
   2  -4   0  716.93   37.90
   2  -4   0  678.63   37.60
   2  -4   0  720.03   37.70
   2  -4   0  719.53   37.60
   2  -4   0  673.23   40.90
   2  -4   0  724.03   41.10
   2  -4   0  722.13   41.30
   2  -4   0  697.93   37.90
   2  -4   0  695.73   37.50
   2  -4   0  710.13   41.20
   2  -4   0  723.23   37.70
   2  -4   0  702.53   39.40
   2  -4   0  709.93   37.90
   2  -4   0  730.63   39.80
   2  -4   0  697.43   39.80
   2  -4   0  736.83   38.70
   2  -4   0  709.33   37.80
   2  -4   0  725.23   38.10
   2  -4   0  726.63   37.80
   2  -4   0  700.53   38.30
   2  -4   0  685.73   37.70
   2  -4   0  709.23   37.90
   2  -4   0  692.83   39.10
   2  -4   0  666.73   40.10
   2  -4   0  731.33   38.80
   2  -4   0  678.83   39.10
   2  -4   0  716.13   38.30
   2  -4   0  727.03   40.00
   2  -4   0  682.43   40.50
   2  -4   0  690.83   38.10
   2  -4   0  688.83   40.30
   2  -4   0  662.43   40.30
   2  -4   0  653.13   41.10
   2  -4   0  725.13   41.20
   2  -4   0  747.53   41.30
   2  -4   0  684.03   40.40
   2  -4   0  717.83   37.80
   2  -4   0  720.33   38.50
   2  -4   0  751.82   39.30
   2  -4   0  712.33   39.60
   2  -4   0  698.23   37.40
   2  -4   0  699.53   37.70
   2  -4   0  702.53   38.60
   2  -4   0  698.63   38.50
   2  -4   0  705.13   40.30
   2  -4   0  695.43   37.60
   2  -4   0  671.13   37.90
   2  -4   0  706.13   38.50
  -2   4   0  755.92   40.40
  -2   4   0  735.23   40.10
  -2   4   0  724.43   39.20
  -2   4   0  735.43   37.30
  -2   4   0  696.23   36.80
  -2   4   0  750.72   40.40
  -2   4   0  697.13   39.70
  -2   4   0  716.63   39.00
  -2   4   0  747.33   41.80
  -2   4   0  693.33   37.90
  -2   4   0  740.23   37.80
  -2   4   0  693.13   37.70
  -2   4   0  726.63   40.80
  -2   4   0  705.63   38.20
  -2   4   0  731.43   37.80
  -2   4   0  687.63   37.80
  -2   4   0  711.33   36.90
  -2   4   0  692.63   38.70
  -2   4   0  697.23   38.30
  -2   4   0  716.63   38.10
  -2   4   0  738.63   38.00
  -2   4   0  672.13   37.90
  -2   4   0  695.43   37.50
  -2   4   0  720.73   37.70
  -2   4   0  696.13   41.20
  -2   4   0  722.73   40.40
  -2   4   0  691.83   40.20
  -2   4   0  743.43   38.30
  -2   4   0  701.73   37.70
  -2   4   0  720.03   37.90
  -2   4   0  720.03   39.70
  -2   4   0  755.32   40.70
  -2   4   0  708.33   37.20
  -2   4   0  684.73   37.60
  -2   4   0  752.42   40.70
  -2   4   0  715.63   38.20
  -2   4   0  751.52   38.50
  -2   4   0  731.33   39.20
  -2   4   0  731.53   40.60
  -2   4   0  751.72   40.20
  -2   4   0  696.03   39.00
  -2   4   0  734.73   39.50
  -2   4   0  733.73   40.80
  -2   4   0  714.53   37.80
  -2   4   0  711.33   40.80
  -2   4   0  705.33   39.60
  -2   4   0  703.53   36.90
  -2   4   0  703.73   37.80
  -2   4   0  713.73   37.80
  -2   4   0  671.83   37.50
  -2   4   0  720.63   38.80
  -2   4   0  736.53   39.80
  -2   4   0  752.32   38.30
  -2   4   0  711.13   37.80
   1  -4   0  671.23   36.80
   1  -4   0  654.73   36.90
   1  -4   0  631.74   38.20
   1  -4   0  679.93   36.90
   1  -4   0  619.84   38.40
   1  -4   0  668.73   37.70
   1  -4   0  652.13   36.70
   1  -4   0  655.93   38.30
   1  -4   0  633.64   37.00
   1  -4   0  598.64   38.00
   1  -4   0  663.73   35.90
   1  -4   0  704.93   36.20
   1  -4   0  637.84   36.70
   1  -4   0  660.63   37.10
   1  -4   0  615.24   38.10
   1  -4   0  657.13   35.90
   1  -4   0  707.23   37.50
   1  -4   0  675.63   35.90
   1  -4   0  652.93   36.30
   1  -4   0  691.03   35.60
   1  -4   0  679.63   36.10
   1  -4   0  649.34   35.80
   1  -4   0  673.63   36.00
   1  -4   0  680.73   37.50
   1  -4   0  705.93   38.30
   1  -4   0  563.64   38.30
   1  -4   0  653.53   36.20
   1  -4   0  708.43   38.80
   1  -4   0  680.23   36.00
   1  -4   0  680.73   35.90
   1  -4   0  678.03   37.10
   1  -4   0  686.23   38.00
   1  -4   0  688.73   37.10
   1  -4   0  686.73   35.70
   1  -4   0  685.53   37.70
   1  -4   0  687.03   35.90
   1  -4   0  653.33   38.30
  -1   4   0  724.73   36.00
  -1   4   0  734.03   37.40
  -1   4   0  686.73   36.00
  -1   4   0  693.03   36.90
  -1   4   0  653.53   35.70
  -1   4   0  718.33   36.80
  -1   4   0  686.83   38.10
  -1   4   0  677.33   37.70
  -1   4   0  679.53   35.80
  -1   4   0  665.03   38.20
  -1   4   0  641.54   35.00
  -1   4   0  706.83   36.40
  -1   4   0  639.54   35.70
  -1   4   0  700.83   37.00
  -1   4   0  637.44   35.60
  -1   4   0  690.03   35.90
  -1   4   0  669.23   35.80
  -1   4   0  693.33   35.60
  -1   4   0  679.13   35.80
  -1   4   0  663.13   35.10
  -1   4   0  662.03   35.60
  -1   4   0  701.43   36.10
  -1   4   0  721.53   37.00
  -1   4   0  658.83   35.40
  -1   4   0  649.83   35.80
  -1   4   0  701.23   38.30
  -1   4   0  732.83   36.80
  -1   4   0  680.43   36.80
  -1   4   0  640.74   35.00
  -1   4   0  649.64   35.70
  -1   4   0  683.83   36.00
  -1   4   0  700.53   36.00
  -1   4   0  621.34   38.30
  -1   4   0  721.43   38.20
  -1   4   0  682.23   36.80
  -1   4   0  567.44   38.10
  -1   4   0  705.93   37.40
  -1   4   0  716.33   36.40
  -1   4   0  661.43   36.40
  -1   4   0  698.43   35.70
  -1   4   0  665.23   35.70
  -1   4   0  701.33   36.80
  -1   4   0  679.63   37.20
  -1   4   0  677.43   35.70
  -1   4   0  693.83   36.10
  -1   4   0  685.63   38.20
  -1   4   0  663.43   36.80
  -1   4   0  658.23   35.50
  -1   4   0  711.63   37.90
  -1   4   0  686.43   37.00
  -1   4   0  704.23   36.00
   0  -4   0  361.36   19.50
   0  -4   0  372.36   19.20
   0  -4   0  296.97   21.40
   0  -4   0  351.96   19.50
   0  -4   0  363.16   19.10
   0  -4   0  355.56   19.50
   0  -4   0  358.36   19.10
   0  -4   0  358.96   19.20
   0  -4   0  361.86   21.50
   0  -4   0  359.46   20.40
   0  -4   0  358.66   19.10
   0  -4   0  345.17   21.70
   0  -4   0  361.66   19.40
   0  -4   0  351.16   19.50
   0  -4   0  348.77   19.20
   0  -4   0  366.36   19.50
   0  -4   0  336.37   21.60
   0  -4   0  368.26   19.50
   0  -4   0  352.16   20.50
   0  -4   0  362.06   19.30
   0  -4   0  354.86   19.50
   0  -4   0  352.26   19.30
   0  -4   0  362.66   19.50
   0  -4   0  373.16   19.40
   0  -4   0  338.47   20.00
   0  -4   0  362.36   19.40
   0  -4   0  375.46   18.90
   0  -4   0  372.56   19.40
   0  -4   0  377.66   19.80
   0  -4   0  365.16   19.20
   0  -4   0  351.96   19.90
   0  -4   0  350.56   19.60
   0  -4   0  363.66   19.70
   0  -4   0  351.26   19.50
   0  -4   0  362.56   19.70
   0  -4   0  367.16   19.10
   0  -4   0  352.56   19.60
   0  -4   0  362.26   20.10
   0  -4   0  363.56   19.50
   0  -4   0  352.46   19.60
   0  -4   0  355.36   19.40
   0  -4   0  353.96   19.50
   0  -4   0  294.17   21.20
   0  -4   0  343.87   19.30
   0  -4   0  358.36   19.90
   0  -4   0  358.16   19.50
   0  -4   0  339.67   19.60
   0  -4   0  352.76   19.50
   0  -4   0  340.77   19.60
   0  -4   0  369.96   19.60
   0  -4   0  359.56   19.30
   0  -4   0  325.67   21.30
   0   4   0  335.07   18.90
   0   4   0  359.56   19.40
   0   4   0  365.66   19.20
   0   4   0  362.96   19.30
   0   4   0  348.47   20.00
   0   4   0  363.36   19.50
   0   4   0  355.96   19.40
   0   4   0  371.26   19.60
   0   4   0  366.36   19.40
   0   4   0  359.86   19.40
   0   4   0  361.76   19.30
   0   4   0  358.16   19.10
   0   4   0  350.06   18.90
   0   4   0  339.77   19.40
   0   4   0  374.06   19.40
   0   4   0  385.96   21.20
   0   4   0  356.56   21.30
   0   4   0  380.46   19.70
   0   4   0  357.36   19.60
   0   4   0  356.96   19.40
   0   4   0  385.26   20.40
   0   4   0  378.46   19.60
   0   4   0  359.36   19.40
   0   4   0  350.26   18.90
   0   4   0  354.06   19.50
   0   4   0  352.36   19.90
   0   4   0  370.56   19.40
   0   4   0  359.76   19.30
   0   4   0  353.26   19.00
   0   4   0  342.17   19.10
   0   4   0  353.06   18.90
   0   4   0  359.56   19.40
   0   4   0  361.56   19.30
   0   4   0  341.97   19.20
   0   4   0  343.87   21.50
   0   4   0  393.96   19.70
   0   4   0  343.67   19.20
   0   4   0  374.36   19.60
   0   4   0  368.16   19.60
   0   4   0  342.77   19.50
   0   4   0  369.46   19.80
   0   4   0  372.96   19.40
   0   4   0  347.17   19.50
   0   4   0  366.26   19.20
   0   4   0  366.76   20.50
   0   4   0  380.36   19.70
   0   4   0  366.86   19.30
   0   4   0  357.56   19.80
   0   4   0  372.26   19.10
   0   4   0  390.26   21.60
   0   4   0  342.87   19.40
   0   4   0  350.46   18.90
   0   4   0  382.16   20.30
   0   4   0  366.46   19.90
   0   4   0  355.46   19.80
   0   4   0  379.86   19.30
   0   4   0  352.56   19.40
   0   4   0  354.36   18.90
   0   4   0  391.56   19.70
   0   4   0  357.76   19.60
   0   4   0  315.77   21.30
  -1  -4   0  685.93   36.20
  -1  -4   0  685.03   36.30
  -1  -4   0  694.53   37.60
  -1  -4   0  693.43   37.10
  -1  -4   0  699.73   36.50
  -1  -4   0  688.23   35.70
  -1  -4   0  676.23   36.40
  -1  -4   0  709.13   36.60
  -1  -4   0  688.53   36.10
  -1  -4   0  652.93   37.80
  -1  -4   0  673.23   36.30
  -1  -4   0  643.24   37.90
  -1  -4   0  669.13   36.10
  -1  -4   0  711.73   36.60
  -1  -4   0  653.83   36.10
  -1  -4   0  688.73   39.70
  -1  -4   0  673.83   37.00
  -1  -4   0  666.53   36.00
  -1  -4   0  670.53   36.60
  -1  -4   0  670.23   36.30
  -1  -4   0  711.93   37.60
  -1  -4   0  693.93   36.20
  -1  -4   0  703.53   36.40
  -1  -4   0  705.03   36.30
  -1  -4   0  673.43   36.30
  -1  -4   0  643.74   37.90
  -1  -4   0  646.04   37.70
  -1  -4   0  669.63   36.50
  -1  -4   0  693.73   36.90
  -1  -4   0  673.83   36.50
  -1  -4   0  700.53   36.30
  -1  -4   0  707.73   36.50
  -1  -4   0  700.03   36.40
   1   4   0  696.93   36.30
   1   4   0  695.13   36.20
   1   4   0  677.53   35.70
   1   4   0  673.33   36.00
   1   4   0  708.53   36.20
   1   4   0  677.83   36.50
   1   4   0  700.83   36.30
   1   4   0  694.23   35.50
   1   4   0  679.13   36.20
   1   4   0  671.33   37.50
   1   4   0  665.83   36.30
   1   4   0  700.03   39.30
   1   4   0  678.53   36.80
   1   4   0  668.33   38.10
   1   4   0  635.04   37.70
   1   4   0  690.03   35.80
   1   4   0  690.63   35.80
   1   4   0  704.83   36.20
   1   4   0  691.43   36.00
   1   4   0  696.13   35.70
   1   4   0  712.73   36.80
   1   4   0  710.03   36.30
   1   4   0  664.13   35.70
   1   4   0  702.93   35.80
   1   4   0  706.03   36.50
   1   4   0  695.93   35.90
   1   4   0  688.63   36.10
   1   4   0  693.83   35.80
   1   4   0  716.53   36.20
   1   4   0  737.93   37.10
   1   4   0  648.64   35.80
   1   4   0  673.33   35.70
   1   4   0  698.03   35.70
   1   4   0  684.53   36.20
   1   4   0  701.13   35.70
   1   4   0  638.04   35.70
  -2  -4   0  737.03   38.40
  -2  -4   0  704.33   37.70
  -2  -4   0  718.83   37.20
  -2  -4   0  717.53   38.30
  -2  -4   0  754.72   37.80
  -2  -4   0  694.63   37.30
  -2  -4   0  720.73   37.90
  -2  -4   0  731.93   41.10
  -2  -4   0  641.94   38.70
  -2  -4   0  721.23   37.90
  -2  -4   0  714.13   37.60
  -2  -4   0  727.13   38.00
  -2  -4   0  700.13   37.50
  -2  -4   0  695.93   37.20
  -2  -4   0  735.03   39.20
  -2  -4   0  744.33   37.40
  -2  -4   0  704.43   37.90
  -2  -4   0  715.03   37.50
  -2  -4   0  762.12   38.40
  -2  -4   0  674.43   39.00
  -2  -4   0  734.43   37.50
  -2  -4   0  689.83   38.80
  -2  -4   0  737.13   38.00
  -2  -4   0  707.13   37.40
  -2  -4   0  717.33   38.40
  -2  -4   0  697.43   38.80
  -2  -4   0  747.83   37.20
  -2  -4   0  620.74   39.20
  -2  -4   0  740.83   38.10
  -2  -4   0  710.63   37.80
  -2  -4   0  735.63   38.80
  -2  -4   0  721.03   38.00
  -2  -4   0  725.53   37.90
  -2  -4   0  702.53   38.40
  -2  -4   0  724.63   38.10
  -2  -4   0  746.13   37.90
  -2  -4   0  728.23   38.60
  -2  -4   0  704.13   37.60
  -2  -4   0  689.03   37.40
  -2  -4   0  746.13   40.60
  -2  -4   0  684.03   39.10
  -2  -4   0  697.53   37.30
  -2  -4   0  696.13   37.40
  -2  -4   0  711.63   37.40
  -2  -4   0  705.43   37.40
  -2  -4   0  718.03   37.90
  -2  -4   0  709.03   38.40
  -2  -4   0  722.63   37.60
  -2  -4   0  735.63   37.90
  -2  -4   0  713.93   37.80
  -2  -4   0  696.23   37.50
   2   4   0  728.33   38.60
   2   4   0  684.83   38.80
   2   4   0  770.72   40.70
   2   4   0  702.43   37.90
   2   4   0  681.03   38.70
   2   4   0  723.93   38.20
   2   4   0  691.13   37.60
   2   4   0  734.83   37.90
   2   4   0  754.52   37.60
   2   4   0  701.43   37.60
   2   4   0  702.93   37.70
   2   4   0  702.83   37.20
   2   4   0  695.83   37.20
   2   4   0  733.63   37.50
   2   4   0  753.32   37.80
   2   4   0  741.13   37.40
   2   4   0  704.93   37.20
   2   4   0  694.33   37.30
   2   4   0  754.92   37.50
   2   4   0  720.53   38.70
   2   4   0  683.63   37.90
   2   4   0  709.83   37.30
   2   4   0  667.13   38.80
   2   4   0  710.33   37.30
   2   4   0  710.83   37.30
   2   4   0  725.83   38.00
   2   4   0  729.93   38.30
   2   4   0  712.83   38.20
   2   4   0  756.72   41.40
   2   4   0  700.33   37.40
   2   4   0  718.03   39.40
   2   4   0  688.33   37.50
   2   4   0  715.83   37.20
   2   4   0  687.33   37.90
   2   4   0  729.43   38.30
   2   4   0  723.33   37.80
   2   4   0  745.63   38.40
   2   4   0  730.83   38.50
   2   4   0  751.32   38.60
   2   4   0  693.73   38.70
   2   4   0  719.43   37.80
   2   4   0  702.23   37.80
   2   4   0  724.33   38.20
   2   4   0  712.53   39.00
  -3  -4   0    2.20    0.80
  -3  -4   0    1.00    1.10
  -3  -4   0    3.60    1.70
  -3  -4   0   -0.30    2.00
  -3  -4   0    2.70    1.50
  -3  -4   0    3.30    2.20
  -3  -4   0    1.70    1.20
  -3  -4   0    0.90    0.90
  -3  -4   0    3.60    1.50
  -3  -4   0   -0.80    3.80
  -3  -4   0    1.70    0.80
  -3  -4   0    0.50    2.10
  -3  -4   0    6.30    2.50
  -3  -4   0    2.00    0.80
  -3  -4   0    5.00    2.00
  -3  -4   0    2.90    0.90
  -3  -4   0    0.80    0.80
  -3  -4   0    3.00    1.60
  -3  -4   0    2.70    0.90
  -3  -4   0    3.00    1.30
  -3  -4   0    1.80    1.80
  -3  -4   0    1.70    2.20
  -3  -4   0    0.40    1.20
  -3  -4   0    1.90    1.90
  -3  -4   0    1.30    1.20
  -3  -4   0    2.30    1.10
  -3  -4   0    3.30    1.80
  -3  -4   0    3.50    1.00
  -3  -4   0    0.40    1.30
  -3  -4   0    3.30    1.50
  -3  -4   0    1.80    1.10
  -3  -4   0    4.80    1.70
  -3  -4   0    1.80    0.70
  -3  -4   0    3.30    3.60
  -3  -4   0    1.30    1.60
  -3  -4   0    2.70    1.40
  -3  -4   0    1.50    1.00
  -3  -4   0    2.70    0.90
  -3  -4   0    3.20    2.10
  -3  -4   0    1.30    1.60
  -3  -4   0    0.60    1.30
  -3  -4   0    2.40    1.70
  -3  -4   0    5.20    2.10
  -3  -4   0    2.00    1.10
  -3  -4   0    2.40    2.50
  -3  -4   0    4.80    2.10
  -3  -4   0    2.90    1.90
  -3  -4   0    6.10    2.40
  -3  -4   0    2.50    1.10
  -3  -4   0    3.40    1.10
  -3  -4   0    1.70    1.10
  -3  -4   0    3.20    1.00
  -3  -4   0    2.60    1.30
  -3  -4   0    2.30    1.10
  -3  -4   0    1.30    1.00
   3   4   0    2.50    1.30
   3   4   0    3.90    1.40
   3   4   0    3.20    1.10
   3   4   0    1.80    1.00
   3   4   0   -0.20    1.50
   3   4   0    4.10    1.60
   3   4   0    1.90    4.70
   3   4   0    2.60    1.10
   3   4   0    1.20    1.60
   3   4   0    1.90    1.40
   3   4   0    3.60    3.20
   3   4   0    4.60    2.30
   3   4   0    3.80    1.40
   3   4   0    2.20    2.50
   3   4   0    1.50    1.50
   3   4   0    1.50    0.80
   3   4   0    2.60    0.90
   3   4   0    1.50    0.90
   3   4   0    5.70    2.40
   3   4   0    1.40    0.70
   3   4   0    3.10    1.30
   3   4   0    3.10    2.40
   3   4   0    0.30    2.10
   3   4   0    1.10    0.90
   3   4   0   -0.30    1.10
   3   4   0    0.60    1.70
   3   4   0    2.70    1.00
   3   4   0    2.30    2.60
   3   4   0    3.60    0.90
   3   4   0    0.80    2.40
   3   4   0    2.80    1.20
   3   4   0    5.50    2.80
   3   4   0    1.30    0.90
   3   4   0    2.40    1.60
   3   4   0   -1.30    1.80
   3   4   0    3.30    1.70
   3   4   0    3.20    2.10
   3   4   0    5.80    2.30
   3   4   0    3.80    1.70
   3   4   0    3.30    1.10
   3   4   0    2.80    1.00
   3   4   0    5.20    2.00
   3   4   0    0.80    1.10
   3   4   0   -2.10    3.20
   3   4   0    2.40    1.90
   3   4   0    3.10    1.90
   3   4   0    2.10    1.10
   3   4   0    3.60    1.50
   3   4   0    2.10    2.10
   3   4   0    3.50    1.40
   3   4   0    2.80    1.30
  -4  -4   0  906.61   47.30
  -4  -4   0  869.51   45.80
  -4  -4   0  901.61   48.00
  -4  -4   0  889.31   46.00
  -4  -4   0  817.82   48.20
  -4  -4   0  885.01   47.30
  -4  -4   0  907.41   46.30
  -4  -4   0  872.21   45.50
  -4  -4   0  860.21   45.70
  -4  -4   0  886.71   46.00
  -4  -4   0  871.81   46.80
  -4  -4   0  896.31   46.10
  -4  -4   0  876.31   45.70
  -4  -4   0  925.31   46.30
  -4  -4   0  888.91   47.50
  -4  -4   0  885.81   48.40
  -4  -4   0  871.01   46.80
  -4  -4   0  846.12   46.00
  -4  -4   0  801.42   51.19
  -4  -4   0  880.01   46.90
  -4  -4   0  950.70   50.09
  -4  -4   0  888.11   49.60
  -4  -4   0  923.41   46.90
  -4  -4   0  890.61   49.30
  -4  -4   0  865.71   48.10
  -4  -4   0  901.01   46.90
  -4  -4   0  896.81   46.70
  -4  -4   0  913.41   48.30
  -4  -4   0  878.51   46.40
  -4  -4   0  923.31   49.20
  -4  -4   0  920.41   48.20
  -4  -4   0  858.81   52.69
  -4  -4   0  913.51   47.40
  -4  -4   0  878.31   45.80
  -4  -4   0  896.91   46.30
  -4  -4   0  878.31   46.40
  -4  -4   0  879.41   46.70
  -4  -4   0  875.11   45.80
  -4  -4   0  911.01   46.50
  -4  -4   0  880.31   46.40
  -4  -4   0  848.52   46.70
   4   4   0  868.81   47.10
   4   4   0  858.01   45.50
   4   4   0  756.52   47.00
   4   4   0  860.11   46.40
   4   4   0  905.61   49.99
   4   4   0  821.32   45.80
   4   4   0  830.72   47.20
   4   4   0  828.92   47.00
   4   4   0  901.41   46.00
   4   4   0  850.01   46.10
   4   4   0  876.41   45.50
   4   4   0  854.01   46.50
   4   4   0  882.31   45.40
   4   4   0  889.41   49.00
   4   4   0  869.21   47.10
   4   4   0  895.91   50.29
   4   4   0  808.52   46.70
   4   4   0  822.12   47.80
   4   4   0  853.51   48.80
   4   4   0  866.11   45.80
   4   4   0  858.71   46.20
   4   4   0  813.82   47.50
   4   4   0  867.61   45.90
   4   4   0  894.81   49.80
   4   4   0  964.10   51.59
   4   4   0  878.61   48.60
   4   4   0  849.32   47.20
   4   4   0  884.91   47.30
   4   4   0  835.62   45.70
   4   4   0  882.91   47.20
   4   4   0  888.61   47.10
   4   4   0  913.21   49.20
   4   4   0  900.01   50.59
   4   4   0  940.41   50.49
   4   4   0  866.31   48.60
   4   4   0  878.41   46.40
   4   4   0  884.11   49.50
   4   4   0  856.61   46.70
   4   4   0  913.61   52.99
   4   4   0  873.21   48.00
   4   4   0  859.21   48.60
  -5  -4   0   27.50    5.10
  -5  -4   0   16.00    4.00
  -5  -4   0   17.00    4.70
  -5  -4   0   21.90    5.20
  -5  -4   0   23.10    3.00
  -5  -4   0   19.30    4.40
  -5  -4   0   19.80    4.80
  -5  -4   0   21.60    4.20
  -5  -4   0   22.70    3.00
  -5  -4   0   21.10    2.40
  -5  -4   0   18.40    3.40
  -5  -4   0   20.60    2.00
  -5  -4   0   26.10    3.20
  -5  -4   0   16.10    5.30
  -5  -4   0   20.90    3.30
  -5  -4   0   22.30    3.60
  -5  -4   0   20.70    2.80
  -5  -4   0   20.60    2.20
  -5  -4   0   21.20    2.80
  -5  -4   0   20.40    3.60
  -5  -4   0   19.50    4.10
  -5  -4   0   24.40    2.60
  -5  -4   0   26.80    3.50
  -5  -4   0   21.20    2.20
  -5  -4   0   16.90    3.50
  -5  -4   0   21.50    2.60
  -5  -4   0   19.30    2.50
  -5  -4   0   21.10    5.00
  -5  -4   0   22.30    2.50
  -5  -4   0   21.10    2.90
  -5  -4   0   17.30    4.10
  -5  -4   0   17.80    4.40
  -5  -4   0   25.50    3.60
  -5  -4   0   20.80    3.60
  -5  -4   0   21.80    5.40
  -5  -4   0   32.40    8.10
  -5  -4   0   21.90    3.10
  -5  -4   0   17.90    2.40
  -5  -4   0   19.30    3.50
  -5  -4   0   20.70    4.10
  -5  -4   0   27.20    5.70
  -5  -4   0   21.00    3.40
  -5  -4   0   16.20    2.50
  -5  -4   0   17.40    3.20
  -5  -4   0   16.90    3.60
  -5  -4   0   22.70    2.30
  -5  -4   0   18.70    3.10
  -5  -4   0   20.00    5.20
   5   4   0   20.40    3.30
   5   4   0   15.80    3.60
   5   4   0   18.20    1.70
   5   4   0   13.80    3.30
   5   4   0   22.50    2.50
   5   4   0   19.60    3.60
   5   4   0   16.80    2.40
   5   4   0   23.20    2.60
   5   4   0   21.70    5.50
   5   4   0   13.20    3.80
   5   4   0   27.00    5.80
   5   4   0   20.30    5.70
   5   4   0   20.00    1.80
   5   4   0   22.90    2.60
   5   4   0   17.70    2.80
   5   4   0   18.10    3.60
   5   4   0   21.70    4.50
   5   4   0   28.00    5.90
   5   4   0   17.60    3.10
   5   4   0   23.80    4.10
   5   4   0   19.90    2.30
   5   4   0   17.50    5.40
   5   4   0   13.40    2.90
   5   4   0   18.10    2.80
   5   4   0   16.00    3.40
   5   4   0   34.20    7.90
   5   4   0   21.10    1.80
   5   4   0   26.70    5.80
   5   4   0   19.10    1.60
   5   4   0   19.70    3.50
   5   4   0   14.50    3.70
   5   4   0   16.80    2.30
   5   4   0   18.30    3.10
   5   4   0   26.50    6.20
   5   4   0   19.00    3.90
   5   4   0   20.40    2.80
   5   4   0   18.90    5.50
   5   4   0   20.60    2.70
   5   4   0   17.70    4.70
  -6  -4   0 1245.88   65.99
  -6  -4   0 1266.97   65.69
  -6  -4   0 1140.19   64.49
  -6  -4   0 1158.08   61.69
  -6  -4   0 1154.48   61.49
  -6  -4   0 1234.98   62.69
  -6  -4   0 1227.38   63.99
  -6  -4   0 1188.18   63.49
  -6  -4   0 1215.78   64.69
  -6  -4   0 1200.68   68.09
  -6  -4   0 1144.99   65.39
  -6  -4   0 1206.88   64.09
  -6  -4   0 1214.48   63.59
  -6  -4   0 1200.88   65.49
  -6  -4   0 1195.78   63.39
  -6  -4   0 1204.28   61.99
  -6  -4   0 1205.28   62.99
  -6  -4   0 1138.29   67.69
  -6  -4   0 1100.69   67.59
  -6  -4   0 1267.87   66.59
  -6  -4   0 1196.08   66.39
  -6  -4   0 1179.98   63.19
  -6  -4   0 1193.08   64.49
  -6  -4   0 1234.78   63.49
  -6  -4   0 1224.08   64.69
  -6  -4   0 1290.77   64.59
  -6  -4   0 1196.08   63.49
  -6  -4   0 1174.28   62.79
  -6  -4   0 1228.08   69.09
  -6  -4   0 1131.59   63.19
  -6  -4   0 1167.18   61.89
  -6  -4   0 1225.28   67.69
  -6  -4   0 1224.38   64.99
  -6  -4   0 1191.38   66.79
  -6  -4   0 1211.48   67.99
  -6  -4   0 1213.58   63.89
  -6  -4   0 1302.57   65.09
  -6  -4   0 1246.98   62.69
  -6  -4   0 1206.48   62.99
  -6  -4   0 1193.98   61.89
  -6  -4   0 1203.78   64.19
  -6  -4   0 1156.78   67.89
  -6  -4   0 1168.28   67.39
  -6  -4   0 1171.58   62.69
  -6  -4   0 1193.08   63.99
  -6  -4   0 1186.38   65.19
  -6  -4   0 1224.48   62.79
  -6  -4   0 1191.58   63.99
  -6  -4   0 1148.09   61.59
  -6  -4   0 1197.98   63.69
  -6  -4   0 1194.88   66.79
  -6  -4   0 1177.08   62.99
  -6  -4   0 1213.68   63.89
  -6  -4   0 1256.77   73.39
  -6  -4   0 1198.28   62.89
  -6  -4   0 1210.08   67.79
   6   4   0 1204.18   68.79
   6   4   0 1188.58   61.99
   6   4   0 1198.38   61.79
   6   4   0 1175.98   62.19
   6   4   0 1213.68   63.59
   6   4   0 1190.68   62.29
   6   4   0 1194.28   66.29
   6   4   0 1213.18   63.59
   6   4   0 1165.58   62.69
   6   4   0 1178.48   61.69
   6   4   0 1193.88   61.59
   6   4   0 1142.29   64.39
   6   4   0 1179.78   64.79
   6   4   0 1188.68   61.69
   6   4   0 1179.38   64.89
   6   4   0 1207.58   66.29
   6   4   0 1188.48   61.79
   6   4   0 1108.09   70.59
   6   4   0 1216.08   69.79
   6   4   0 1185.18   67.69
   6   4   0 1178.18   62.89
   6   4   0 1205.78   62.39
   6   4   0 1226.18   63.79
   6   4   0 1162.18   62.39
   6   4   0 1135.09   69.69
   6   4   0 1075.79   64.59
   6   4   0 1216.98   68.99
   6   4   0 1149.29   67.69
   6   4   0 1116.39   63.09
   6   4   0 1198.88   69.59
   6   4   0 1194.28   62.19
   6   4   0 1235.58   68.09
   6   4   0 1189.28   69.19
   6   4   0 1108.39   63.89
   6   4   0 1148.19   64.29
   6   4   0 1201.58   67.29
   6   4   0 1178.78   64.09
   6   4   0 1183.98   63.29
   6   4   0 1174.18   64.19
   6   4   0 1085.39   64.79
   6   4   0 1249.77   67.79
  -7  -4   0  285.37   14.90
  -7  -4   0  271.47   14.80
  -7  -4   0  284.37   15.20
  -7  -4   0  273.87   19.80
  -7  -4   0  274.07   18.70
  -7  -4   0  266.37   17.50
  -7  -4   0  292.67   16.40
  -7  -4   0  265.47   17.40
  -7  -4   0  246.28   21.10
  -7  -4   0  270.87   21.60
  -7  -4   0  274.57   14.50
  -7  -4   0  261.17   16.00
  -7  -4   0  300.57   14.90
  -7  -4   0  281.87   17.30
  -7  -4   0  275.27   17.40
  -7  -4   0  259.27   21.30
  -7  -4   0  281.37   17.20
  -7  -4   0  259.97   21.00
  -7  -4   0  263.77   16.80
  -7  -4   0  254.57   17.10
  -7  -4   0  287.57   14.40
  -7  -4   0  249.88   19.90
  -7  -4   0  269.97   18.20
  -7  -4   0  266.67   18.10
  -7  -4   0  272.57   37.00
  -7  -4   0  273.07   18.20
  -7  -4   0  292.27   19.40
  -7  -4   0  269.47   18.20
  -7  -4   0  269.97   21.00
  -7  -4   0  276.47   16.80
  -7  -4   0  285.27   20.20
  -7  -4   0  283.47   15.80
  -7  -4   0  268.57   18.20
  -7  -4   0  279.87   14.40
  -7  -4   0  294.57   22.50
  -7  -4   0  275.17   19.40
  -7  -4   0  246.68   16.40
  -7  -4   0  257.87   18.00
  -7  -4   0  271.17   22.40
  -7  -4   0  258.87   16.20
  -7  -4   0  287.87   18.50
  -7  -4   0  256.77   21.20
  -7  -4   0  292.97   16.30
  -7  -4   0  260.37   18.00
  -7  -4   0  244.98   17.70
  -7  -4   0  278.67   17.00
  -7  -4   0  260.87   20.10
  -7  -4   0  281.97   16.30
  -7  -4   0  267.47   16.00
  -7  -4   0  268.67   19.70
  -7  -4   0  272.47   15.70
  -7  -4   0  279.27   18.90
  -7  -4   0  281.07   15.30
   7   4   0  277.87   23.80
   7   4   0  244.58   18.20
   7   4   0  282.57   21.60
   7   4   0  265.57   23.30
   7   4   0  280.57   15.60
   7   4   0  261.27   21.20
   7   4   0  260.47   18.00
   7   4   0  280.87   14.80
   7   4   0  273.27   16.20
   7   4   0  282.47   16.60
   7   4   0  271.87   18.50
   7   4   0  271.77   16.80
   7   4   0  277.77   15.30
   7   4   0  293.77   17.70
   7   4   0  264.37   24.50
   7   4   0  278.17   21.10
   7   4   0  228.88   18.00
   7   4   0  263.67   17.90
   7   4   0  281.57   23.10
   7   4   0  276.47   16.80
   7   4   0  269.27   16.00
   7   4   0  266.27   16.90
   7   4   0  282.47   21.60
   7   4   0  231.68   22.40
   7   4   0  273.57   15.30
   7   4   0  310.97   22.50
   7   4   0  275.37   16.70
   7   4   0  275.27   14.80
   7   4   0  250.67   17.20
   7   4   0  293.37   23.30
   7   4   0  277.57   14.70
   7   4   0  272.77   23.30
   7   4   0  245.38   17.80
   7   4   0  268.07   15.20
  -8  -4   0  370.26   22.30
  -8  -4   0  301.17   24.40
  -8  -4   0  396.36   20.90
  -8  -4   0  335.67   24.30
  -8  -4   0  380.06   24.30
  -8  -4   0  362.36   22.60
  -8  -4   0  438.66   29.50
  -8  -4   0  377.36   22.20
  -8  -4   0  398.56   20.60
  -8  -4   0  368.76   27.70
  -8  -4   0  353.66   22.70
  -8  -4   0  395.96   23.00
  -8  -4   0  385.96   21.70
  -8  -4   0  407.46   25.60
  -8  -4   0  394.36   21.20
  -8  -4   0  362.36   22.50
  -8  -4   0  392.56   28.70
  -8  -4   0  375.76   21.90
  -8  -4   0  439.76   25.40
  -8  -4   0  365.66   24.10
  -8  -4   0  355.06   21.60
  -8  -4   0  382.36   22.30
  -8  -4   0  448.16   52.29
  -8  -4   0  386.16   21.80
  -8  -4   0  369.46   29.10
  -8  -4   0  418.36   25.70
  -8  -4   0  370.86   22.70
  -8  -4   0  414.96   28.30
  -8  -4   0  346.17   23.10
  -8  -4   0  318.57   26.70
  -8  -4   0  367.76   29.20
  -8  -4   0  376.86   22.90
  -8  -4   0  391.96   19.70
  -8  -4   0  390.76   19.70
  -8  -4   0  366.66   32.80
  -8  -4   0  371.76   22.10
  -8  -4   0  356.06   26.10
  -8  -4   0  376.56   21.30
  -8  -4   0  388.86   22.80
  -8  -4   0  357.56   27.90
  -8  -4   0  379.76   21.00
  -8  -4   0  377.76   32.20
  -8  -4   0  372.66   31.40
  -8  -4   0  401.66   20.50
  -8  -4   0  365.46   21.20
  -8  -4   0  390.96   22.00
  -8  -4   0  374.16   24.90
  -8  -4   0  374.56   28.60
  -8  -4   0  337.57   28.30
  -8  -4   0  346.27   25.20
  -8  -4   0  384.26   22.60
  -8  -4   0  375.96   26.10
  -8  -4   0  399.36   24.30
  -8  -4   0  401.96   20.10
  -8  -4   0  306.97   23.20
  -8  -4   0  384.36   23.10
  -8  -4   0  377.16   25.30
  -8  -4   0  381.66   23.50
   8   4   0  366.36   32.90
   8   4   0  381.26   22.30
   8   4   0  376.46   32.50
   8   4   0  359.86   28.00
   8   4   0  367.06   20.80
   8   4   0  370.76   21.10
   8   4   0  374.26   28.30
   8   4   0  393.06   31.30
   8   4   0  351.56   22.10
   8   4   0  377.46   20.80
   8   4   0  399.86   28.10
   8   4   0  376.46   20.70
   8   4   0  379.76   21.10
   8   4   0  366.26   33.20
   8   4   0  366.06   30.10
   8   4   0  302.27   23.90
   8   4   0  328.37   25.70
   8   4   0  373.86   22.40
   8   4   0  368.16   19.80
   8   4   0  373.86   21.70
   8   4   0  358.16   24.30
   8   4   0  380.46   28.40
   8   4   0  327.67   22.70
   8   4   0  436.06   29.70
   8   4   0  374.06   25.60
   8   4   0  358.36   32.50
   8   4   0  378.76   21.50
   8   4   0  347.07   25.00
   8   4   0  354.06   29.70
   8   4   0  383.46   21.00
   8   4   0  375.26   22.10
   8   4   0  379.66   22.50
   8   4   0  368.66   23.10
   8   4   0  367.66   20.50
   8   4   0  377.36   24.10
   8   4   0  367.86   19.90
   8   4   0  358.46   21.00
   8   4   0  348.47   24.30
   8   4   0  369.86   19.90
  -9  -4   0  313.57   19.70
  -9  -4   0  327.67   18.00
  -9  -4   0  305.87   17.70
  -9  -4   0  287.97   25.40
  -9  -4   0  335.37   22.00
  -9  -4   0  320.47   18.60
  -9  -4   0  313.37   20.90
  -9  -4   0  301.57   17.90
  -9  -4   0  365.66   27.50
  -9  -4   0  292.67   19.90
  -9  -4   0  342.97   25.20
  -9  -4   0  314.77   22.90
  -9  -4   0  349.96   26.30
  -9  -4   0  321.27   18.90
  -9  -4   0  296.67   19.40
  -9  -4   0  300.57   22.70
  -9  -4   0  310.77   19.90
  -9  -4   0  280.37   23.40
  -9  -4   0  325.57   19.30
  -9  -4   0  325.37   20.30
  -9  -4   0  286.67   19.60
  -9  -4   0  319.97   18.80
  -9  -4   0  321.97   22.50
  -9  -4   0  331.17   19.90
  -9  -4   0  305.77   19.10
  -9  -4   0  346.97   23.10
  -9  -4   0  306.37   44.10
  -9  -4   0  303.67   21.50
  -9  -4   0  289.27   25.60
  -9  -4   0  309.07   18.70
  -9  -4   0  330.67   23.50
  -9  -4   0  286.67   23.60
  -9  -4   0  319.27   19.30
  -9  -4   0  340.87   20.20
  -9  -4   0  302.87   26.00
  -9  -4   0  336.27   19.20
  -9  -4   0  296.97   18.40
  -9  -4   0  308.67   36.10
  -9  -4   0  309.87   20.70
  -9  -4   0  327.37   21.60
  -9  -4   0  366.06   25.40
   9   4   0  300.07   27.90
   9   4   0  307.07   28.70
   9   4   0  306.77   25.70
   9   4   0  316.17   18.00
   9   4   0  303.47   17.70
   9   4   0  299.77   19.30
   9   4   0  295.97   17.20
   9   4   0  337.67   29.10
   9   4   0  316.57   18.20
   9   4   0  276.77   21.20
   9   4   0  258.27   24.30
   9   4   0  293.27   21.20
   9   4   0  330.37   19.70
   9   4   0  320.67   27.00
   9   4   0  324.37   18.10
   9   4   0  285.67   21.50
   9   4   0  326.47   28.70
   9   4   0  298.97   18.70
   9   4   0  211.58   28.10
   9   4   0  334.77   26.90
   9   4   0  306.07   19.10
   9   4   0  299.37   19.20
   9   4   0  294.47   21.20
   9   4   0  336.17   36.30
   9   4   0  323.57   26.40
   9   4   0  309.57   16.60
   9   4   0  247.58   21.00
   9   4   0  317.47   16.70
   9   4   0  294.57   17.70
   9   4   0  329.37   18.70
   9   4   0  295.17   17.70
   9   4   0  312.57   16.50
   9   4   0  250.87   21.00
   9   4   0  326.37   34.40
   9   4   0  314.57   17.90
   9   4   0  346.37   20.60
 -10  -4   0  149.79   12.50
 -10  -4   0  141.19    9.10
 -10  -4   0  140.79   18.60
 -10  -4   0  135.99    8.90
 -10  -4   0  141.69   13.10
 -10  -4   0  166.18   20.50
 -10  -4   0  146.09   10.30
 -10  -4   0  136.69   10.90
 -10  -4   0  146.49   11.70
 -10  -4   0  132.99   10.80
 -10  -4   0  123.49   10.90
 -10  -4   0  136.69   10.50
 -10  -4   0  161.68   17.10
 -10  -4   0   90.59   28.10
 -10  -4   0  137.79   11.40
 -10  -4   0  180.68   18.10
 -10  -4   0  160.48   17.60
 -10  -4   0  162.98   20.30
 -10  -4   0  139.39   10.30
 -10  -4   0  133.59   10.00
 -10  -4   0  144.09   10.70
 -10  -4   0  144.19   19.60
 -10  -4   0  140.99   15.50
 -10  -4   0  120.09   10.60
 -10  -4   0  134.59   14.90
 -10  -4   0  103.59   23.10
 -10  -4   0  147.89   12.20
 -10  -4   0  138.69   11.20
 -10  -4   0  127.09   10.30
 -10  -4   0  167.98   13.40
 -10  -4   0  144.29   10.50
 -10  -4   0  127.59    9.00
 -10  -4   0  137.79   10.10
 -10  -4   0  156.48   10.80
 -10  -4   0  142.99   10.60
  10   4   0  125.49    9.00
  10   4   0  142.09    9.40
  10   4   0  135.89   22.40
  10   4   0  137.89    9.10
  10   4   0  136.69   10.80
  10   4   0  107.69   17.40
  10   4   0  138.89   22.20
  10   4   0  130.39   10.40
  10   4   0  137.59    9.10
  10   4   0  144.49   22.80
  10   4   0  157.78   20.10
  10   4   0  128.49    7.60
  10   4   0  139.49    9.60
  10   4   0  159.68   21.50
  10   4   0  145.19   13.00
  10   4   0  128.59   10.60
  10   4   0  137.79   21.40
  10   4   0  125.29    7.50
  10   4   0  130.39    9.30
  10   4   0  131.29   11.30
  10   4   0  142.39   10.20
  10   4   0  151.28    9.40
  10   4   0  124.29   10.50
  10   4   0  124.89   11.30
  10   4   0  163.68   25.20
  10   4   0  130.99   19.20
  10   4   0  186.08   25.60
  10   4   0  133.39   22.60
  10   4   0  130.89    7.70
  10   4   0  129.09    8.20
  10   4   0  144.49   10.70
  10   4   0  141.29   10.00
 -11  -4   0   39.20    5.90
 -11  -4   0   44.60   10.10
 -11  -4   0   29.70    4.90
 -11  -4   0   21.50    7.10
 -11  -4   0   35.30    6.90
 -11  -4   0   29.70    5.90
 -11  -4   0   33.10    4.10
 -11  -4   0   23.40    4.60
 -11  -4   0   39.10    8.80
 -11  -4   0   30.00    7.00
 -11  -4   0   27.00    5.50
 -11  -4   0   37.90    6.10
 -11  -4   0   34.00    6.30
 -11  -4   0   56.09   13.90
 -11  -4   0   42.30   11.40
 -11  -4   0   32.00   10.70
 -11  -4   0   42.00    6.00
 -11  -4   0   33.20    8.60
 -11  -4   0   33.20    6.20
 -11  -4   0   23.80    5.20
 -11  -4   0   27.50    4.90
 -11  -4   0   41.60    6.30
 -11  -4   0   32.70    4.20
 -11  -4   0   30.00   14.10
 -11  -4   0   44.60    6.00
 -11  -4   0   30.20    6.70
 -11  -4   0   26.50    6.80
 -11  -4   0   33.80    3.90
 -11  -4   0   32.90    5.00
  11   4   0   37.30    5.60
  11   4   0   38.70    4.50
  11   4   0   27.90    9.50
  11   4   0   15.90    5.20
  11   4   0   34.50    5.50
  11   4   0   25.90   10.80
  11   4   0   29.20    4.20
  11   4   0   30.10   11.90
  11   4   0   26.60    4.00
  11   4   0   32.10    4.80
  11   4   0   28.00    9.50
  11   4   0   26.60    6.30
  11   4   0   35.40    7.90
  11   4   0   35.10    5.10
  11   4   0   33.20   13.80
  11   4   0   24.00   11.40
  11   4   0   19.70   10.30
  11   4   0   28.30    5.20
  11   4   0   36.90   11.00
  11   4   0   37.90   11.30
  11   4   0   41.00    9.70
  11   4   0   20.70   11.20
  11   4   0   25.30    3.80
  11   4   0   34.10    4.10
  11   4   0   38.80   12.60
  11   4   0   28.60    4.40
  11   4   0   32.30    6.20
  11   4   0   40.90    4.60
 -12  -4   0   46.40   10.80
 -12  -4   0   50.99   15.00
 -12  -4   0   45.80    7.90
 -12  -4   0   49.00   11.20
 -12  -4   0   28.40   11.40
 -12  -4   0   56.49    8.40
 -12  -4   0   52.69    7.50
 -12  -4   0   53.29    7.60
 -12  -4   0   50.69    6.40
 -12  -4   0   52.69   10.10
 -12  -4   0   63.49   10.50
 -12  -4   0   56.69    6.90
 -12  -4   0   45.90   19.80
 -12  -4   0   55.79    8.00
 -12  -4   0   60.49    5.00
 -12  -4   0   60.69   16.10
 -12  -4   0   55.59    7.10
 -12  -4   0   55.39    9.80
 -12  -4   0   50.59    4.70
 -12  -4   0   47.20    6.70
 -12  -4   0   41.20    6.40
 -12  -4   0   50.79   12.20
 -12  -4   0   54.09    9.60
 -12  -4   0   56.59    8.00
 -12  -4   0   49.50    4.50
  12   4   0   70.19   18.60
  12   4   0   66.09   15.00
  12   4   0   55.19   14.90
  12   4   0   64.49   15.70
  12   4   0   57.19    6.10
  12   4   0   46.30   15.10
  12   4   0   38.50   15.10
  12   4   0   21.50   11.10
  12   4   0   49.40    5.40
  12   4   0   50.09    5.90
  12   4   0   48.00    7.70
  12   4   0   64.69   16.20
  12   4   0   45.30    6.80
  12   4   0   61.29    7.80
  12   4   0   53.59    7.50
  12   4   0   53.49    6.00
  12   4   0   55.19    7.50
  12   4   0   56.59    6.30
  12   4   0   40.40    5.90
  12   4   0   78.89   18.50
  12   4   0   65.49   19.70
  12   4   0   63.19    6.40
  12   4   0   45.20    8.70
  12   4   0   61.59    7.20
  12   4   0   63.59   17.10
  12   4   0   51.89    5.60
 -13  -4   0    4.60   10.80
 -13  -4   0   -0.30    5.10
 -13  -4   0    1.90    3.60
 -13  -4   0   -2.40    3.10
 -13  -4   0   -2.00    1.30
 -13  -4   0    0.60    2.70
 -13  -4   0    2.50    3.10
 -13  -4   0    0.20    2.10
 -13  -4   0   -3.90    7.10
 -13  -4   0   -0.40    6.20
 -13  -4   0   -0.30    1.60
 -13  -4   0    1.40    2.40
 -13  -4   0    3.20    7.90
 -13  -4   0    5.90    6.80
 -13  -4   0    1.00    2.00
 -13  -4   0    2.80    3.00
 -13  -4   0   -1.40    1.00
 -13  -4   0   -0.30    1.20
 -13  -4   0   -1.00    2.00
 -13  -4   0   -5.90    3.00
 -13  -4   0   -0.50    1.20
 -13  -4   0    2.30    4.30
 -13  -4   0   -2.00    2.40
 -13  -4   0   -0.40    1.90
 -13  -4   0   -1.10    2.30
 -13  -4   0    3.90    2.90
 -13  -4   0   -0.60    1.60
  13   4   0   -3.80    7.00
  13   4   0    7.20    7.00
  13   4   0   -0.80    2.00
  13   4   0    0.30    2.00
  13   4   0   -1.40    2.60
  13   4   0   -2.30    9.30
  13   4   0    6.30   12.80
  13   4   0    0.20    1.80
  13   4   0    1.60    3.00
  13   4   0    0.40    1.60
  13   4   0   -0.70    1.80
  13   4   0   14.20   10.10
  13   4   0   -0.90    3.80
  13   4   0    1.60    8.10
  13   4   0   -0.60    6.90
  13   4   0    2.00    1.60
  13   4   0    1.40    1.50
  13   4   0   -5.50    5.60
  13   4   0    9.60   10.00
  13   4   0    1.90    7.00
  13   4   0    4.40    9.00
  13   4   0    4.90    3.90
 -14  -4   0    6.20    2.00
 -14  -4   0    9.30    6.20
 -14  -4   0    6.20    3.70
 -14  -4   0   12.50    6.20
 -14  -4   0    7.00    6.50
 -14  -4   0    6.30    1.80
 -14  -4   0   21.60   14.90
 -14  -4   0    9.70    4.00
 -14  -4   0    3.80    9.40
 -14  -4   0   15.80    5.60
 -14  -4   0    3.50    1.60
 -14  -4   0    9.00    2.40
 -14  -4   0   11.50    8.80
 -14  -4   0   10.70    3.90
 -14  -4   0    6.20    8.00
 -14  -4   0    4.10    8.50
 -14  -4   0   12.00    4.70
  14   4   0    7.80   10.00
  14   4   0    5.90    2.60
  14   4   0   -0.60    6.90
  14   4   0    9.60    3.80
  14   4   0   11.70    3.80
  14   4   0   16.70   13.40
  14   4   0   32.80   15.90
  14   4   0   10.80    3.20
  14   4   0    9.50   10.60
  14   4   0   -0.70    7.90
  14   4   0    7.90    3.50
  14   4   0    6.30    1.80
  14   4   0   11.20   12.10
  14   4   0    8.10    2.80
  14   4   0    6.00    3.80
  14   4   0    5.90    2.00
  14   4   0    0.30    8.70
  14   4   0    6.70    1.90
  14   4   0    6.90    2.70
  14   4   0    3.20   11.60
  14   4   0   11.60    9.90
  14   4   0    6.50   10.60
 -15  -4   0    2.30    3.50
 -15  -4   0   -7.70    7.50
 -15  -4   0   -9.60    7.60
 -15  -4   0    2.50    3.60
 -15  -4   0   -4.90    4.10
 -15  -4   0   -3.90    4.90
 -15  -4   0    2.10    2.80
 -15  -4   0   -0.70    3.30
 -15  -4   0   -3.40    6.20
 -15  -4   0    5.00    4.10
 -15  -4   0   -7.30    4.10
 -15  -4   0    0.30    2.50
 -15  -4   0   -0.50    3.30
 -15  -4   0   -1.10    3.80
 -15  -4   0    1.80    3.10
 -15  -4   0   -0.30    3.40
 -15  -4   0    5.10    7.50
 -15  -4   0   -3.40    3.70
 -15  -4   0    5.10   11.90
 -15  -4   0   -0.80    2.10
 -15  -4   0    0.80    4.20
  15   4   0   21.30   14.70
  15   4   0   -6.60    8.20
  15   4   0   -0.40    8.30
  15   4   0   -1.50    2.10
  15   4   0   -5.00    8.70
  15   4   0   -1.70    7.60
  15   4   0    0.10    2.80
  15   4   0   -1.00    2.10
  15   4   0   -1.40    2.50
  15   4   0   -1.60    2.10
  15   4   0   -0.20    3.30
  15   4   0   -5.20    7.90
  15   4   0   -3.80    7.00
  15   4   0    0.90   10.60
  15   4   0   -2.80    6.10
  15   4   0    0.50   10.50
  15   4   0    3.90    3.50
  15   4   0    3.20    2.80
  15  -5   0    1.90    2.20
  15  -5   0    2.10    3.10
  15  -5   0    2.80    3.50
  15  -5   0   -2.00   12.00
  15  -5   0    0.90    2.30
  15  -5   0    4.80   11.10
  15  -5   0   13.60   13.30
  15  -5   0    6.50   12.70
  15  -5   0    4.30    2.40
  15  -5   0   -3.40    2.10
  15  -5   0   -2.60    8.40
  15  -5   0    3.80    4.20
  15  -5   0    0.10    2.50
  15  -5   0   -1.40    1.80
  15  -5   0    0.40    4.40
  15  -5   0   -4.40    3.10
  15  -5   0   19.60   14.30
  15  -5   0    0.60    8.50
  15  -5   0   -2.00   12.70
  15  -5   0    1.30    2.20
  15  -5   0   11.80   12.80
  15  -5   0   14.00   24.40
  15  -5   0    0.70    1.80
  15  -5   0   -3.00    5.70
  15  -5   0   -2.40    3.70
 -15   5   0    1.70    3.20
 -15   5   0   -4.90    9.90
 -15   5   0    6.10    7.30
 -15   5   0   -4.20    3.90
 -15   5   0    0.20    7.10
 -15   5   0    1.90    7.00
 -15   5   0   -3.30    7.80
 -15   5   0   14.80   14.10
 -15   5   0    6.40    6.10
 -15   5   0    2.10    4.60
 -15   5   0    3.30    5.10
 -15   5   0   -7.00    9.70
 -15   5   0    7.40    5.40
 -15   5   0   -3.70    5.20
 -15   5   0    4.40    4.80
 -15   5   0   10.20    6.60
 -15   5   0    2.10    3.70
  14  -5   0   56.49    8.50
  14  -5   0   73.39   18.70
  14  -5   0   52.59    8.60
  14  -5   0   42.50    9.10
  14  -5   0   42.40    9.00
  14  -5   0   35.90    9.20
  14  -5   0   60.49   20.80
  14  -5   0   77.09   25.20
  14  -5   0   52.39   31.90
  14  -5   0   82.19   22.80
  14  -5   0   25.50   10.80
  14  -5   0   46.90    7.90
  14  -5   0   51.19    6.60
  14  -5   0   47.20   17.70
  14  -5   0   29.00   16.40
  14  -5   0   65.59   10.10
  14  -5   0   60.49    7.70
  14  -5   0   45.50    7.50
  14  -5   0   63.79    7.80
  14  -5   0   46.00   15.40
  14  -5   0   64.19    8.50
  14  -5   0   54.99   19.90
  14  -5   0   49.70   11.30
  14  -5   0   39.50    7.60
  14  -5   0   53.89   18.90
  14  -5   0   77.29   21.00
 -14   5   0   74.59   14.90
 -14   5   0   35.50    7.10
 -14   5   0   45.10    8.20
 -14   5   0   39.50   11.60
 -14   5   0   54.39   10.50
 -14   5   0   44.70   12.90
 -14   5   0   46.90   19.00
 -14   5   0   62.09   13.70
 -14   5   0   58.19   12.00
 -14   5   0   42.70    9.20
 -14   5   0   40.20    8.90
 -14   5   0   46.60   13.70
 -14   5   0   34.70    9.70
 -14   5   0   29.50   13.50
 -14   5   0   36.10   17.00
  13  -5   0    3.30    8.70
  13  -5   0    0.70    2.50
  13  -5   0   -0.30    2.10
  13  -5   0    1.60    8.50
  13  -5   0    5.50    2.20
  13  -5   0    2.50    2.30
  13  -5   0    6.00    3.50
  13  -5   0    4.00    4.60
  13  -5   0    1.40    3.90
  13  -5   0   -1.50    4.30
  13  -5   0    2.90    4.10
  13  -5   0    7.50   12.30
  13  -5   0    5.80    8.20
  13  -5   0    4.70    3.40
  13  -5   0    0.70    1.70
  13  -5   0    2.80    2.20
  13  -5   0   11.00   10.60
  13  -5   0    0.30    1.60
  13  -5   0   -0.20    8.80
  13  -5   0    6.50    3.10
  13  -5   0   -8.80    5.80
  13  -5   0    2.10    3.20
  13  -5   0    3.90    2.30
  13  -5   0    5.00    5.90
  13  -5   0  -10.60   13.40
  13  -5   0   -1.20    3.00
  13  -5   0    3.10    2.30
  13  -5   0    5.80    3.80
  13  -5   0   -3.20    9.30
  13  -5   0    3.10    2.10
  13  -5   0   -1.10    2.40
  13  -5   0    3.20    3.40
  13  -5   0    4.50    8.80
  13  -5   0    7.30    3.50
  13  -5   0   16.30   10.70
 -13   5   0    4.50    7.10
 -13   5   0    4.60    8.00
 -13   5   0    1.30    3.40
 -13   5   0    5.60    6.10
 -13   5   0    5.50    6.00
 -13   5   0    9.50    4.90
 -13   5   0    6.30    2.10
 -13   5   0    2.10    1.90
 -13   5   0    3.10    3.60
 -13   5   0   -0.80    6.80
 -13   5   0   14.70   12.40
 -13   5   0    7.40    9.60
 -13   5   0    1.70    5.60
 -13   5   0    0.80    2.90
 -13   5   0    5.80    5.90
 -13   5   0    5.10    4.40
 -13   5   0    8.60    2.30
 -13   5   0    1.40    5.60
 -13   5   0   11.70   11.70
 -13   5   0    6.40    2.00
 -13   5   0    7.70    5.60
  12  -5   0   18.00   12.30
  12  -5   0   11.70    3.50
  12  -5   0   13.30    2.70
  12  -5   0    8.70    3.70
  12  -5   0   12.50    3.60
  12  -5   0   11.80    3.10
  12  -5   0   14.10    8.60
  12  -5   0   16.90    4.20
  12  -5   0    9.10    3.50
  12  -5   0   14.00    3.40
  12  -5   0    6.50    4.40
  12  -5   0   -0.20    7.80
  12  -5   0    6.40    4.50
  12  -5   0   11.80    4.20
  12  -5   0   13.90   10.80
  12  -5   0    8.70    8.70
  12  -5   0   10.40    4.20
  12  -5   0    5.40    4.30
  12  -5   0    9.80    3.30
  12  -5   0   14.30    5.50
  12  -5   0   12.40    3.40
  12  -5   0   10.50    3.00
  12  -5   0   10.50    8.80
  12  -5   0   14.30    3.80
  12  -5   0   11.80    4.10
  12  -5   0   10.20   21.50
  12  -5   0    8.50    1.70
  12  -5   0   13.00    2.20
  12  -5   0   10.20    1.80
  12  -5   0    7.10    5.10
  12  -5   0    3.10    7.50
  12  -5   0   18.60    5.00
  12  -5   0   11.30    2.70
  12  -5   0   11.00   12.70
  12  -5   0    9.70    2.40
  12  -5   0   14.10    4.10
  12  -5   0    8.60    3.40
  12  -5   0    9.70    3.00
  12  -5   0    7.00    7.40
  12  -5   0   13.50    9.80
  12  -5   0   -2.00    6.30
  12  -5   0   14.50    3.40
  12  -5   0    3.70   10.00
 -12   5   0   11.50    4.20
 -12   5   0   12.40   10.80
 -12   5   0   22.20   11.10
 -12   5   0   11.40    2.60
 -12   5   0    5.00    3.30
 -12   5   0   12.00    2.50
 -12   5   0   12.00    5.40
 -12   5   0   10.60    6.90
 -12   5   0   -6.80    6.40
 -12   5   0    2.70    6.30
 -12   5   0    8.90    2.50
 -12   5   0   22.70   10.50
 -12   5   0    9.40    6.00
 -12   5   0    9.50    4.80
 -12   5   0   11.40    6.90
 -12   5   0   39.70   22.30
 -12   5   0   13.20    4.50
 -12   5   0   11.70    2.90
 -12   5   0    3.60    5.20
 -12   5   0   19.10    9.60
 -12   5   0   21.40    9.00
 -12   5   0   14.60    6.50
 -12   5   0   15.50    6.60
  11  -5   0   12.10    4.00
  11  -5   0   12.90    3.10
  11  -5   0   17.10    6.70
  11  -5   0   12.90    8.60
  11  -5   0   20.50   10.80
  11  -5   0   21.40   12.20
  11  -5   0   20.80    2.50
  11  -5   0   18.70    4.40
  11  -5   0   14.70    2.50
  11  -5   0   15.00    3.20
  11  -5   0   26.60   12.30
  11  -5   0   17.50    4.60
  11  -5   0    9.80    8.10
  11  -5   0   20.30    5.80
  11  -5   0   16.60    4.60
  11  -5   0    6.90   17.70
  11  -5   0   15.80    3.50
  11  -5   0   14.80    3.60
  11  -5   0   11.90    3.30
  11  -5   0   13.90    7.80
  11  -5   0   16.90    3.00
  11  -5   0   11.70    4.20
  11  -5   0   12.90    3.80
  11  -5   0   18.10    4.60
  11  -5   0   30.60   11.40
  11  -5   0   18.50   11.20
  11  -5   0    6.60    4.40
  11  -5   0   12.70    2.60
  11  -5   0   13.60    9.20
  11  -5   0   13.10    3.80
  11  -5   0   10.10    4.90
  11  -5   0   15.60    3.20
  11  -5   0   15.60    2.90
  11  -5   0   17.60    4.20
  11  -5   0   14.30    7.90
  11  -5   0    3.90    7.50
  11  -5   0   11.40    3.40
  11  -5   0   16.30    3.90
  11  -5   0   18.60    3.40
  11  -5   0    9.20    8.30
  11  -5   0   12.40    2.10
  11  -5   0    9.40    2.90
  11  -5   0   18.30    6.30
 -11   5   0   14.10    3.70
 -11   5   0   13.80    4.30
 -11   5   0   11.40    9.30
 -11   5   0   15.00    3.90
 -11   5   0    6.20    9.30
 -11   5   0   20.50    8.30
 -11   5   0   13.10    6.80
 -11   5   0   11.40    3.70
 -11   5   0    7.50    5.50
 -11   5   0   13.20    4.40
 -11   5   0   12.80    2.60
 -11   5   0    9.20    2.90
 -11   5   0   16.90    3.60
 -11   5   0   15.00    2.90
 -11   5   0   20.00    8.30
 -11   5   0   23.90    8.60
 -11   5   0   14.20    8.10
 -11   5   0   21.30    9.70
 -11   5   0   18.70    6.70
 -11   5   0   17.80    3.30
 -11   5   0    4.90    6.60
 -11   5   0   17.60    4.70
 -11   5   0   25.20    7.20
 -11   5   0   15.00    4.10
 -11   5   0    8.40    3.40
 -11   5   0   22.90    5.70
 -11   5   0   21.50   10.50
 -11   5   0   15.60    5.30
 -11   5   0   10.10    4.40
 -11   5   0   16.40    4.80
 -11   5   0   18.20    3.00
 -11   5   0   11.30    4.00
  10  -5   0  115.89   10.00
  10  -5   0  128.79   10.30
  10  -5   0  134.89    8.70
  10  -5   0  142.29   11.90
  10  -5   0  117.59   21.80
  10  -5   0  134.49    7.60
  10  -5   0  122.09   33.00
  10  -5   0  112.69   10.40
  10  -5   0  118.69   22.10
  10  -5   0  131.19    8.90
  10  -5   0  141.49   21.70
  10  -5   0  132.89   11.00
  10  -5   0  148.79   14.90
  10  -5   0  127.69    8.80
  10  -5   0  127.99   15.50
  10  -5   0  131.89    8.30
  10  -5   0  123.39   10.40
  10  -5   0  143.09   13.00
  10  -5   0  130.79   23.80
  10  -5   0  132.69    7.50
  10  -5   0  138.69   12.70
  10  -5   0  130.39    7.50
  10  -5   0  181.58   23.40
  10  -5   0  130.79   11.50
  10  -5   0  130.89   10.30
  10  -5   0  133.29   10.90
  10  -5   0  124.49   10.30
  10  -5   0  124.09   10.20
  10  -5   0  117.59   13.90
  10  -5   0  126.69    7.50
  10  -5   0  124.99    8.50
  10  -5   0  121.29   10.20
  10  -5   0  151.68   26.80
  10  -5   0  117.49    9.60
  10  -5   0  107.99   18.50
  10  -5   0  140.19   10.00
  10  -5   0  129.29   22.80
  10  -5   0  127.29   20.30
  10  -5   0  120.19   10.50
  10  -5   0  125.19   10.00
  10  -5   0  129.49    8.30
  10  -5   0  130.69   11.10
  10  -5   0  130.89    9.30
  10  -5   0  120.29   20.80
  10  -5   0  126.99   22.80
  10  -5   0  113.99   19.10
  10  -5   0  142.29    9.40
 -10   5   0  117.79    8.60
 -10   5   0  126.19    9.30
 -10   5   0  147.49   19.90
 -10   5   0  118.29    9.50
 -10   5   0  150.48   18.30
 -10   5   0  160.38   26.40
 -10   5   0  148.49   11.10
 -10   5   0  108.89   18.40
 -10   5   0  125.09    9.70
 -10   5   0  120.99    8.80
 -10   5   0  161.38   19.60
 -10   5   0  159.08   19.00
 -10   5   0  150.08   17.70
 -10   5   0  160.08   17.20
 -10   5   0  142.89   11.50
 -10   5   0  100.69   14.70
 -10   5   0  126.89   11.00
 -10   5   0  131.39   19.10
 -10   5   0  137.69   15.60
 -10   5   0  114.79   16.40
 -10   5   0  130.39    9.00
 -10   5   0  108.19   15.40
 -10   5   0  117.79   13.60
 -10   5   0  107.49   12.60
 -10   5   0  112.79   19.60
 -10   5   0  151.28   19.40
 -10   5   0  110.09   12.90
 -10   5   0  140.49   12.00
 -10   5   0  170.48   31.70
 -10   5   0  112.19   20.20
 -10   5   0  148.09   18.50
 -10   5   0  161.48   24.00
 -10   5   0  141.79   10.90
 -10   5   0  119.19   10.70
   9  -5   0    5.50    5.60
   9  -5   0    1.60    1.30
   9  -5   0    4.70    2.10
   9  -5   0    1.50    1.20
   9  -5   0    1.00    1.70
   9  -5   0   -4.30    4.40
   9  -5   0    0.90    1.70
   9  -5   0    1.30    3.00
   9  -5   0   -0.80    4.60
   9  -5   0    0.90    2.00
   9  -5   0   -0.20    2.10
   9  -5   0   15.70    7.40
   9  -5   0    2.50    3.70
   9  -5   0   -2.50    4.30
   9  -5   0    1.30    1.10
   9  -5   0    0.60    5.80
   9  -5   0    3.10    1.60
   9  -5   0   -0.10    0.80
   9  -5   0    2.20    3.10
   9  -5   0    1.20    2.60
   9  -5   0    1.80    3.00
   9  -5   0   -2.20    2.20
   9  -5   0    0.70    0.80
   9  -5   0   -1.00    1.40
   9  -5   0   -0.10    4.90
   9  -5   0    2.90    3.00
   9  -5   0    1.00    4.30
   9  -5   0    0.00    2.10
   9  -5   0   -0.20    1.50
   9  -5   0   -0.30    1.10
   9  -5   0    0.30    0.90
   9  -5   0    0.90    1.80
   9  -5   0    2.30    1.20
   9  -5   0   17.20   13.70
   9  -5   0    1.20    0.90
   9  -5   0    3.90    3.50
   9  -5   0    0.80    2.20
   9  -5   0   -5.30    4.60
   9  -5   0   -0.40    1.80
   9  -5   0   -1.10    1.50
   9  -5   0    0.60    7.00
   9  -5   0   -0.10    2.20
   9  -5   0    1.10    4.20
   9  -5   0    1.70    1.80
   9  -5   0    0.30    3.10
   9  -5   0   -9.40    4.90
   9  -5   0   -1.60    1.50
   9  -5   0    1.20    2.30
   9  -5   0   -0.30    5.00
   9  -5   0    3.30    2.70
  -9   5   0    0.10    2.00
  -9   5   0    0.80    7.50
  -9   5   0    1.40    3.20
  -9   5   0   -5.40    5.60
  -9   5   0   -0.70    6.00
  -9   5   0   -1.90    3.10
  -9   5   0    1.50    1.50
  -9   5   0   -0.40    1.60
  -9   5   0   -2.70    4.50
  -9   5   0    0.60    1.50
  -9   5   0   -2.90    2.30
  -9   5   0   -0.70    2.20
  -9   5   0    1.10    1.20
  -9   5   0   -3.10    4.60
  -9   5   0    0.10    1.80
  -9   5   0   -0.10    3.50
  -9   5   0    3.80    6.70
  -9   5   0   -2.00    1.50
  -9   5   0    0.90    1.60
  -9   5   0   -2.60    4.90
  -9   5   0    1.90    1.50
  -9   5   0    1.00    3.60
  -9   5   0    0.50    4.30
  -9   5   0   -3.70    3.80
  -9   5   0    0.50    1.70
  -9   5   0    0.90    1.70
  -9   5   0   -0.30    4.10
  -9   5   0    1.10    2.10
  -9   5   0   -0.50    1.80
  -9   5   0    4.80    3.70
  -9   5   0    1.80    1.50
  -9   5   0   -5.20    3.20
  -9   5   0    0.40    1.50
  -9   5   0    3.80    3.20
  -9   5   0    2.80    3.30
  -9   5   0   -1.30    1.70
   8  -5   0   84.59    6.30
   8  -5   0   76.99    8.40
   8  -5   0   85.89    7.30
   8  -5   0   83.69   16.00
   8  -5   0   93.69    6.00
   8  -5   0   74.59    6.10
   8  -5   0   90.49    7.60
   8  -5   0   73.19    7.20
   8  -5   0   72.89    6.80
   8  -5   0   82.29    5.50
   8  -5   0   77.89    5.90
   8  -5   0   62.99    9.40
   8  -5   0   83.99    6.90
   8  -5   0   86.39    7.50
   8  -5   0   88.89   11.00
   8  -5   0   80.79    8.70
   8  -5   0   82.89    7.50
   8  -5   0   67.19    7.80
   8  -5   0   82.29    5.50
   8  -5   0  106.09   12.50
   8  -5   0   56.69   12.40
   8  -5   0   85.39    9.90
   8  -5   0   73.39    8.70
   8  -5   0   81.49   10.10
   8  -5   0   73.99   14.70
   8  -5   0   72.69   12.80
   8  -5   0   50.09   19.60
   8  -5   0   80.49    5.80
   8  -5   0   77.59    8.20
   8  -5   0   70.69   15.30
   8  -5   0   59.69   12.50
   8  -5   0   82.19    9.10
   8  -5   0   58.59   12.50
   8  -5   0   81.09   13.20
   8  -5   0   67.49   15.40
   8  -5   0   87.49    7.00
   8  -5   0   79.99    9.20
   8  -5   0   73.39   13.70
   8  -5   0   83.29    6.00
   8  -5   0   78.29   15.50
   8  -5   0   92.29   10.80
   8  -5   0  102.69   14.90
   8  -5   0   99.09   11.20
   8  -5   0   62.29   12.20
   8  -5   0   59.79   12.10
   8  -5   0   93.19   12.70
   8  -5   0   97.99    7.70
   8  -5   0   86.89    7.50
   8  -5   0   77.49   15.30
   8  -5   0   74.29    8.20
  -8   5   0   49.80   10.00
  -8   5   0   79.39    6.70
  -8   5   0   82.39    6.10
  -8   5   0   94.19    7.90
  -8   5   0  106.09   17.10
  -8   5   0   78.79    7.50
  -8   5   0  100.39   13.90
  -8   5   0   84.49    6.70
  -8   5   0   81.99   14.20
  -8   5   0   82.39    7.30
  -8   5   0   72.79    6.10
  -8   5   0  102.99    9.30
  -8   5   0   90.19    8.00
  -8   5   0   69.09    9.40
  -8   5   0  102.39   12.00
  -8   5   0   62.29   13.50
  -8   5   0   67.29   11.20
  -8   5   0   87.79    6.40
  -8   5   0   97.09    8.00
  -8   5   0  121.99   14.50
  -8   5   0   80.09    9.50
  -8   5   0   90.89    8.10
  -8   5   0   83.69    7.60
  -8   5   0   86.89   13.30
  -8   5   0   88.19   11.90
  -8   5   0   84.09    8.70
  -8   5   0   83.89   10.50
  -8   5   0   87.09    7.40
  -8   5   0  100.29   11.70
  -8   5   0   96.89    7.00
  -8   5   0   87.69   10.70
  -8   5   0   71.09   10.10
  -8   5   0   82.29   16.80
  -8   5   0   87.69   11.50
  -8   5   0   83.29    8.70
  -8   5   0   53.89    9.30
  -8   5   0   87.79    6.70
  -8   5   0   54.89   10.30
  -8   5   0   68.09   18.30
   7  -5   0   51.29    7.30
   7  -5   0   50.89    5.70
   7  -5   0   54.39   12.10
   7  -5   0   60.99   11.00
   7  -5   0   56.39    7.50
   7  -5   0   47.50    4.10
   7  -5   0   50.29   11.80
   7  -5   0   58.39    5.20
   7  -5   0   67.79    7.20
   7  -5   0   47.10    8.20
   7  -5   0   51.69    7.30
   7  -5   0   48.70    6.50
   7  -5   0   53.69    4.60
   7  -5   0   44.40    6.40
   7  -5   0   30.30   10.10
   7  -5   0   51.99    6.20
   7  -5   0   62.29    8.00
   7  -5   0   44.30    9.70
   7  -5   0   49.50    4.30
   7  -5   0   53.19   10.50
   7  -5   0   61.79   20.90
   7  -5   0   38.30   10.50
   7  -5   0   53.09    7.50
   7  -5   0   51.99   10.60
   7  -5   0   56.09    6.30
   7  -5   0   45.80    6.50
   7  -5   0   65.59    5.80
   7  -5   0   47.90    7.50
   7  -5   0   62.69    6.80
   7  -5   0   59.49    6.70
   7  -5   0   88.19    9.20
   7  -5   0   57.39    8.80
   7  -5   0   55.89   10.90
   7  -5   0   58.39    7.50
   7  -5   0   62.79   10.50
   7  -5   0   53.89    6.20
   7  -5   0   67.59    7.70
   7  -5   0   51.99    6.10
   7  -5   0   52.39    8.30
   7  -5   0   38.20    9.70
   7  -5   0   54.19    4.70
   7  -5   0   61.79    7.60
   7  -5   0   56.79   11.20
   7  -5   0   57.19    4.40
   7  -5   0   54.99    5.70
   7  -5   0   46.80    6.80
   7  -5   0   46.20    7.70
   7  -5   0   67.59   16.20
   7  -5   0   58.19    5.30
   7  -5   0   54.19    4.40
   7  -5   0   60.59    6.50
   7  -5   0   52.59   10.90
   7  -5   0   39.20    5.70
   7  -5   0   55.79   10.40
   7  -5   0   49.80    9.50
   7  -5   0   43.10   10.30
  -7   5   0   68.39   13.10
  -7   5   0   53.99    3.20
  -7   5   0   64.89   11.90
  -7   5   0   59.59    6.70
  -7   5   0   40.90    5.50
  -7   5   0   55.19    6.20
  -7   5   0   51.49    4.90
  -7   5   0   46.90    7.30
  -7   5   0   55.09    9.60
  -7   5   0   73.39   12.90
  -7   5   0   58.09    8.80
  -7   5   0   43.30    6.50
  -7   5   0   42.70   10.30
  -7   5   0   70.09   11.70
  -7   5   0   53.29   11.70
  -7   5   0   72.89   16.80
  -7   5   0   47.90    6.70
  -7   5   0   57.79    6.20
  -7   5   0   57.89    6.70
  -7   5   0   55.79    8.50
  -7   5   0   53.39    3.20
  -7   5   0   30.90    8.20
  -7   5   0   54.79    3.10
  -7   5   0   99.19   15.80
  -7   5   0   47.80   11.20
  -7   5   0   56.09    6.40
  -7   5   0   57.59    4.70
  -7   5   0   63.29    5.60
  -7   5   0   61.59    6.50
  -7   5   0   55.39    4.50
  -7   5   0   85.49   13.70
  -7   5   0   68.99    6.70
  -7   5   0   58.89   12.20
  -7   5   0   55.69    6.30
  -7   5   0   53.29    3.60
  -7   5   0   84.29   12.40
  -7   5   0   50.09   11.20
  -7   5   0   46.60    6.10
  -7   5   0   66.99   12.30
  -7   5   0   43.30    6.00
  -7   5   0   61.29    8.40
  -7   5   0   55.89    8.80
  -7   5   0   53.19    8.60
  -7   5   0   65.49   11.60
  -7   5   0   65.59    9.60
  -7   5   0   65.49    4.90
  -7   5   0   54.19    7.60
  -7   5   0   57.59   10.10
  -7   5   0   48.40    5.30
  -7   5   0   53.79    9.30
  -7   5   0   77.99   15.20
  -7   5   0   69.69   11.10
  -7   5   0   66.69   11.50
  -7   5   0   91.69   15.20
  -7   5   0   57.09    6.50
  -7   5   0   63.89    6.70
  -7   5   0   51.69    5.00
  -7   5   0   55.69   10.40
  -7   5   0   50.59    6.20
  -7   5   0   61.99    7.10
   6  -5   0  435.46   26.10
   6  -5   0  447.66   31.70
   6  -5   0  424.56   29.70
   6  -5   0  432.86   25.80
   6  -5   0  452.05   25.80
   6  -5   0  455.25   24.70
   6  -5   0  459.55   31.90
   6  -5   0  352.16   31.10
   6  -5   0  355.56   30.90
   6  -5   0  426.86   27.30
   6  -5   0  457.15   25.40
   6  -5   0  434.36   28.60
   6  -5   0  458.75   25.70
   6  -5   0  447.86   32.70
   6  -5   0  397.66   31.40
   6  -5   0  445.46   24.60
   6  -5   0  459.35   31.30
   6  -5   0  474.85   32.10
   6  -5   0  463.55   24.70
   6  -5   0  460.75   25.90
   6  -5   0  439.16   26.60
   6  -5   0  503.05   53.29
   6  -5   0  484.05   35.10
   6  -5   0  464.45   25.90
   6  -5   0  438.06   28.30
   6  -5   0  448.96   26.80
   6  -5   0  437.46   25.20
   6  -5   0  448.96   27.50
   6  -5   0  397.56   32.20
   6  -5   0  446.36   36.80
   6  -5   0  475.25   25.90
   6  -5   0  450.85   27.50
   6  -5   0  451.85   26.00
   6  -5   0  441.86   24.90
   6  -5   0  465.85   26.20
   6  -5   0  410.76   32.00
   6  -5   0  479.75   26.40
   6  -5   0  465.45   33.40
   6  -5   0  469.75   27.30
   6  -5   0  439.26   24.70
   6  -5   0  434.86   27.30
   6  -5   0  428.76   31.50
   6  -5   0  401.46   31.40
   6  -5   0  456.15   27.30
   6  -5   0  462.05   26.60
   6  -5   0  439.56   24.80
   6  -5   0  432.56   28.20
   6  -5   0  466.15   33.60
   6  -5   0  427.66   31.00
   6  -5   0  437.66   25.30
   6  -5   0  451.65   26.10
   6  -5   0  471.25   31.90
   6  -5   0  463.95   28.60
   6  -5   0  445.66   25.20
   6  -5   0  479.25   26.00
   6  -5   0  441.46   25.30
   6  -5   0  450.65   31.50
   6  -5   0  475.05   28.50
   6  -5   0  418.86   30.20
   6  -5   0  437.36   26.40
  -6   5   0  438.36   37.10
  -6   5   0  371.46   31.00
  -6   5   0  483.25   30.70
  -6   5   0  496.05   28.50
  -6   5   0  440.56   33.70
  -6   5   0  445.56   32.90
  -6   5   0  442.56   26.00
  -6   5   0  456.85   29.70
  -6   5   0  457.35   25.70
  -6   5   0  496.25   32.40
  -6   5   0  469.75   25.30
  -6   5   0  447.36   23.50
  -6   5   0  452.25   23.90
  -6   5   0  448.66   26.10
  -6   5   0  429.96   26.10
  -6   5   0  470.65   27.20
  -6   5   0  416.46   28.40
  -6   5   0  466.15   24.80
  -6   5   0  452.95   28.80
  -6   5   0  413.66   30.20
  -6   5   0  480.95   28.30
  -6   5   0  467.55   25.00
  -6   5   0  430.06   30.50
  -6   5   0  429.96   31.50
  -6   5   0  473.85   27.60
  -6   5   0  457.05   25.00
  -6   5   0  454.25   31.90
  -6   5   0  439.46   25.20
  -6   5   0  431.16   30.40
  -6   5   0  484.55   30.00
  -6   5   0  454.25   25.70
  -6   5   0  471.55   32.80
  -6   5   0  483.85   27.10
  -6   5   0  447.46   23.50
  -6   5   0  419.76   29.90
  -6   5   0  476.95   26.20
  -6   5   0  464.85   33.10
  -6   5   0  474.45   27.50
  -6   5   0  450.55   26.30
  -6   5   0  455.25   25.90
  -6   5   0  464.75   25.80
  -6   5   0  444.66   26.10
  -6   5   0  460.35   28.00
  -6   5   0  444.06   31.20
  -6   5   0  456.05   26.00
  -6   5   0  424.96   30.30
  -6   5   0  487.95   26.60
  -6   5   0  433.86   26.30
  -6   5   0  444.46   29.60
  -6   5   0  461.95   31.60
  -6   5   0  445.06   25.10
  -6   5   0  413.96   31.60
  -6   5   0  419.56   29.90
  -6   5   0  431.46   25.30
  -6   5   0  427.86   28.10
  -6   5   0  428.36   29.10
  -6   5   0  469.95   26.50
  -6   5   0  455.45   27.70
  -6   5   0  467.55   25.80
  -6   5   0  448.26   28.80
  -6   5   0  459.85   30.80
  -6   5   0  457.15   23.50
   5  -5   0  103.49    8.80
   5  -5   0  104.49    8.00
   5  -5   0  114.29    9.60
   5  -5   0   97.39    6.60
   5  -5   0   90.59   12.90
   5  -5   0   98.09    8.50
   5  -5   0   93.49    7.20
   5  -5   0  101.29    7.80
   5  -5   0  104.39    6.80
   5  -5   0   78.39   13.10
   5  -5   0   71.59   10.80
   5  -5   0  100.79    7.50
   5  -5   0  124.89   15.30
   5  -5   0  103.49    7.20
   5  -5   0   99.29    7.30
   5  -5   0   99.49   12.10
   5  -5   0   79.99   10.40
   5  -5   0   92.09   12.70
   5  -5   0  104.69    7.50
   5  -5   0   90.79    7.90
   5  -5   0   91.29    7.40
   5  -5   0   94.39    7.50
   5  -5   0   93.79   13.30
   5  -5   0  100.49    8.80
   5  -5   0  100.99    8.70
   5  -5   0   72.29   10.80
   5  -5   0   99.59   14.40
   5  -5   0   80.99   12.20
   5  -5   0   95.19    7.10
   5  -5   0  100.09   12.90
   5  -5   0  100.79    7.40
   5  -5   0   94.09    6.70
   5  -5   0  111.89   13.20
   5  -5   0   85.59   11.00
   5  -5   0   96.39   12.40
   5  -5   0  103.99   13.20
   5  -5   0  109.19    7.60
   5  -5   0   97.39    8.20
   5  -5   0  105.19    7.80
   5  -5   0  111.29    7.30
   5  -5   0   90.19    6.50
   5  -5   0   95.59   13.20
   5  -5   0  105.29    7.20
   5  -5   0   88.79    9.80
   5  -5   0   90.29    8.80
   5  -5   0   86.59    8.10
   5  -5   0  105.69   13.20
   5  -5   0   91.59   10.40
   5  -5   0  102.49   13.50
   5  -5   0  100.09    7.10
   5  -5   0  135.19   15.80
   5  -5   0  107.39    6.80
   5  -5   0   86.59   12.60
   5  -5   0   93.59    6.50
   5  -5   0  100.29   13.30
   5  -5   0   94.59    7.70
   5  -5   0   99.49    8.90
   5  -5   0  103.29   17.10
   5  -5   0  121.79   10.20
   5  -5   0   95.69   20.80
  -5   5   0  110.99   13.10
  -5   5   0  117.99   14.90
  -5   5   0  102.99    7.70
  -5   5   0   63.29   10.90
  -5   5   0  140.59   13.60
  -5   5   0  115.49   13.90
  -5   5   0  101.79    6.10
  -5   5   0   99.59    7.30
  -5   5   0  102.09    5.70
  -5   5   0   91.89    7.40
  -5   5   0  106.49    5.70
  -5   5   0   98.19    8.10
  -5   5   0  109.79   12.20
  -5   5   0  100.79    7.30
  -5   5   0  145.09   16.00
  -5   5   0   97.79    8.40
  -5   5   0  107.69   15.60
  -5   5   0  125.19   14.70
  -5   5   0   95.09   11.20
  -5   5   0  101.09    5.60
  -5   5   0  117.29   13.70
  -5   5   0  102.79    7.60
  -5   5   0   96.89   10.80
  -5   5   0   95.09    6.70
  -5   5   0  107.69   11.30
  -5   5   0  108.59    7.20
  -5   5   0   93.39   10.30
  -5   5   0  106.49   13.90
  -5   5   0  113.09    8.70
  -5   5   0   81.79   11.30
  -5   5   0  113.59   18.60
  -5   5   0  100.59   12.90
  -5   5   0  100.69    6.70
  -5   5   0   66.59   11.80
  -5   5   0   96.79   13.40
  -5   5   0  108.49   12.80
  -5   5   0  112.99    9.60
  -5   5   0  102.29    7.70
  -5   5   0  106.99    6.90
  -5   5   0   80.39    7.30
  -5   5   0  103.59    8.80
  -5   5   0  118.99   14.10
  -5   5   0  100.49    7.30
  -5   5   0   99.59    7.50
  -5   5   0  130.29   13.70
  -5   5   0  121.59   12.10
  -5   5   0   90.39    8.70
  -5   5   0   97.89   10.00
  -5   5   0  107.89    7.20
  -5   5   0  122.19   13.70
  -5   5   0   73.89    9.40
  -5   5   0   96.59    6.80
  -5   5   0   90.79   12.80
  -5   5   0  102.99    7.10
  -5   5   0  106.49    8.80
  -5   5   0   95.69    7.50
  -5   5   0   93.19    7.50
  -5   5   0  126.69   14.60
  -5   5   0  106.19    7.70
  -5   5   0  101.69    8.00
  -5   5   0  113.69    7.60
  -5   5   0  106.69    7.90
  -5   5   0   85.79   11.10
   4  -5   0  554.84   33.70
   4  -5   0  564.44   30.90
   4  -5   0  591.24   31.30
   4  -5   0  568.64   31.40
   4  -5   0  570.74   33.30
   4  -5   0  580.44   32.90
   4  -5   0  572.14   34.80
   4  -5   0  593.84   31.80
   4  -5   0  573.74   36.80
   4  -5   0  596.14   36.70
   4  -5   0  585.34   31.90
   4  -5   0  562.04   35.30
   4  -5   0  566.74   37.60
   4  -5   0  586.64   31.50
   4  -5   0  560.04   33.10
   4  -5   0  556.34   32.20
   4  -5   0  597.74   36.70
   4  -5   0  590.54   30.90
   4  -5   0  548.55   31.40
   4  -5   0  523.55   35.80
   4  -5   0  571.34   31.30
   4  -5   0  585.14   31.60
   4  -5   0  580.54   31.30
   4  -5   0  580.74   32.60
   4  -5   0  578.04   32.70
   4  -5   0  554.04   31.20
   4  -5   0  570.54   34.80
   4  -5   0  599.64   33.50
   4  -5   0  557.34   36.30
   4  -5   0  589.44   31.70
   4  -5   0  581.84   33.00
   4  -5   0  557.84   34.10
   4  -5   0  599.24   35.80
   4  -5   0  578.74   36.70
   4  -5   0  611.94   31.80
   4  -5   0  564.14   36.30
   4  -5   0  570.44   31.80
   4  -5   0  602.84   32.00
   4  -5   0  568.24   35.70
   4  -5   0  585.24   37.00
   4  -5   0  568.94   31.00
   4  -5   0  591.24   32.20
   4  -5   0  564.94   36.60
   4  -5   0  609.74   33.70
   4  -5   0  581.74   34.10
   4  -5   0  558.74   35.00
   4  -5   0  490.85   36.00
   4  -5   0  560.14   39.50
   4  -5   0  599.54   31.70
  -4   5   0  569.74   34.30
  -4   5   0  545.75   34.60
  -4   5   0  567.54   31.30
  -4   5   0  557.64   34.80
  -4   5   0  577.44   30.90
  -4   5   0  575.14   31.60
  -4   5   0  572.14   34.20
  -4   5   0  583.94   31.30
  -4   5   0  610.94   31.40
  -4   5   0  579.14   32.10
  -4   5   0  565.64   35.00
  -4   5   0  591.44   33.40
  -4   5   0  537.45   35.80
  -4   5   0  583.24   31.00
  -4   5   0  560.34   30.80
  -4   5   0  574.94   33.60
  -4   5   0  589.24   31.50
  -4   5   0  602.04   35.30
  -4   5   0  559.84   31.30
  -4   5   0  525.25   36.10
  -4   5   0  625.24   34.00
  -4   5   0  570.74   39.70
  -4   5   0  520.45   35.80
  -4   5   0  567.94   31.70
  -4   5   0  552.34   35.70
  -4   5   0  561.14   31.40
  -4   5   0  547.95   37.60
  -4   5   0  573.54   31.90
  -4   5   0  563.94   31.60
  -4   5   0  584.14   32.30
  -4   5   0  565.84   31.50
  -4   5   0  553.64   31.00
  -4   5   0  591.74   32.90
  -4   5   0  561.74   29.90
  -4   5   0  576.44   32.40
  -4   5   0  566.04   32.40
  -4   5   0  565.94   35.50
  -4   5   0  610.84   32.90
  -4   5   0  604.14   36.90
  -4   5   0  559.04   33.60
  -4   5   0  608.64   36.30
  -4   5   0  572.24   32.00
  -4   5   0  562.24   35.70
  -4   5   0  567.94   30.30
  -4   5   0  578.94   33.00
  -4   5   0  606.94   36.00
  -4   5   0  560.14   34.60
  -4   5   0  558.84   34.90
  -4   5   0  559.54   29.90
  -4   5   0  559.34   29.90
  -4   5   0  563.64   31.40
  -4   5   0  546.95   35.60
  -4   5   0  600.24   33.60
  -4   5   0  588.04   31.90
  -4   5   0  505.75   34.90
  -4   5   0  580.94   31.70
   3  -5   0   20.80    3.00
   3  -5   0   14.80    2.60
   3  -5   0   25.30    6.30
   3  -5   0   21.60    3.10
   3  -5   0   21.70    3.00
   3  -5   0   15.10    2.30
   3  -5   0   13.00    5.00
   3  -5   0   17.10    5.90
   3  -5   0   19.90    5.40
   3  -5   0   19.80    4.70
   3  -5   0   13.00    5.00
   3  -5   0   18.50    3.10
   3  -5   0   22.20    3.80
   3  -5   0   24.50    6.50
   3  -5   0   16.80    5.80
   3  -5   0   25.10    3.80
   3  -5   0   17.90    4.00
   3  -5   0   18.90    2.80
   3  -5   0   19.10    2.80
   3  -5   0   22.10    7.00
   3  -5   0   22.00    3.70
   3  -5   0   21.90    6.20
   3  -5   0   26.70    5.70
   3  -5   0   25.40    6.00
   3  -5   0   25.00    5.90
   3  -5   0   16.60    2.50
   3  -5   0   22.50    4.80
   3  -5   0   20.20    5.60
   3  -5   0   15.90    2.60
   3  -5   0   13.10    5.00
   3  -5   0   18.30    3.70
   3  -5   0   19.10    2.50
   3  -5   0   11.90    3.90
   3  -5   0   16.00    5.30
   3  -5   0   17.10    3.60
   3  -5   0   13.10    2.40
   3  -5   0   15.40    2.20
   3  -5   0   16.60    5.60
   3  -5   0   13.90    3.90
   3  -5   0   20.00    2.80
   3  -5   0   13.70    2.60
   3  -5   0   23.20    5.20
   3  -5   0   25.30    5.50
   3  -5   0   16.40    2.50
   3  -5   0   18.50    2.80
   3  -5   0   20.60    4.70
   3  -5   0   16.90    2.80
   3  -5   0   18.30    2.90
  -3   5   0   19.50    2.20
  -3   5   0   16.40    5.80
  -3   5   0   20.20    2.80
  -3   5   0   25.70    5.50
  -3   5   0   17.60    2.60
  -3   5   0   18.00    5.50
  -3   5   0   31.00    7.10
  -3   5   0   22.80    4.20
  -3   5   0   32.20    6.00
  -3   5   0   15.10    5.10
  -3   5   0   20.20    2.70
  -3   5   0   16.20    5.00
  -3   5   0   11.30    2.70
  -3   5   0   13.30    3.30
  -3   5   0   25.60    5.60
  -3   5   0   15.20    3.60
  -3   5   0   17.10    3.20
  -3   5   0   25.50    3.40
  -3   5   0    8.40    4.60
  -3   5   0   20.60    3.50
  -3   5   0   20.80    3.60
  -3   5   0   21.10    2.20
  -3   5   0   18.60    2.90
  -3   5   0   21.50    6.00
  -3   5   0   20.60    1.80
  -3   5   0   18.30    2.80
  -3   5   0   18.80    2.90
  -3   5   0   25.90    3.00
  -3   5   0   18.60    2.80
  -3   5   0   14.60    2.50
  -3   5   0   19.90    4.10
  -3   5   0   20.50    5.00
  -3   5   0   20.60    2.70
  -3   5   0   23.50    5.30
  -3   5   0   25.10    6.30
  -3   5   0   20.30    2.80
  -3   5   0   15.80    2.90
  -3   5   0   19.00    2.80
  -3   5   0   26.80    3.90
  -3   5   0   34.10    6.70
  -3   5   0   21.10    3.20
  -3   5   0   18.80    2.80
  -3   5   0   25.60    4.00
  -3   5   0   18.40    5.90
  -3   5   0   23.50    4.00
  -3   5   0   17.90    4.50
  -3   5   0    8.80    4.10
  -3   5   0   22.90    3.70
  -3   5   0    8.90    4.60
  -3   5   0   18.20    3.50
  -3   5   0   19.00    2.50
  -3   5   0   16.50    2.60
  -3   5   0   19.30    2.90
  -3   5   0   21.40    5.90
  -3   5   0   18.90    3.60
  -3   5   0   19.10    4.90
  -3   5   0   18.20    2.20
   2  -5   0    0.50    1.80
   2  -5   0   -1.70    2.00
   2  -5   0    1.60    1.20
   2  -5   0    1.20    0.80
   2  -5   0   -0.40    2.60
   2  -5   0    0.90    1.10
   2  -5   0    4.10    4.10
   2  -5   0    1.90    1.20
   2  -5   0    0.30    2.10
   2  -5   0    2.10    3.00
   2  -5   0    0.30    1.30
   2  -5   0    4.30    3.00
   2  -5   0    0.80    1.20
   2  -5   0    2.30    1.60
   2  -5   0    1.50    1.20
   2  -5   0    1.40    1.20
   2  -5   0    0.40    0.90
   2  -5   0    1.60    2.50
   2  -5   0    6.60    3.50
   2  -5   0   -1.20    1.80
   2  -5   0    1.40    2.20
   2  -5   0    0.30    1.50
   2  -5   0    3.90    1.40
   2  -5   0    2.10    3.00
   2  -5   0    1.40    1.20
   2  -5   0    2.10    1.30
   2  -5   0    1.40    1.10
   2  -5   0   -1.50    1.10
   2  -5   0    4.70    3.30
   2  -5   0   -1.00    2.30
   2  -5   0    3.10    3.70
   2  -5   0    2.10    2.60
   2  -5   0    0.80    0.90
   2  -5   0    1.70    1.60
   2  -5   0    0.50    1.00
   2  -5   0    2.10    1.40
   2  -5   0    2.00    2.30
   2  -5   0    1.20    1.20
   2  -5   0    1.70    2.20
   2  -5   0    2.00    2.30
   2  -5   0    2.20    1.70
   2  -5   0    0.80    1.00
   2  -5   0    1.00    3.10
   2  -5   0    0.30    2.60
   2  -5   0    1.50    3.00
   2  -5   0    1.40    1.30
   2  -5   0    3.10    1.30
   2  -5   0   -0.60    2.80
   2  -5   0   -0.10    1.50
   2  -5   0    3.00    3.80
   2  -5   0    0.40    1.10
   2  -5   0    2.30    1.70
   2  -5   0    1.40    1.00
   2  -5   0   -0.30    2.20
  -2   5   0    2.50    2.70
  -2   5   0   -1.30    1.00
  -2   5   0    2.80    1.90
  -2   5   0    4.80    3.10
  -2   5   0    1.50    1.20
  -2   5   0    1.40    0.70
  -2   5   0   -0.60    1.20
  -2   5   0    0.70    1.30
  -2   5   0    0.70    0.60
  -2   5   0    0.60    1.70
  -2   5   0    0.90    1.10
  -2   5   0   -0.40    2.60
  -2   5   0    1.30    1.40
  -2   5   0    0.50    1.20
  -2   5   0    2.20    1.50
  -2   5   0    0.90    1.30
  -2   5   0    0.70    2.20
  -2   5   0    0.60    2.90
  -2   5   0    1.50    1.50
  -2   5   0    1.20    1.50
  -2   5   0    1.30    0.90
  -2   5   0    0.50    0.70
  -2   5   0    0.60    0.90
  -2   5   0    2.80    3.20
  -2   5   0    3.00    1.30
  -2   5   0    1.70    2.00
  -2   5   0    2.50    2.40
  -2   5   0    0.00    1.80
  -2   5   0    0.80    1.10
  -2   5   0    1.10    1.10
  -2   5   0   -1.40    2.10
  -2   5   0    2.50    2.40
  -2   5   0   -0.10    0.90
  -2   5   0   -1.10    1.90
  -2   5   0    0.00    2.50
  -2   5   0   -1.10    1.00
  -2   5   0   -3.50    2.60
  -2   5   0    1.90    2.10
  -2   5   0    1.10    1.10
  -2   5   0    1.00    1.20
  -2   5   0    0.00    0.90
  -2   5   0   -1.10    1.90
  -2   5   0    1.50    1.10
  -2   5   0    0.90    2.40
  -2   5   0    0.50    2.80
  -2   5   0    1.80    2.40
  -2   5   0    2.40    1.40
  -2   5   0    1.00    1.40
  -2   5   0    2.00    2.10
  -2   5   0    1.10    1.30
  -2   5   0    2.80    3.40
  -2   5   0    0.30    1.00
  -2   5   0    0.70    1.00
  -2   5   0    3.30    2.00
  -2   5   0    1.50    0.80
  -2   5   0    0.20    2.50
  -2   5   0    0.30    1.10
  -2   5   0    0.70    1.10
   1  -5   0  534.55   29.50
   1  -5   0  544.15   29.40
   1  -5   0  536.45   28.70
   1  -5   0  521.75   30.00
   1  -5   0  526.85   30.20
   1  -5   0  513.85   31.50
   1  -5   0  455.45   31.50
   1  -5   0  522.35   28.20
   1  -5   0  531.45   30.10
   1  -5   0  531.95   28.20
   1  -5   0  486.55   30.30
   1  -5   0  513.45   28.50
   1  -5   0  504.85   29.50
   1  -5   0  460.65   31.30
   1  -5   0  498.35   31.30
   1  -5   0  523.65   28.60
   1  -5   0  495.15   28.40
   1  -5   0  530.45   28.30
   1  -5   0  496.65   28.20
   1  -5   0  525.45   28.30
   1  -5   0  450.35   31.00
   1  -5   0  516.95   30.00
   1  -5   0  502.65   28.20
   1  -5   0  526.15   28.20
   1  -5   0  529.75   28.10
   1  -5   0  519.75   28.40
   1  -5   0  502.15   28.80
   1  -5   0  545.05   28.60
   1  -5   0  507.25   29.20
   1  -5   0  534.65   29.60
   1  -5   0  510.25   31.40
   1  -5   0  535.05   28.30
   1  -5   0  513.25   28.40
   1  -5   0  500.75   29.40
   1  -5   0  554.84   28.90
   1  -5   0  568.64   28.70
   1  -5   0  567.54   29.00
   1  -5   0  536.55   28.90
   1  -5   0  528.25   28.20
   1  -5   0  547.85   28.60
   1  -5   0  539.65   29.20
   1  -5   0  511.85   28.40
  -1   5   0  538.45   28.10
  -1   5   0  514.55   28.50
  -1   5   0  529.85   29.40
  -1   5   0  518.25   29.10
  -1   5   0  537.25   28.70
  -1   5   0  550.34   29.50
  -1   5   0  520.75   29.20
  -1   5   0  528.05   28.50
  -1   5   0  527.25   28.50
  -1   5   0  536.25   29.10
  -1   5   0  518.45   28.30
  -1   5   0  499.95   27.40
  -1   5   0  544.35   29.20
  -1   5   0  515.95   28.20
  -1   5   0  517.25   30.90
  -1   5   0  502.05   28.10
  -1   5   0  522.45   27.80
  -1   5   0  536.25   29.90
  -1   5   0  519.45   28.00
  -1   5   0  560.44   30.80
  -1   5   0  528.35   30.10
  -1   5   0  529.95   28.40
  -1   5   0  518.75   28.00
  -1   5   0  530.35   28.40
  -1   5   0  523.25   28.10
  -1   5   0  553.84   29.80
  -1   5   0  491.95   29.30
  -1   5   0  537.75   28.30
  -1   5   0  511.15   28.40
  -1   5   0  524.45   28.70
  -1   5   0  545.35   31.30
  -1   5   0  534.85   30.10
  -1   5   0  548.65   28.80
  -1   5   0  542.35   27.90
  -1   5   0  525.95   28.20
  -1   5   0  514.15   28.50
  -1   5   0  515.55   28.50
  -1   5   0  500.95   27.50
  -1   5   0  544.45   28.40
  -1   5   0  552.44   28.00
  -1   5   0  430.56   31.00
  -1   5   0  497.15   31.00
  -1   5   0  523.65   28.20
  -1   5   0  517.65   28.20
  -1   5   0  529.75   29.60
  -1   5   0  523.85   29.40
  -1   5   0  494.25   27.50
  -1   5   0  473.75   31.20
  -1   5   0  541.15   28.40
  -1   5   0  543.65   28.50
  -1   5   0  513.95   28.40
  -1   5   0  582.84   32.10
  -1   5   0  577.44   29.50
  -1   5   0  518.75   28.40
  -1   5   0  569.04   29.30
  -1   5   0  539.35   28.30
   0  -5   0    2.00    1.40
   0  -5   0    4.40    2.70
   0  -5   0    2.60    0.90
   0  -5   0    3.30    1.10
   0  -5   0    4.70    1.40
   0  -5   0    3.10    1.30
   0  -5   0    1.90    1.90
   0  -5   0    5.60    1.30
   0  -5   0    5.20    1.90
   0  -5   0    3.80    1.00
   0  -5   0    4.20    1.70
   0  -5   0    0.90    1.10
   0  -5   0    2.90    1.10
   0  -5   0    5.40    2.50
   0  -5   0    1.50    2.30
   0  -5   0    1.40    1.80
   0  -5   0    5.50    2.30
   0  -5   0    3.50    1.30
   0  -5   0    5.70    1.40
   0  -5   0    2.90    0.90
   0  -5   0    4.40    1.60
   0  -5   0    3.10    1.10
   0  -5   0    4.70    1.40
   0  -5   0    3.20    1.50
   0  -5   0    3.00    2.70
   0  -5   0    5.40    1.60
   0  -5   0    5.90    3.00
   0  -5   0    5.10    2.80
   0  -5   0    4.00    1.40
   0  -5   0   -0.20    1.30
   0  -5   0    5.20    1.30
   0  -5   0    4.00    1.40
   0  -5   0    4.30    1.20
   0  -5   0    0.60    1.60
   0  -5   0    2.10    1.60
   0  -5   0    4.60    1.30
   0  -5   0    4.30    3.00
   0  -5   0   -0.50    1.20
   0  -5   0    2.90    1.00
   0  -5   0    3.90    1.30
   0  -5   0    4.30    1.10
   0  -5   0    0.30    1.20
   0  -5   0    6.00    1.60
   0  -5   0    2.80    1.50
   0  -5   0    2.20    1.30
   0   5   0    5.40    1.80
   0   5   0   -0.50    2.10
   0   5   0    3.60    1.20
   0   5   0    3.20    1.30
   0   5   0    4.80    1.30
   0   5   0    2.50    1.20
   0   5   0    2.80    1.40
   0   5   0    4.10    1.00
   0   5   0    4.20    1.40
   0   5   0    3.50    1.20
   0   5   0    5.40    1.20
   0   5   0    6.70    1.40
   0   5   0    3.30    2.30
   0   5   0    2.50    1.10
   0   5   0    1.80    1.10
   0   5   0    0.00    1.60
   0   5   0    4.50    2.00
   0   5   0    4.50    1.70
   0   5   0    1.60    1.70
   0   5   0    3.10    2.50
   0   5   0    4.90    1.60
   0   5   0   -1.10    2.10
   0   5   0    3.20    1.60
   0   5   0    4.80    1.30
   0   5   0    6.20    1.70
   0   5   0    3.30    1.10
   0   5   0    3.20    1.20
   0   5   0    4.20    1.00
   0   5   0    2.80    1.30
   0   5   0    5.10    1.50
   0   5   0    1.60    1.70
   0   5   0    2.60    0.80
   0   5   0    2.30    1.10
   0   5   0    3.80    1.30
   0   5   0    5.70    1.30
   0   5   0   -4.20    5.50
   0   5   0    2.90    2.00
   0   5   0    1.20    1.20
   0   5   0    2.20    1.10
   0   5   0    5.00    1.10
   0   5   0    2.60    2.50
   0   5   0    3.20    1.10
   0   5   0    3.30    1.70
   0   5   0    4.30    1.10
   0   5   0    1.60    2.30
   0   5   0    4.40    1.20
   0   5   0    3.00    1.20
   0   5   0    2.90    1.10
   0   5   0    1.80    1.70
   0   5   0    1.20    1.20
   0   5   0    4.80    1.20
  -1  -5   0  545.85   27.70
  -1  -5   0  509.85   30.00
  -1  -5   0  524.85   28.40
  -1  -5   0  504.25   30.10
  -1  -5   0  484.85   30.10
  -1  -5   0  512.95   28.30
  -1  -5   0  534.25   28.10
  -1  -5   0  538.95   27.80
  -1  -5   0  543.15   27.80
  -1  -5   0  539.65   28.00
  -1  -5   0  460.75   30.00
  -1  -5   0  533.35   28.90
  -1  -5   0  521.05   28.30
  -1  -5   0  523.35   28.10
  -1  -5   0  529.05   28.30
  -1  -5   0  521.15   28.90
  -1  -5   0  525.95   28.30
  -1  -5   0  531.55   28.10
  -1  -5   0  519.95   28.20
  -1  -5   0  509.75   28.10
  -1  -5   0  536.95   28.00
  -1  -5   0  522.55   27.80
  -1  -5   0  507.75   28.00
  -1  -5   0  503.95   28.60
  -1  -5   0  520.35   27.90
  -1  -5   0  527.45   28.40
  -1  -5   0  534.45   28.20
  -1  -5   0  536.85   28.70
  -1  -5   0  535.75   28.00
  -1  -5   0  492.75   28.40
  -1  -5   0  516.05   28.20
  -1  -5   0  467.35   30.20
  -1  -5   0  538.15   28.10
  -1  -5   0  483.45   30.10
  -1  -5   0  523.75   28.00
  -1  -5   0  531.55   29.10
  -1  -5   0  552.54   28.30
  -1  -5   0  520.45   27.90
  -1  -5   0  513.15   27.70
  -1  -5   0  504.75   30.50
  -1  -5   0  529.95   28.10
  -1  -5   0  498.95   27.80
  -1  -5   0  533.45   28.80
  -1  -5   0  546.25   28.20
   1   5   0  539.05   27.80
   1   5   0  533.15   27.40
   1   5   0  492.25   28.00
   1   5   0  546.25   28.80
   1   5   0  507.05   27.50
   1   5   0  450.15   29.80
   1   5   0  507.85   28.00
   1   5   0  513.65   27.80
   1   5   0  491.25   27.40
   1   5   0  519.05   27.70
   1   5   0  512.35   27.60
   1   5   0  505.75   29.70
   1   5   0  517.65   30.10
   1   5   0  516.15   27.50
   1   5   0  508.05   28.10
   1   5   0  552.64   27.60
   1   5   0  561.64   32.40
   1   5   0  548.75   27.90
   1   5   0  545.25   28.60
   1   5   0  512.75   27.50
   1   5   0  519.05   27.30
   1   5   0  520.25   27.70
   1   5   0  516.95   28.00
   1   5   0  521.35   27.40
   1   5   0  591.84   29.50
   1   5   0  523.45   27.70
   1   5   0  530.05   28.30
   1   5   0  527.75   28.10
   1   5   0  519.05   27.50
   1   5   0  536.35   27.90
   1   5   0  529.35   28.40
   1   5   0  509.45   28.10
   1   5   0  544.75   28.00
   1   5   0  518.25   27.90
   1   5   0  525.85   27.40
   1   5   0  519.55   27.80
   1   5   0  529.75   28.20
   1   5   0  538.55   28.70
   1   5   0  502.85   28.10
   1   5   0  522.75   27.50
   1   5   0  525.75   28.00
   1   5   0  506.05   27.60
   1   5   0  496.05   27.50
   1   5   0  550.54   27.90
  -2  -5   0    1.00    1.30
  -2  -5   0    0.50    1.10
  -2  -5   0    0.40    1.30
  -2  -5   0    1.00    0.80
  -2  -5   0    0.60    0.80
  -2  -5   0   -0.70    1.50
  -2  -5   0    0.70    2.40
  -2  -5   0    0.90    0.90
  -2  -5   0    1.50    0.80
  -2  -5   0    0.70    0.80
  -2  -5   0    1.70    2.10
  -2  -5   0    3.30    2.00
  -2  -5   0    3.50    1.90
  -2  -5   0    0.30    0.90
  -2  -5   0    0.30    2.30
  -2  -5   0    1.50    2.10
  -2  -5   0    1.10    0.80
  -2  -5   0    1.20    1.30
  -2  -5   0    0.10    1.30
  -2  -5   0    0.90    1.80
  -2  -5   0    1.80    1.10
  -2  -5   0    1.90    0.80
  -2  -5   0    1.40    1.10
  -2  -5   0    0.50    0.70
  -2  -5   0   -0.80    1.10
  -2  -5   0   -0.20    0.80
  -2  -5   0    2.10    1.00
  -2  -5   0    2.50    1.20
  -2  -5   0    1.90    1.10
  -2  -5   0    0.10    4.10
  -2  -5   0    0.70    0.90
  -2  -5   0    3.10    1.30
  -2  -5   0    0.30    0.70
  -2  -5   0   -0.10    2.30
  -2  -5   0    1.10    1.20
  -2  -5   0    0.60    1.00
  -2  -5   0    2.30    1.20
  -2  -5   0   -2.20    1.80
   2   5   0    0.80    1.10
   2   5   0    2.00    0.80
   2   5   0    1.80    1.00
   2   5   0    2.00    1.60
   2   5   0    3.30    1.70
   2   5   0    0.90    1.00
   2   5   0    1.00    1.30
   2   5   0   -0.60    1.10
   2   5   0    1.30    0.80
   2   5   0    1.10    0.70
   2   5   0   -0.30    1.40
   2   5   0    0.80    0.90
   2   5   0    1.10    1.00
   2   5   0    1.90    1.10
   2   5   0    1.40    0.80
   2   5   0    4.00    3.30
   2   5   0    2.20    1.10
   2   5   0    3.30    2.10
   2   5   0    4.60    2.30
   2   5   0    1.60    0.80
   2   5   0    0.10    0.60
   2   5   0    2.50    1.30
   2   5   0    1.80    1.50
   2   5   0    0.50    0.90
   2   5   0    1.80    1.00
   2   5   0    1.00    1.10
   2   5   0    2.90    1.80
   2   5   0    0.60    0.70
   2   5   0    3.60    2.30
   2   5   0    1.20    0.70
   2   5   0    1.70    1.30
   2   5   0    0.40    0.80
   2   5   0    1.60    1.50
   2   5   0    0.10    0.50
   2   5   0    0.90    0.70
   2   5   0    2.40    1.30
   2   5   0    0.70    1.30
   2   5   0    0.70    1.90
   2   5   0    3.70    2.30
   2   5   0    1.80    0.90
   2   5   0    1.40    1.00
   2   5   0   -0.30    1.70
   2   5   0    0.90    1.40
   2   5   0    1.90    1.20
   2   5   0    1.00    1.20
   2   5   0    0.40    0.70
   2   5   0    1.20    1.90
   2   5   0    3.80    1.40
  -3  -5   0   23.50    2.30
  -3  -5   0   18.10    3.50
  -3  -5   0   15.70    2.00
  -3  -5   0   22.40    3.50
  -3  -5   0   17.40    2.70
  -3  -5   0   16.30    3.30
  -3  -5   0   22.10    3.80
  -3  -5   0   22.40    2.30
  -3  -5   0   20.20    2.10
  -3  -5   0   19.10    3.10
  -3  -5   0   17.30    3.40
  -3  -5   0   14.60    2.20
  -3  -5   0   17.10    2.00
  -3  -5   0   15.60    2.30
  -3  -5   0   23.40    3.10
  -3  -5   0   25.40    2.50
  -3  -5   0   22.20    3.30
  -3  -5   0   23.20    3.70
  -3  -5   0   20.10    3.60
  -3  -5   0   18.80    2.30
  -3  -5   0   22.50    2.60
  -3  -5   0   18.00    2.60
  -3  -5   0   22.20    3.00
  -3  -5   0   19.90    3.50
  -3  -5   0   24.00    2.50
  -3  -5   0   14.30    2.80
  -3  -5   0   20.70    4.00
  -3  -5   0   19.80    3.10
  -3  -5   0   28.30    3.10
  -3  -5   0   19.90    2.10
  -3  -5   0   20.40    3.00
  -3  -5   0   17.90    4.10
  -3  -5   0   16.10    2.10
  -3  -5   0   23.10    4.50
  -3  -5   0   23.10    6.00
  -3  -5   0   20.90    3.60
  -3  -5   0   21.40    2.50
  -3  -5   0   23.30    2.70
  -3  -5   0   21.90    2.80
  -3  -5   0   20.40    2.60
  -3  -5   0   21.70    2.90
  -3  -5   0   22.80    3.00
  -3  -5   0   16.70    2.50
  -3  -5   0   19.30    1.90
  -3  -5   0   16.50    3.30
  -3  -5   0   17.90    3.10
  -3  -5   0   22.50    3.40
  -3  -5   0   15.00    2.80
  -3  -5   0   15.40    2.80
  -3  -5   0   22.20    3.30
  -3  -5   0   13.60    2.50
  -3  -5   0   25.40    6.60
  -3  -5   0   16.60    2.90
  -3  -5   0   28.00    3.40
   3   5   0   10.90    3.00
   3   5   0   17.50    2.90
   3   5   0   22.60    3.10
   3   5   0   18.50    2.20
   3   5   0   25.40    2.60
   3   5   0   20.70    2.80
   3   5   0   18.80    1.60
   3   5   0   15.80    1.90
   3   5   0   18.70    3.30
   3   5   0   14.90    3.20
   3   5   0   20.80    2.00
   3   5   0   20.90    2.80
   3   5   0   18.40    2.00
   3   5   0   18.00    2.10
   3   5   0   17.10    2.50
   3   5   0   15.50    3.60
   3   5   0   14.40    5.50
   3   5   0   22.10    3.60
   3   5   0   16.80    2.70
   3   5   0   22.70    3.40
   3   5   0   20.80    2.10
   3   5   0   18.00    3.40
   3   5   0   17.70    2.80
   3   5   0   23.30    4.40
   3   5   0   15.90    3.30
   3   5   0   21.50    4.20
   3   5   0   18.60    2.50
   3   5   0   17.70    3.30
   3   5   0   21.20    4.40
   3   5   0   20.20    2.80
   3   5   0   18.50    4.20
   3   5   0   15.70    2.10
   3   5   0   19.00    2.70
   3   5   0   24.60    3.20
   3   5   0   18.70    3.40
   3   5   0   18.60    3.70
   3   5   0   20.80    3.80
   3   5   0   20.70    2.60
   3   5   0   14.10    1.90
   3   5   0   19.00    3.20
   3   5   0   12.50    2.70
   3   5   0   26.30    6.70
   3   5   0   20.30    2.50
   3   5   0   27.00    5.50
   3   5   0   15.90    3.30
   3   5   0   13.90    3.20
   3   5   0   25.40    2.50
  -4  -5   0  564.54   33.10
  -4  -5   0  569.74   31.10
  -4  -5   0  575.84   30.60
[truncated: 24,973,978 more chars]
