# Supplementary material for: Iron‐Catalyzed trans‐Hydrostannation of Terminal Alkynes
Source: Angew Chem Int Ed Engl. 2025 Aug 21;64(41):e202514794. doi: 10.1002/anie.202514794 (PMC12501755; doi:10.1002/anie.202514794)
Supplement: Supplementary file 2 — Supporting Information [file ANIE-64-e202514794-s002.zip › 15894-Deposition.cif]

data_15894sadabs

_publ_requested_journal          'Angew.Chem.-Int.Ed.'
_publ_section_title              
; 	
 Iron-Catalyzed trans-Hydrostannation of Terminal Alkynes
;

loop_
_publ_author_name
_publ_author_address

'Soumyadeep Chakrabortty'
;     Max-Planck-Institut f\"ur Kohlenforschung				
      Kaiser-Wilhelm-Platz 1
      45470 M\"ulheim an der Ruhr
      Germany
;
'Alois F\"urstner'
;     Max-Planck-Institut f\"ur Kohlenforschung
      Kaiser-Wilhelm-Platz 1
      45470 M\"ulheim an der Ruhr
      Germany
;

_audit_block_code                15894
_audit_creation_date             2024-09-16
_audit_creation_method           
;
Olex2 1.5
(compiled 2023.08.24 svn.re1ec1418 for OlexSys, GUI svn.r6817)
;

_shelx_SHELXL_version_number     2019/3

_audit_contact_author_address    ?
_audit_contact_author_email      ?
_audit_contact_author_phone      ?
_publ_contact_author_id_orcid    ?
_publ_section_references         
;
Dolomanov, O.V., Bourhis, L.J., Gildea, R.J, Howard, J.A.K. & Puschmann, H.
 (2009), J. Appl. Cryst. 42, 339-341.

Sheldrick, G.M. (2015). Acta Cryst. A71, 3-8.

Sheldrick, G.M. (2015). Acta Cryst. C71, 3-8.
;
_chemical_name_common            ?
_chemical_name_systematic        
;
IUPAC - Systematic Name
;
_chemical_formula_moiety         'C16 H31 Br Fe N2'
_chemical_formula_sum            'C16 H31 Br Fe N2'
_chemical_formula_weight         387.19
_chemical_melting_point          ?
_chemical_properties_physical    
'Air-sensitive, Moisture-sensitive, Hygroscopic, Heat-sensitive'
_chemical_absolute_configuration rmad

loop_
_atom_type_symbol
_atom_type_description
_atom_type_scat_dispersion_real
_atom_type_scat_dispersion_imag
_atom_type_scat_source
C C 0.0033 0.0016 'International Tables Vol C Tables 4.2.6.8 and 6.1.1.4'
H H 0.0000 0.0000 'International Tables Vol C Tables 4.2.6.8 and 6.1.1.4'
N N 0.0061 0.0033 'International Tables Vol C Tables 4.2.6.8 and 6.1.1.4'
Fe Fe 0.3463 0.8444 'International Tables Vol C Tables 4.2.6.8 and 6.1.1.4'
Br Br -0.2901 2.4595 'International Tables Vol C Tables 4.2.6.8 and 6.1.1.4'

_shelx_space_group_comment       
;
The symmetry employed for this shelxl refinement is uniquely defined
by the following loop, which should always be used as a source of
symmetry information in preference to the above space-group names.
They are only intended as comments.
;
_space_group_crystal_system      monoclinic
_space_group_IT_number           14
_space_group_name_H-M_alt        'P 1 21/n 1'
_space_group_name_Hall           '-P 2yn'

_symmetry_cell_setting           MONOCLINIC
_symmetry_space_group_name_H-M   'P21/n'
_symmetry_space_group_name_Hall  '-P 2yn'
_symmetry_Int_Tables_number      14

loop_
_space_group_symop_operation_xyz
'x, y, z'
'-x+1/2, y+1/2, -z+1/2'
'-x, -y, -z'
'x-1/2, -y-1/2, z-1/2'

_cell_length_a                   10.3475(5)
_cell_length_b                   14.3632(8)
_cell_length_c                   12.1802(7)
_cell_angle_alpha                90
_cell_angle_beta                 90.457(2)
_cell_angle_gamma                90
_cell_volume                     1810.20(17)
_cell_formula_units_Z            4

_cell_measurement_reflns_used    9449
_cell_measurement_temperature    100(2)
_cell_measurement_theta_max      31.56
_cell_measurement_theta_min      2.43
_shelx_estimated_absorpt_T_max   0.846
_shelx_estimated_absorpt_T_min   0.554
_exptl_absorpt_coefficient_mu    3.034
_exptl_absorpt_correction_T_max  0.88404
_exptl_absorpt_correction_T_min  0.57061
_exptl_absorpt_correction_type   gaussian
_exptl_absorpt_process_details   'SADABS (Bruker AXS, 2012)'
_exptl_special_details           
;
Crystal mounted on a MiTeGen loop using Perfluoropolyether PFO-XR75
;
_exptl_crystal_colour            yellow
_exptl_crystal_colour_primary    yellow
_exptl_crystal_density_diffrn    1.421
_exptl_crystal_density_meas      ?
_exptl_crystal_density_method    ?
_exptl_crystal_recrystallization_method 
'Re-crystallisation from solvent:  tetrahydrofurane'
_exptl_crystal_description       needle
_exptl_crystal_F_000             808

loop_
_exptl_crystal_face_index_h
_exptl_crystal_face_index_k
_exptl_crystal_face_index_l
_exptl_crystal_face_perp_dist
-1.00 -1.00 -1.00 0.0350
1.00 1.00 1.00 0.0150
1.00 -1.00 1.00 0.0400
-1.00 1.00 -1.00 0.0100
1.00 0.00 -1.00 0.1050
-1.00 0.00 1.00 0.0850
0.00 1.00 0.00 0.0050
0.00 -1.00 0.00 0.0650
_exptl_crystal_size_max          0.221
_exptl_crystal_size_mid          0.131
_exptl_crystal_size_min          0.057
_exptl_transmission_factor_max   ?
_exptl_transmission_factor_min   ?
_diffrn_reflns_av_R_equivalents  0.0422
_diffrn_reflns_av_unetI/netI     0.0249
_diffrn_reflns_Laue_measured_fraction_full 1.000
_diffrn_reflns_Laue_measured_fraction_max 1.000
_diffrn_reflns_limit_h_max       14
_diffrn_reflns_limit_h_min       -14
_diffrn_reflns_limit_k_max       20
_diffrn_reflns_limit_k_min       -20
_diffrn_reflns_limit_l_max       17
_diffrn_reflns_limit_l_min       -17
_diffrn_reflns_number            59892
_diffrn_reflns_point_group_measured_fraction_full 1.000
_diffrn_reflns_point_group_measured_fraction_max 1.000
_diffrn_reflns_theta_full        25.242
_diffrn_reflns_theta_max         30.998
_diffrn_reflns_theta_min         2.192
_diffrn_ambient_temperature      100(2)
_diffrn_detector_area_resol_mean 66.67
_diffrn_measured_fraction_theta_full 1.000
_diffrn_measured_fraction_theta_max 1.000
_diffrn_measurement_device_type  'Bruker-AXS Kappa Mach3 APEX-II'
_diffrn_measurement_method       'CCD \f- and \w-scans'
_diffrn_radiation_type           Mo-K\a
_diffrn_radiation_wavelength     0.71073
_diffrn_radiation_source         I\mS
_diffrn_radiation_monochromator  'Incoatec Helios mirrors'
_diffrn_source_current           0.0
_diffrn_source_power             0.0
_diffrn_source_voltage           0.0
_diffrn_standards_number         0
_reflns_Friedel_coverage         0.000
_reflns_Friedel_fraction_full    .
_reflns_Friedel_fraction_max     .
_reflns_number_gt                4914
_reflns_number_total             5765
_reflns_special_details          
;
 Reflections were merged by SHELXL according to the crystal
 class for the calculation of statistics and refinement.
 
 _reflns_Friedel_fraction is defined as the number of unique
 Friedel pairs measured divided by the number that would be
 possible theoretically, ignoring centric projections and
 systematic absences.
;
_reflns_threshold_expression     'I > 2\s(I)'
_computing_cell_refinement       'SAINT software (Bruker AXS, 2004)'

_computing_data_collection       'APEX3 (Bruker AXS, 2005-2017)'
_computing_data_reduction        'SAINT software (Bruker AXS, 2004)'
_computing_molecular_graphics    'DIAMOND (Crystal Impact GbR, 1997-2014)'
_computing_publication_material  'Olex2 1.5 (Dolomanov et al., 2009)'
_computing_structure_refinement  'SHELXL (G. M. Sheldrick, 2015)'
_computing_structure_solution    'SHELXT (G. M. Sheldrick, 2015)'
_refine_diff_density_max         0.468
_refine_diff_density_min         -0.357
_refine_diff_density_rms         0.067
_refine_ls_extinction_coef       .
_refine_ls_extinction_method     none
_refine_ls_goodness_of_fit_ref   1.030
_refine_ls_hydrogen_treatment    constr
_refine_ls_matrix_type           full
_refine_ls_number_parameters     190
_refine_ls_number_reflns         5765
_refine_ls_number_restraints     0
_refine_ls_R_factor_all          0.0325
_refine_ls_R_factor_gt           0.0231
_refine_ls_restrained_S_all      1.030
_refine_ls_shift/su_max          0.003
_refine_ls_shift/su_mean         0.000
_refine_ls_structure_factor_coef Fsqd
_refine_ls_weighting_details     
'w=1/[\s^2^(Fo^2^)+(0.0204P)^2^+0.7696P] where P=(Fo^2^+2Fc^2^)/3'
_refine_ls_weighting_scheme      calc
_refine_ls_wR_factor_gt          0.0481
_refine_ls_wR_factor_ref         0.0506


_refine_special_details          
;
 Refinement of F^2^ against ALL reflections.  The weighted R-factor wR and
 goodness of fit S are based on F^2^, conventional R-factors R are based
 on F, with F set to zero for negative F^2^. The threshold expression of
 F^2^ > 2sigma(F^2^) is used only for calculating R-factors(gt) etc. and is
 not relevant to the choice of reflections for refinement.  R-factors based
 on F^2^ are statistically about twice as large as those based on F, and R-
 factors based on ALL data will be even larger.

 The minimum and maximum estimated transmissions from the multi-scan
 scaling are 0.5946 and 0.8859 (SADABS).

-------------------------------------------------------------------------------

INTENSITY STATISTICS FOR DATASET # 1  15894sadabs.raw

Resolution   #Data #Theory %Complete Redundancy Mean I Mean I/s Rmerge  Rsigma

Inf - 2.91      94     94    100.0    16.01     77.30   90.27  0.0202  0.0066
2.91 - 1.89     221    221    100.0    17.55     66.50   99.69  0.0203  0.0072
1.89 - 1.48     316    316    100.0    17.98     44.23   82.77  0.0240  0.0082
1.48 - 1.29     318    318    100.0    17.92     26.51   67.97  0.0332  0.0104
1.29 - 1.17     310    310    100.0    17.53     24.44   59.47  0.0369  0.0115
1.17 - 1.08     339    339    100.0    15.99     24.02   54.36  0.0416  0.0131
1.08 - 1.02     291    291    100.0    12.17     18.29   37.91  0.0496  0.0184
1.02 - 0.97     306    306    100.0    10.50     18.35   34.09  0.0532  0.0214
0.97 - 0.92     375    375    100.0     9.14     11.83   23.64  0.0670  0.0303
0.92 - 0.89     249    249    100.0     8.35     11.12   21.31  0.0756  0.0347
0.89 - 0.85     410    410    100.0     7.66     10.28   18.70  0.0831  0.0404
0.85 - 0.83     241    241    100.0     7.48      8.52   15.72  0.1000  0.0484
0.83 - 0.80     379    379    100.0     7.16      9.33   15.68  0.0911  0.0474
0.80 - 0.78     326    326    100.0     7.05      9.29   15.85  0.0930  0.0510
0.78 - 0.76     320    320    100.0     6.80      6.63   11.10  0.1255  0.0683
0.76 - 0.74     371    371    100.0     6.52      6.98   11.40  0.1236  0.0707
0.74 - 0.73     204    204    100.0     6.36      6.94   10.92  0.1231  0.0727
0.73 - 0.71     436    436    100.0     6.29      6.37    9.87  0.1408  0.0828
0.71 - 0.70     228    228    100.0     5.99      5.88    8.95  0.1515  0.0924
0.70 - 0.69     248    248    100.0     5.93      4.53    7.28  0.1865  0.1148
0.69 - 0.68     291    341     85.3     3.24      4.41    5.10  0.1934  0.1724
------------------------------------------------------------------------------
0.78 - 0.68    2098   2148     97.7     5.86      6.03    9.36  0.1404  0.0897
Inf - 0.68    6273   6323     99.2     9.87     16.53   30.76  0.0421  0.0263

Merged [A],  lowest resolution = 14.36 Angstroms

-------------------------------------------------------------------------------

Highest peak        ?
Deepest hole        ?
;
_olex2_refinement_description    
;
1. Fixed Uiso
 At 1.2 times of:
  All C(H,H) groups
 At 1.5 times of:
  All C(H,H,H) groups
2.a Secondary CH2 refined with riding coordinates:
 C1(H1A,H1B), C2(H2A,H2B)
2.b Idealised Me refined as rotating group:
 C3(H3A,H3B,H3C), C4(H4A,H4B,H4C), C5(H5A,H5B,H5C), C6(H6A,H6B,H6C), C12(H12A,
 H12B,H12C), C13(H13A,H13B,H13C), C14(H14A,H14B,H14C), C15(H15A,H15B,H15C),
 C16(H16A,H16B,H16C)
;

_atom_sites_solution_hydrogens   geom
_atom_sites_solution_primary     dual
_atom_sites_solution_secondary   difmap

loop_
_atom_site_label
_atom_site_type_symbol
_atom_site_fract_x
_atom_site_fract_y
_atom_site_fract_z
_atom_site_U_iso_or_equiv
_atom_site_adp_type
_atom_site_occupancy
_atom_site_site_symmetry_order
_atom_site_calc_flag
_atom_site_refinement_flags_posn
_atom_site_refinement_flags_adp
_atom_site_refinement_flags_occupancy
_atom_site_disorder_assembly
_atom_site_disorder_group
Br1 Br 0.32511(2) 0.83325(2) 0.70484(2) 0.01571(4) Uani 1 1 d . . . . .
Fe1 Fe 0.24647(2) 0.74334(2) 0.53901(2) 0.01002(4) Uani 1 1 d . . . . .
N1 N 0.03777(11) 0.76813(8) 0.57309(10) 0.0162(2) Uani 1 1 d . . . . .
N2 N 0.19198(10) 0.60777(8) 0.62681(9) 0.0143(2) Uani 1 1 d . . . . .
C1 C 0.01767(13) 0.71762(11) 0.67795(12) 0.0190(3) Uani 1 1 d . . . . .
H1A H -0.074553 0.721281 0.698528 0.023 Uiso 1 1 calc R U . . .
H1B H 0.069417 0.747464 0.736909 0.023 Uiso 1 1 calc R U . . .
C2 C 0.05704(13) 0.61662(11) 0.66718(13) 0.0204(3) Uani 1 1 d . . . . .
H2A H 0.049984 0.585685 0.739521 0.024 Uiso 1 1 calc R U . . .
H2B H -0.002567 0.584771 0.615475 0.024 Uiso 1 1 calc R U . . .
C3 C 0.00893(15) 0.86781(11) 0.59050(13) 0.0240(3) Uani 1 1 d . . . . .
H3A H 0.064824 0.892292 0.649064 0.036 Uiso 1 1 calc R U . . .
H3B H -0.081759 0.874929 0.611499 0.036 Uiso 1 1 calc R U . . .
H3C H 0.024617 0.902295 0.522470 0.036 Uiso 1 1 calc R U . . .
C4 C -0.05085(14) 0.73198(12) 0.48715(13) 0.0249(3) Uani 1 1 d . . . . .
H4A H -0.047234 0.772427 0.422453 0.037 Uiso 1 1 calc R U . . .
H4B H -0.139285 0.730817 0.515319 0.037 Uiso 1 1 calc R U . . .
H4C H -0.024698 0.668759 0.466783 0.037 Uiso 1 1 calc R U . . .
C5 C 0.20092(14) 0.52439(10) 0.55630(12) 0.0192(3) Uani 1 1 d . . . . .
H5A H 0.144038 0.531954 0.492206 0.029 Uiso 1 1 calc R U . . .
H5B H 0.174386 0.469368 0.598011 0.029 Uiso 1 1 calc R U . . .
H5C H 0.290283 0.516540 0.531900 0.029 Uiso 1 1 calc R U . . .
C6 C 0.28111(15) 0.59408(11) 0.72136(12) 0.0225(3) Uani 1 1 d . . . . .
H6A H 0.370519 0.593702 0.695416 0.034 Uiso 1 1 calc R U . . .
H6B H 0.261925 0.534574 0.757056 0.034 Uiso 1 1 calc R U . . .
H6C H 0.269806 0.644913 0.774081 0.034 Uiso 1 1 calc R U . . .
C7 C 0.26839(12) 0.70296(9) 0.35057(10) 0.0109(2) Uani 1 1 d . . . . .
C8 C 0.38897(12) 0.69168(9) 0.40674(10) 0.0109(2) Uani 1 1 d . . . . .
C9 C 0.43144(12) 0.78121(9) 0.44138(10) 0.0110(2) Uani 1 1 d . . . . .
C10 C 0.33767(12) 0.84796(9) 0.40763(11) 0.0118(2) Uani 1 1 d . . . . .
C11 C 0.23773(12) 0.79989(9) 0.35044(10) 0.0115(2) Uani 1 1 d . . . . .
C12 C 0.19616(13) 0.62929(10) 0.28729(11) 0.0154(3) Uani 1 1 d . . . . .
H12A H 0.227115 0.567615 0.309681 0.023 Uiso 1 1 calc R U . . .
H12B H 0.210754 0.637863 0.208538 0.023 Uiso 1 1 calc R U . . .
H12C H 0.103558 0.634411 0.302435 0.023 Uiso 1 1 calc R U . . .
C13 C 0.47220(13) 0.60601(9) 0.41157(12) 0.0161(3) Uani 1 1 d . . . . .
H13A H 0.498273 0.594105 0.487816 0.024 Uiso 1 1 calc R U . . .
H13B H 0.549303 0.615485 0.366721 0.024 Uiso 1 1 calc R U . . .
H13C H 0.423308 0.552586 0.383335 0.024 Uiso 1 1 calc R U . . .
C14 C 0.55906(12) 0.80147(10) 0.49603(12) 0.0166(3) Uani 1 1 d . . . . .
H14A H 0.552853 0.859673 0.537637 0.025 Uiso 1 1 calc R U . . .
H14B H 0.626072 0.807535 0.440083 0.025 Uiso 1 1 calc R U . . .
H14C H 0.581486 0.750401 0.546031 0.025 Uiso 1 1 calc R U . . .
C15 C 0.34414(14) 0.95086(9) 0.42840(12) 0.0164(3) Uani 1 1 d . . . . .
H15A H 0.258954 0.978599 0.414906 0.025 Uiso 1 1 calc R U . . .
H15B H 0.407414 0.979095 0.379079 0.025 Uiso 1 1 calc R U . . .
H15C H 0.370261 0.962061 0.504776 0.025 Uiso 1 1 calc R U . . .
C16 C 0.12982(13) 0.84517(10) 0.28636(12) 0.0178(3) Uani 1 1 d . . . . .
H16A H 0.063832 0.798541 0.268377 0.027 Uiso 1 1 calc R U . . .
H16B H 0.164148 0.871676 0.218433 0.027 Uiso 1 1 calc R U . . .
H16C H 0.091220 0.894776 0.330556 0.027 Uiso 1 1 calc R U . . .

loop_
_atom_site_aniso_label
_atom_site_aniso_U_11
_atom_site_aniso_U_22
_atom_site_aniso_U_33
_atom_site_aniso_U_23
_atom_site_aniso_U_13
_atom_site_aniso_U_12
Br1 0.01888(6) 0.01518(7) 0.01302(7) -0.00405(5) -0.00265(5) -0.00052(5)
Fe1 0.01050(8) 0.01093(9) 0.00865(9) -0.00110(7) 0.00081(6) -0.00061(6)
N1 0.0128(5) 0.0218(6) 0.0140(6) -0.0018(5) 0.0008(4) 0.0023(4)
N2 0.0143(5) 0.0140(5) 0.0145(6) 0.0006(4) 0.0009(4) -0.0019(4)
C1 0.0159(6) 0.0264(8) 0.0147(7) -0.0007(6) 0.0054(5) -0.0004(5)
C2 0.0176(6) 0.0233(7) 0.0204(7) 0.0014(6) 0.0060(5) -0.0053(5)
C3 0.0219(7) 0.0242(8) 0.0260(8) -0.0007(6) 0.0025(6) 0.0097(6)
C4 0.0138(6) 0.0396(9) 0.0213(8) -0.0020(7) -0.0032(5) -0.0015(6)
C5 0.0242(7) 0.0144(6) 0.0190(7) -0.0007(5) 0.0011(6) -0.0036(5)
C6 0.0286(7) 0.0181(7) 0.0207(7) 0.0053(6) -0.0074(6) -0.0038(6)
C7 0.0120(5) 0.0122(6) 0.0085(6) -0.0007(5) 0.0007(4) -0.0010(4)
C8 0.0117(5) 0.0115(6) 0.0094(6) 0.0012(4) 0.0007(4) 0.0009(4)
C9 0.0103(5) 0.0122(6) 0.0103(6) 0.0013(5) -0.0008(4) -0.0004(4)
C10 0.0141(5) 0.0111(6) 0.0102(6) 0.0007(5) -0.0007(5) -0.0003(4)
C11 0.0124(5) 0.0129(6) 0.0093(6) 0.0006(5) -0.0005(4) 0.0013(4)
C12 0.0172(6) 0.0148(6) 0.0141(6) -0.0034(5) -0.0014(5) -0.0019(5)
C13 0.0168(6) 0.0136(6) 0.0177(7) 0.0012(5) 0.0015(5) 0.0042(5)
C14 0.0134(6) 0.0193(7) 0.0170(7) 0.0012(5) -0.0027(5) -0.0029(5)
C15 0.0217(6) 0.0108(6) 0.0166(7) 0.0011(5) -0.0018(5) -0.0001(5)
C16 0.0170(6) 0.0191(7) 0.0173(7) 0.0015(5) -0.0044(5) 0.0034(5)

_geom_special_details            
;
 All esds (except the esd in the dihedral angle between two l.s. planes)
 are estimated using the full covariance matrix.  The cell esds are taken
 into account individually in the estimation of esds in distances, angles
 and torsion angles; correlations between esds in cell parameters are only
 used when they are defined by crystal symmetry.  An approximate (isotropic)
 treatment of cell esds is used for estimating esds involving l.s. planes.
;
loop_
_geom_bond_atom_site_label_1
_geom_bond_atom_site_label_2
_geom_bond_distance
_geom_bond_site_symmetry_2
_geom_bond_publ_flag
Br1 Fe1 2.5265(2) . ?
Fe1 N1 2.2310(11) . ?
Fe1 N2 2.2940(11) . ?
Fe1 C7 2.3800(13) . ?
Fe1 C8 2.3147(12) . ?
Fe1 C9 2.3259(12) . ?
Fe1 C10 2.3946(13) . ?
Fe1 C11 2.4372(13) . ?
N1 C1 1.4849(18) . ?
N1 C3 1.4781(19) . ?
N1 C4 1.4802(19) . ?
N2 C2 1.4895(17) . ?
N2 C5 1.4771(18) . ?
N2 C6 1.4827(18) . ?
C1 H1A 0.9900 . ?
C1 H1B 0.9900 . ?
C1 C2 1.513(2) . ?
C2 H2A 0.9900 . ?
C2 H2B 0.9900 . ?
C3 H3A 0.9800 . ?
C3 H3B 0.9800 . ?
C3 H3C 0.9800 . ?
C4 H4A 0.9800 . ?
C4 H4B 0.9800 . ?
C4 H4C 0.9800 . ?
C5 H5A 0.9800 . ?
C5 H5B 0.9800 . ?
C5 H5C 0.9800 . ?
C6 H6A 0.9800 . ?
C6 H6B 0.9800 . ?
C6 H6C 0.9800 . ?
C7 C8 1.4275(17) . ?
C7 C11 1.4278(18) . ?
C7 C12 1.5043(18) . ?
C8 C9 1.4218(18) . ?
C8 C13 1.5028(18) . ?
C9 C10 1.4225(17) . ?
C9 C14 1.5025(18) . ?
C10 C11 1.4213(18) . ?
C10 C15 1.5008(18) . ?
C11 C16 1.5050(18) . ?
C12 H12A 0.9800 . ?
C12 H12B 0.9800 . ?
C12 H12C 0.9800 . ?
C13 H13A 0.9800 . ?
C13 H13B 0.9800 . ?
C13 H13C 0.9800 . ?
C14 H14A 0.9800 . ?
C14 H14B 0.9800 . ?
C14 H14C 0.9800 . ?
C15 H15A 0.9800 . ?
C15 H15B 0.9800 . ?
C15 H15C 0.9800 . ?
C16 H16A 0.9800 . ?
C16 H16B 0.9800 . ?
C16 H16C 0.9800 . ?

loop_
_geom_angle_atom_site_label_1
_geom_angle_atom_site_label_2
_geom_angle_atom_site_label_3
_geom_angle
_geom_angle_site_symmetry_1
_geom_angle_site_symmetry_3
_geom_angle_publ_flag
N1 Fe1 Br1 94.34(3) . . ?
N1 Fe1 N2 78.86(4) . . ?
N1 Fe1 C7 108.55(4) . . ?
N1 Fe1 C8 143.48(4) . . ?
N1 Fe1 C9 149.26(4) . . ?
N1 Fe1 C10 114.29(4) . . ?
N1 Fe1 C11 95.36(4) . . ?
N2 Fe1 Br1 98.04(3) . . ?
N2 Fe1 C7 105.57(4) . . ?
N2 Fe1 C8 102.28(4) . . ?
N2 Fe1 C9 130.03(4) . . ?
N2 Fe1 C10 160.71(4) . . ?
N2 Fe1 C11 135.63(4) . . ?
C7 Fe1 Br1 149.65(3) . . ?
C7 Fe1 C10 57.81(4) . . ?
C7 Fe1 C11 34.46(4) . . ?
C8 Fe1 Br1 121.16(3) . . ?
C8 Fe1 C7 35.37(4) . . ?
C8 Fe1 C9 35.68(4) . . ?
C8 Fe1 C10 58.63(4) . . ?
C8 Fe1 C11 57.99(4) . . ?
C9 Fe1 Br1 91.61(3) . . ?
C9 Fe1 C7 58.59(4) . . ?
C9 Fe1 C10 35.04(4) . . ?
C9 Fe1 C11 57.64(4) . . ?
C10 Fe1 Br1 95.01(3) . . ?
C10 Fe1 C11 34.20(4) . . ?
C11 Fe1 Br1 126.32(3) . . ?
C1 N1 Fe1 102.97(8) . . ?
C3 N1 Fe1 112.22(9) . . ?
C3 N1 C1 108.67(11) . . ?
C3 N1 C4 108.46(12) . . ?
C4 N1 Fe1 114.05(9) . . ?
C4 N1 C1 110.28(11) . . ?
C2 N2 Fe1 108.43(8) . . ?
C5 N2 Fe1 113.60(8) . . ?
C5 N2 C2 108.93(11) . . ?
C5 N2 C6 107.61(11) . . ?
C6 N2 Fe1 108.72(8) . . ?
C6 N2 C2 109.51(11) . . ?
N1 C1 H1A 109.5 . . ?
N1 C1 H1B 109.5 . . ?
N1 C1 C2 110.75(11) . . ?
H1A C1 H1B 108.1 . . ?
C2 C1 H1A 109.5 . . ?
C2 C1 H1B 109.5 . . ?
N2 C2 C1 111.36(11) . . ?
N2 C2 H2A 109.4 . . ?
N2 C2 H2B 109.4 . . ?
C1 C2 H2A 109.4 . . ?
C1 C2 H2B 109.4 . . ?
H2A C2 H2B 108.0 . . ?
N1 C3 H3A 109.5 . . ?
N1 C3 H3B 109.5 . . ?
N1 C3 H3C 109.5 . . ?
H3A C3 H3B 109.5 . . ?
H3A C3 H3C 109.5 . . ?
H3B C3 H3C 109.5 . . ?
N1 C4 H4A 109.5 . . ?
N1 C4 H4B 109.5 . . ?
N1 C4 H4C 109.5 . . ?
H4A C4 H4B 109.5 . . ?
H4A C4 H4C 109.5 . . ?
H4B C4 H4C 109.5 . . ?
N2 C5 H5A 109.5 . . ?
N2 C5 H5B 109.5 . . ?
N2 C5 H5C 109.5 . . ?
H5A C5 H5B 109.5 . . ?
H5A C5 H5C 109.5 . . ?
H5B C5 H5C 109.5 . . ?
N2 C6 H6A 109.5 . . ?
N2 C6 H6B 109.5 . . ?
N2 C6 H6C 109.5 . . ?
H6A C6 H6B 109.5 . . ?
H6A C6 H6C 109.5 . . ?
H6B C6 H6C 109.5 . . ?
C8 C7 Fe1 69.82(7) . . ?
C8 C7 C11 107.72(11) . . ?
C8 C7 C12 126.48(12) . . ?
C11 C7 Fe1 74.96(7) . . ?
C11 C7 C12 125.16(12) . . ?
C12 C7 Fe1 127.93(9) . . ?
C7 C8 Fe1 74.81(7) . . ?
C7 C8 C13 127.60(12) . . ?
C9 C8 Fe1 72.59(7) . . ?
C9 C8 C7 107.85(11) . . ?
C9 C8 C13 123.59(11) . . ?
C13 C8 Fe1 127.10(9) . . ?
C8 C9 Fe1 71.73(7) . . ?
C8 C9 C10 108.38(11) . . ?
C8 C9 C14 125.10(11) . . ?
C10 C9 Fe1 75.12(7) . . ?
C10 C9 C14 126.34(12) . . ?
C14 C9 Fe1 122.86(9) . . ?
C9 C10 Fe1 69.84(7) . . ?
C9 C10 C15 125.85(12) . . ?
C11 C10 Fe1 74.54(7) . . ?
C11 C10 C9 107.82(11) . . ?
C11 C10 C15 126.32(12) . . ?
C15 C10 Fe1 121.51(9) . . ?
C7 C11 Fe1 70.58(7) . . ?
C7 C11 C16 125.86(12) . . ?
C10 C11 Fe1 71.26(7) . . ?
C10 C11 C7 108.21(11) . . ?
C10 C11 C16 125.32(12) . . ?
C16 C11 Fe1 130.88(9) . . ?
C7 C12 H12A 109.5 . . ?
C7 C12 H12B 109.5 . . ?
C7 C12 H12C 109.5 . . ?
H12A C12 H12B 109.5 . . ?
H12A C12 H12C 109.5 . . ?
H12B C12 H12C 109.5 . . ?
C8 C13 H13A 109.5 . . ?
C8 C13 H13B 109.5 . . ?
C8 C13 H13C 109.5 . . ?
H13A C13 H13B 109.5 . . ?
H13A C13 H13C 109.5 . . ?
H13B C13 H13C 109.5 . . ?
C9 C14 H14A 109.5 . . ?
C9 C14 H14B 109.5 . . ?
C9 C14 H14C 109.5 . . ?
H14A C14 H14B 109.5 . . ?
H14A C14 H14C 109.5 . . ?
H14B C14 H14C 109.5 . . ?
C10 C15 H15A 109.5 . . ?
C10 C15 H15B 109.5 . . ?
C10 C15 H15C 109.5 . . ?
H15A C15 H15B 109.5 . . ?
H15A C15 H15C 109.5 . . ?
H15B C15 H15C 109.5 . . ?
C11 C16 H16A 109.5 . . ?
C11 C16 H16B 109.5 . . ?
C11 C16 H16C 109.5 . . ?
H16A C16 H16B 109.5 . . ?
H16A C16 H16C 109.5 . . ?
H16B C16 H16C 109.5 . . ?

loop_
_geom_torsion_atom_site_label_1
_geom_torsion_atom_site_label_2
_geom_torsion_atom_site_label_3
_geom_torsion_atom_site_label_4
_geom_torsion
_geom_torsion_site_symmetry_1
_geom_torsion_site_symmetry_2
_geom_torsion_site_symmetry_3
_geom_torsion_site_symmetry_4
_geom_torsion_publ_flag
Fe1 N1 C1 C2 -55.93(12) . . . . ?
Fe1 N2 C2 C1 -21.64(14) . . . . ?
Fe1 C7 C8 C9 -65.60(9) . . . . ?
Fe1 C7 C8 C13 125.44(13) . . . . ?
Fe1 C7 C11 C10 61.66(9) . . . . ?
Fe1 C7 C11 C16 -126.98(13) . . . . ?
Fe1 C8 C9 C10 -66.75(9) . . . . ?
Fe1 C8 C9 C14 117.80(13) . . . . ?
Fe1 C9 C10 C11 -65.40(9) . . . . ?
Fe1 C9 C10 C15 114.94(13) . . . . ?
Fe1 C10 C11 C7 -61.23(9) . . . . ?
Fe1 C10 C11 C16 127.35(13) . . . . ?
N1 C1 C2 N2 54.20(16) . . . . ?
C3 N1 C1 C2 -175.10(12) . . . . ?
C4 N1 C1 C2 66.14(14) . . . . ?
C5 N2 C2 C1 -145.72(12) . . . . ?
C6 N2 C2 C1 96.84(14) . . . . ?
C7 C8 C9 Fe1 67.08(9) . . . . ?
C7 C8 C9 C10 0.33(14) . . . . ?
C7 C8 C9 C14 -175.12(12) . . . . ?
C8 C7 C11 Fe1 -62.56(8) . . . . ?
C8 C7 C11 C10 -0.89(14) . . . . ?
C8 C7 C11 C16 170.47(12) . . . . ?
C8 C9 C10 Fe1 64.53(9) . . . . ?
C8 C9 C10 C11 -0.88(14) . . . . ?
C8 C9 C10 C15 179.46(12) . . . . ?
C9 C10 C11 Fe1 62.33(9) . . . . ?
C9 C10 C11 C7 1.09(14) . . . . ?
C9 C10 C11 C16 -170.32(12) . . . . ?
C11 C7 C8 Fe1 65.94(9) . . . . ?
C11 C7 C8 C9 0.35(14) . . . . ?
C11 C7 C8 C13 -168.62(12) . . . . ?
C12 C7 C8 Fe1 -122.87(13) . . . . ?
C12 C7 C8 C9 171.53(12) . . . . ?
C12 C7 C8 C13 2.6(2) . . . . ?
C12 C7 C11 Fe1 126.11(12) . . . . ?
C12 C7 C11 C10 -172.22(12) . . . . ?
C12 C7 C11 C16 -0.9(2) . . . . ?
C13 C8 C9 Fe1 -123.41(12) . . . . ?
C13 C8 C9 C10 169.84(12) . . . . ?
C13 C8 C9 C14 -5.6(2) . . . . ?
C14 C9 C10 Fe1 -120.10(13) . . . . ?
C14 C9 C10 C11 174.49(12) . . . . ?
C14 C9 C10 C15 -5.2(2) . . . . ?
C15 C10 C11 Fe1 -118.02(13) . . . . ?
C15 C10 C11 C7 -179.25(12) . . . . ?
C15 C10 C11 C16 9.3(2) . . . . ?

_shelx_res_file                  
;
TITL 15894sadabs_a.res in P2(1)/n
    15894sadabs.res
    created by SHELXL-2019/3 at 07:19:21 on 17-Sep-2024
REM Old TITL 15894sadabs in P2(1)/n
REM SHELXT solution in P2(1)/n: R1 0.070, Rweak 0.003, Alpha 0.020
REM <I/s> 0.455 for 165 systematic absences, Orientation as input
REM Formula found by SHELXT: C16 N2 Fe Br
CELL 0.71073 10.3475 14.3632 12.1802 90 90.457 90
ZERR 4 0.0005 0.0008 0.0007 0 0.002 0
LATT 1
SYMM 0.5-X,0.5+Y,0.5-Z
SFAC C H N Fe Br
UNIT 64 124 8 4 4

L.S. 10
PLAN  10 0 0
SIZE 0.057 0.131 0.221
TEMP -173
CONF
BOND
list 4
MORE -1
fmap 2
BOND $H
ACTA
REM <olex2.extras>
REM <HklSrc "%.\\15894sadabs.hkl">
REM </olex2.extras>

WGHT    0.020400    0.769600
FVAR       0.36456
BR1   5    0.325108    0.833246    0.704842    11.00000    0.01888    0.01518 =
         0.01302   -0.00405   -0.00265   -0.00052
FE1   4    0.246474    0.743335    0.539014    11.00000    0.01050    0.01093 =
         0.00865   -0.00110    0.00081   -0.00061
N1    3    0.037768    0.768130    0.573094    11.00000    0.01283    0.02178 =
         0.01397   -0.00185    0.00081    0.00229
N2    3    0.191978    0.607775    0.626814    11.00000    0.01430    0.01397 =
         0.01453    0.00062    0.00089   -0.00187
C1    1    0.017672    0.717616    0.677947    11.00000    0.01589    0.02643 =
         0.01470   -0.00071    0.00536   -0.00041
AFIX  23
H1A   2   -0.074553    0.721281    0.698528    11.00000   -1.20000
H1B   2    0.069417    0.747464    0.736909    11.00000   -1.20000
AFIX   0
C2    1    0.057035    0.616620    0.667183    11.00000    0.01756    0.02335 =
         0.02038    0.00142    0.00598   -0.00533
AFIX  23
H2A   2    0.049984    0.585685    0.739521    11.00000   -1.20000
H2B   2   -0.002567    0.584771    0.615475    11.00000   -1.20000
AFIX   0
C3    1    0.008933    0.867809    0.590498    11.00000    0.02191    0.02423 =
         0.02597   -0.00075    0.00253    0.00974
AFIX 137
H3A   2    0.064824    0.892292    0.649064    11.00000   -1.50000
H3B   2   -0.081759    0.874929    0.611499    11.00000   -1.50000
H3C   2    0.024617    0.902295    0.522470    11.00000   -1.50000
AFIX   0
C4    1   -0.050848    0.731979    0.487152    11.00000    0.01383    0.03960 =
         0.02129   -0.00196   -0.00316   -0.00147
AFIX 137
H4A   2   -0.047234    0.772427    0.422453    11.00000   -1.50000
H4B   2   -0.139285    0.730817    0.515319    11.00000   -1.50000
H4C   2   -0.024698    0.668759    0.466783    11.00000   -1.50000
AFIX   0
C5    1    0.200924    0.524394    0.556300    11.00000    0.02418    0.01439 =
         0.01899   -0.00071    0.00107   -0.00356
AFIX 137
H5A   2    0.144038    0.531954    0.492206    11.00000   -1.50000
H5B   2    0.174386    0.469368    0.598011    11.00000   -1.50000
H5C   2    0.290283    0.516540    0.531900    11.00000   -1.50000
AFIX   0
C6    1    0.281112    0.594080    0.721355    11.00000    0.02864    0.01810 =
         0.02068    0.00527   -0.00743   -0.00376
AFIX 137
H6A   2    0.370519    0.593702    0.695416    11.00000   -1.50000
H6B   2    0.261925    0.534574    0.757056    11.00000   -1.50000
H6C   2    0.269806    0.644913    0.774081    11.00000   -1.50000
AFIX   0
C7    1    0.268386    0.702960    0.350566    11.00000    0.01205    0.01218 =
         0.00845   -0.00072    0.00073   -0.00102
C8    1    0.388974    0.691684    0.406745    11.00000    0.01172    0.01153 =
         0.00939    0.00122    0.00067    0.00095
C9    1    0.431444    0.781209    0.441377    11.00000    0.01035    0.01222 =
         0.01033    0.00134   -0.00078   -0.00043
C10   1    0.337673    0.847964    0.407628    11.00000    0.01406    0.01114 =
         0.01021    0.00072   -0.00071   -0.00033
C11   1    0.237733    0.799885    0.350442    11.00000    0.01241    0.01285 =
         0.00929    0.00063   -0.00048    0.00130
C12   1    0.196160    0.629294    0.287292    11.00000    0.01720    0.01484 =
         0.01408   -0.00338   -0.00144   -0.00188
AFIX 137
H12A  2    0.227115    0.567615    0.309681    11.00000   -1.50000
H12B  2    0.210754    0.637863    0.208538    11.00000   -1.50000
H12C  2    0.103558    0.634411    0.302435    11.00000   -1.50000
AFIX   0
C13   1    0.472203    0.606014    0.411574    11.00000    0.01685    0.01360 =
         0.01775    0.00121    0.00151    0.00417
AFIX 137
H13A  2    0.498273    0.594105    0.487816    11.00000   -1.50000
H13B  2    0.549303    0.615485    0.366721    11.00000   -1.50000
H13C  2    0.423308    0.552586    0.383335    11.00000   -1.50000
AFIX   0
C14   1    0.559058    0.801466    0.496034    11.00000    0.01343    0.01932 =
         0.01696    0.00124   -0.00271   -0.00293
AFIX 137
H14A  2    0.552853    0.859673    0.537637    11.00000   -1.50000
H14B  2    0.626072    0.807535    0.440083    11.00000   -1.50000
H14C  2    0.581486    0.750401    0.546031    11.00000   -1.50000
AFIX   0
C15   1    0.344136    0.950855    0.428399    11.00000    0.02171    0.01080 =
         0.01663    0.00107   -0.00183   -0.00013
AFIX 137
H15A  2    0.258954    0.978599    0.414906    11.00000   -1.50000
H15B  2    0.407414    0.979095    0.379079    11.00000   -1.50000
H15C  2    0.370261    0.962061    0.504776    11.00000   -1.50000
AFIX   0
C16   1    0.129822    0.845169    0.286364    11.00000    0.01699    0.01905 =
         0.01733    0.00154   -0.00438    0.00343
AFIX 137
H16A  2    0.063832    0.798541    0.268377    11.00000   -1.50000
H16B  2    0.164148    0.871676    0.218433    11.00000   -1.50000
H16C  2    0.091220    0.894776    0.330556    11.00000   -1.50000
AFIX   0
HKLF 4


REM  15894sadabs_a.res in P2(1)/n
REM wR2 = 0.0506, GooF = S = 1.030, Restrained GooF = 1.030 for all data
REM R1 = 0.0231 for 4914 Fo > 4sig(Fo) and 0.0325 for all 5765 data
REM 190 parameters refined using 0 restraints

END

WGHT      0.0204      0.7696

REM Highest difference peak  0.468,  deepest hole -0.357,  1-sigma level  0.067
Q1    1   0.2923  0.8296  0.3651  11.00000  0.05    0.47
Q2    1   0.3174  0.6941  0.3913  11.00000  0.05    0.43
Q3    1   0.3840  0.8132  0.4205  11.00000  0.05    0.39
Q4    1   0.1883  0.8215  0.3252  11.00000  0.05    0.38
Q5    1   0.0417  0.6693  0.6664  11.00000  0.05    0.38
Q6    1   0.4822  0.7959  0.4731  11.00000  0.05    0.38
Q7    1   0.2573  0.7526  0.3460  11.00000  0.05    0.37
Q8    1   0.2126  0.7892  0.5200  11.00000  0.05    0.37
Q9    1   0.2268  0.6456  0.6013  11.00000  0.05    0.36
Q10   1   0.4182  0.7318  0.4179  11.00000  0.05    0.35
;
_shelx_res_checksum              38892
_shelx_hkl_file                  
;
   1   0   0    0.20    0.40
   1   0   0    0.50    0.90
   1   0   0    0.90    0.90
   1   0   0    1.30    0.70
   1   0   0   -0.30    0.50
  -1   0   0   -0.10    0.40
  -1   0   0    0.40    0.50
   1   0   0    0.00    0.40
  -1   0   0    0.30    0.40
   2   0   0 2603.64   61.99
   2   0   0 2481.95   60.99
   2   0   0 2581.04   63.19
  -2   0   0 2637.64   61.49
   2   0   0 2486.45   61.49
   2   0   0 2563.04   61.59
  -2   0   0 2472.75   61.59
  -2   0   0 2588.04   61.79
   2   0   0 2597.44   60.89
   2   0   0 2564.24   62.79
   2   0   0 2538.45   62.39
   3   0   0   -0.90    0.90
  -3   0   0    0.70    1.20
  -3   0   0    0.40    1.10
   3   0   0    0.90    1.10
   3   0   0    1.30    1.10
   3   0   0   -0.90    2.20
   3   0   0    0.00    1.80
   3   0   0   -1.00    1.50
  -3   0   0   -0.80    1.30
   3   0   0   -0.90    0.70
   3   0   0    0.00    2.10
   4   0   0 1329.47   33.30
   4   0   0 1325.57   36.30
   4   0   0 1295.77   35.70
   4   0   0 1381.06   35.20
   4   0   0 1329.17   34.10
   4   0   0 1349.27   32.40
   4   0   0 1297.97   32.50
  -4   0   0 1309.17   33.80
  -4   0   0 1345.67   33.10
  -4   0   0 1259.97   33.40
   4   0   0 1279.17   33.00
  -5   0   0    0.50    1.70
   5   0   0    3.00    2.70
   5   0   0    1.20    3.50
   5   0   0    2.40    1.70
   5   0   0    7.10    3.20
   5   0   0    2.90    3.80
  -5   0   0    1.40    1.90
   5   0   0    2.30    1.90
  -5   0   0    0.50    2.20
   5   0   0    1.70    1.70
   5   0   0    2.50    1.40
   6   0   0   43.30    3.60
   6   0   0   41.80    3.30
   6   0   0   45.00    4.90
  -6   0   0   41.80    5.20
  -6   0   0   46.40    4.00
  -6   0   0   39.60    3.40
   6   0   0   49.20    4.10
  -6   0   0   46.50    4.40
   6   0   0   39.50    6.20
   6   0   0   49.10    5.70
   7   0   0    2.00    1.80
  -7   0   0   -0.10    2.70
  -7   0   0    9.00    4.20
   7   0   0    1.30    2.10
   7   0   0    3.30    4.80
  -7   0   0    0.30    2.20
  -7   0   0    1.60    2.30
   7   0   0    1.40    1.90
   7   0   0    3.20    2.10
  -7   0   0    0.50    2.00
  -8   0   0   42.80    6.50
   8   0   0   53.89    4.50
  -8   0   0   58.99    4.80
  -8   0   0   60.19    5.90
   8   0   0   55.69    8.50
  -8   0   0   52.99    4.90
   8   0   0   53.79    4.30
   8   0   0   61.39    6.30
   8   0   0   52.59    6.80
   8   0   0   55.39    4.70
   8   0   0   61.09    5.00
  -8   0   0   57.79    4.70
   9   0   0   -0.40    2.20
   9   0   0   -0.80    4.00
  -9   0   0    1.40    3.70
  -9   0   0   -3.00    2.60
  -9   0   0    3.40    5.00
   9   0   0    0.20    2.80
   9   0   0    1.30    5.40
  -9   0   0   -2.70    2.80
   9   0   0   -1.20    2.60
  -9   0   0   -0.10    2.50
   9   0   0    2.40    2.70
   9   0   0    4.70    6.20
  10   0   0  341.27   15.80
 -10   0   0  352.16   17.00
 -10   0   0  373.56   15.30
  10   0   0  360.26   18.60
  10   0   0  342.47   13.40
  10   0   0  365.06   13.00
 -10   0   0  370.26   12.70
  10   0   0  396.16   19.60
  11   0   0    4.60    7.20
  11   0   0    8.50    5.80
 -11   0   0    6.80    4.80
  11   0   0    2.20    3.20
  11   0   0   -0.30    3.90
  11   0   0    9.20    8.10
 -11   0   0   -1.10    5.90
  12   0   0  342.27   14.70
 -12   0   0  346.37   18.50
  12   0   0  322.77   20.10
  12   0   0  321.57   17.60
 -12   0   0  337.87   15.80
  12   0   0  372.06   23.10
  13   0   0   -4.90    5.20
  13   0   0  -13.30    9.40
  13   0   0    0.70    8.20
 -13   0   0    4.80    7.10
 -13   0   0   -3.40    6.70
  14   0   0  349.87   16.90
  14   0   0  349.47   23.60
 -14   0   0  338.27   20.40
  14   0   0  388.26   26.40
   0  -1   0    0.00    0.40
   0  -1   0    0.00    0.30
   0  -1   0   -0.20    0.50
   0  -1   0    0.10    0.40
   0   1   0   -0.20    0.40
   0   1   0   -0.10    0.50
   0   1   0    0.30    0.40
   0   1   0    1.60    0.50
   1  -1   0  277.57    7.60
  -1  -1   0  280.57    7.80
   1  -1   0  291.57    7.70
   1  -1   0  287.67    7.60
  -1  -1   0  278.37    7.50
  -1  -1   0  278.17    7.30
  -1  -1   0  280.27    7.60
  -1  -1   0  273.87    7.90
   1   1   0  289.57    7.70
   1   1   0  282.67    7.90
   1   1   0  268.77    7.80
   1   1   0  279.17    7.90
   1   1   0  279.87    7.60
   2  -1   0  760.02   19.70
  -2  -1   0  774.12   20.00
   2  -1   0  762.12   20.90
   2  -1   0  781.12   19.90
  -2  -1   0  770.92   19.40
  -2  -1   0  778.52   20.00
  -2  -1   0  763.72   19.80
   2  -1   0  757.02   20.40
   2   1   0  745.73   20.50
   2   1   0  758.62   19.40
   2   1   0  768.42   20.00
   2   1   0  777.62   19.70
   2   1   0  765.82   19.80
   2   1   0  761.52   19.30
   2   1   0  750.42   19.80
   2   1   0  777.22   20.30
   3  -1   0 1820.52   44.30
  -3  -1   0 1922.11   45.80
  -3  -1   0 1782.92   45.90
   3  -1   0 1877.61   46.20
  -3  -1   0 1843.92   45.30
   3  -1   0 1894.71   46.90
   3  -1   0 1918.71   44.40
   3  -1   0 1845.02   45.70
   3  -1   0 1839.92   47.60
  -3  -1   0 1829.42   46.10
  -3   1   0 1942.41   44.30
   3   1   0 1809.52   45.70
  -3   1   0 1732.33   44.40
   3   1   0 1824.62   45.00
   3   1   0 1771.42   46.90
   3   1   0 1769.02   45.10
   3   1   0 1834.92   45.70
   3   1   0 1846.42   45.70
   3   1   0 1817.82   46.10
   3   1   0 1821.22   46.60
  -4  -1   0 1047.70   27.70
   4  -1   0 1016.80   28.60
   4  -1   0 1016.80   25.30
  -4  -1   0  985.30   27.10
   4  -1   0 1021.40   29.50
   4  -1   0 1061.19   25.60
  -4  -1   0 1049.40   26.80
  -4  -1   0 1006.50   26.60
   4  -1   0 1024.10   27.10
   4   1   0 1011.70   26.00
   4   1   0 1022.50   27.10
   4   1   0 1003.80   26.70
   4   1   0 1001.40   28.20
  -4   1   0 1058.09   25.40
   4   1   0 1034.40   26.90
  -4   1   0  983.50   25.60
   4   1   0 1012.20   28.70
   4   1   0 1018.30   26.20
  -5  -1   0  336.57   11.00
  -5  -1   0  315.87   11.30
  -5  -1   0  326.17   12.20
   5  -1   0  323.47    9.50
   5  -1   0  339.57   12.40
   5  -1   0  318.57   12.90
   5  -1   0  343.47    9.80
   5  -1   0  327.77   11.40
   5  -1   0  339.87   14.20
  -5  -1   0  355.26   11.10
   5   1   0  334.77   10.90
  -5   1   0  316.57    9.80
  -5   1   0  341.37   11.50
   5   1   0  345.57   11.60
   5   1   0  316.87   10.40
   5   1   0  344.77   11.30
   5   1   0  360.16   13.90
   5   1   0  335.17   12.70
  -5   1   0  346.77    9.60
   5   1   0  333.07   10.20
   6  -1   0   20.40    2.10
   6  -1   0   19.40    2.20
  -6  -1   0   20.50    3.00
   6  -1   0   24.70    2.60
   6  -1   0   18.50    5.20
   6  -1   0   22.50    1.90
  -6  -1   0   24.50    4.30
   6  -1   0   25.20    3.90
  -6  -1   0   23.60    3.40
  -6  -1   0   16.50    3.30
   6  -1   0   22.80    5.40
  -6  -1   0   26.50    2.50
   6  -1   0   20.00    4.10
   6   1   0   17.20    4.10
   6   1   0   19.90    4.80
   6   1   0   23.10    3.90
  -6   1   0   18.60    3.40
   6   1   0   21.90    3.10
  -6   1   0   18.70    2.20
   6   1   0   22.00    3.00
   6   1   0   20.10    3.00
  -6   1   0   19.40    2.50
   6   1   0   26.40    3.00
   7  -1   0    5.80    2.00
  -7  -1   0    7.60    2.50
  -7  -1   0    5.50    2.00
   7  -1   0    3.40    2.00
   7  -1   0    7.90    1.90
  -7  -1   0    4.50    2.90
  -7  -1   0    5.80    3.00
  -7  -1   0    0.50    3.70
   7  -1   0    2.90    3.10
   7  -1   0    5.70    3.90
   7  -1   0    2.60    1.70
   7  -1   0   11.00    5.40
   7  -1   0    5.10    4.30
   7   1   0    7.70    2.60
   7   1   0    2.40    4.30
   7   1   0    1.00    3.00
   7   1   0    2.40    2.60
  -7   1   0    3.10    3.20
   7   1   0    4.90    2.50
   7   1   0    6.20    2.20
  -7   1   0    6.50    1.90
  -7   1   0    6.40    2.10
   7   1   0    7.00    4.90
  -8  -1   0  150.88    8.40
  -8  -1   0  149.59    7.70
  -8  -1   0  148.09    8.40
   8  -1   0  139.99    5.90
   8  -1   0  139.29   10.20
   8  -1   0  147.79   11.50
   8  -1   0  148.09    6.50
  -8  -1   0  153.38   10.10
   8  -1   0  148.29    9.00
  -8  -1   0  150.58    6.30
   8  -1   0  153.38    6.30
   8   1   0  148.39    7.40
   8   1   0  142.19    7.70
   8   1   0  153.98    8.10
   8   1   0  137.69    9.10
  -8   1   0  162.08    8.90
  -8   1   0  137.99   10.40
  -8   1   0  150.98    6.30
   8   1   0  147.09    7.30
   8   1   0  158.98   10.90
   8   1   0  150.48   11.60
  -8   1   0  156.28    7.70
   9  -1   0  357.36   11.20
   9  -1   0  337.77   11.60
  -9  -1   0  341.17   12.70
  -9  -1   0  337.87   15.50
   9  -1   0  326.77   10.50
  -9  -1   0  364.66   13.70
   9  -1   0  360.56   17.90
   9  -1   0  351.06   11.60
   9  -1   0  338.67   14.80
   9  -1   0  327.57   16.50
  -9  -1   0  329.57   13.40
   9   1   0  354.66   13.30
   9   1   0  331.07   12.90
  -9   1   0  347.17   16.00
  -9   1   0  328.97   13.90
   9   1   0  334.77   12.80
  -9   1   0  315.27   11.00
   9   1   0  334.77   14.90
  -9   1   0  351.46   11.10
  -9   1   0  351.86   12.70
   9   1   0  346.37   12.50
   9   1   0  328.67   17.10
  10  -1   0  502.25   14.50
  10  -1   0  462.85   21.20
 -10  -1   0  494.55   16.80
  10  -1   0  500.05   16.00
  10  -1   0  457.35   18.50
  10  -1   0  472.45   15.70
  10  -1   0  485.05   22.20
 -10  -1   0  483.65   20.10
 -10  -1   0  502.55   18.10
  10   1   0  501.85   22.60
  10   1   0  516.35   17.30
 -10   1   0  486.85   20.30
 -10   1   0  525.75   14.50
  10   1   0  489.05   21.60
  10   1   0  472.95   18.90
  10   1   0  465.65   17.10
 -10   1   0  454.15   17.20
 -10   1   0  495.05   18.30
 -11  -1   0  100.39    9.00
  11  -1   0  117.79   14.20
  11  -1   0   91.69    9.70
  11  -1   0  108.79   12.00
  11  -1   0   86.19    7.10
 -11  -1   0  116.79   11.00
  11   1   0  102.49   14.00
 -11   1   0  115.99   11.30
  11   1   0  110.39   10.20
  11   1   0  100.59    8.40
  11   1   0  101.49   11.90
 -11   1   0  114.19    9.50
  12  -1   0   40.20   11.40
  12  -1   0   46.90    9.80
 -12  -1   0   48.80    7.30
 -12  -1   0   52.59    9.30
  12  -1   0   47.70    6.20
  12  -1   0   51.19    9.20
 -12   1   0   55.79    7.70
  12   1   0   49.50    7.00
 -12   1   0   48.20    9.20
  12   1   0   54.49   10.70
  12   1   0   45.80    8.70
  12   1   0   52.19   12.70
  13  -1   0   12.20   11.40
  13  -1   0   -5.40    8.10
 -13  -1   0   -4.80    7.40
  13  -1   0   -2.30    4.80
 -13   1   0    1.50    5.60
  13   1   0   15.20   11.00
 -13   1   0    5.90    7.30
  13   1   0    8.50    9.10
  13   1   0   -2.20    5.30
 -14  -1   0   19.10    9.40
  14  -1   0   18.20    6.10
  14  -1   0    2.80   10.70
  14  -1   0   14.10    9.80
  14   1   0   10.80   10.80
  14   1   0   18.20    6.80
  14   1   0   16.00   10.70
 -14   1   0    7.00    8.00
   0  -2   0 9810.82  229.28
   0  -2   0 9526.95  229.18
   0  -2   0 9999.00  228.98
   0  -2   0 9745.62  228.88
   0  -2   0 8790.12  229.78
   0   2   0 9825.22  228.98
   0   2   0 9594.34  229.18
   0   2   0 9459.05  229.08
   0   2   0 9786.32  229.28
  -1  -2   0  206.68    7.00
   1  -2   0  221.68    6.10
   1  -2   0  215.38    5.60
   1  -2   0  215.28    6.30
  -1  -2   0  215.68    6.50
  -1  -2   0  213.28    6.30
  -1  -2   0  217.88    6.40
   1  -2   0  219.38    6.80
   1  -2   0  218.58    5.60
   1  -2   0  209.78    6.10
  -1   2   0  208.88    6.10
  -1   2   0  206.58    6.00
   1   2   0  215.58    6.70
  -1   2   0  208.18    6.50
   1   2   0  210.58    6.40
   1   2   0  206.58    6.90
   1   2   0  199.68    6.60
   2  -2   0  301.77   10.00
   2  -2   0  284.67    9.00
   2  -2   0  296.27    9.00
  -2  -2   0  302.17    8.40
  -2  -2   0  294.27    8.60
  -2  -2   0  282.57    9.20
   2  -2   0  274.27    7.60
   2  -2   0  310.97    7.60
   2  -2   0  306.37    8.90
  -2  -2   0  284.97    8.90
  -2  -2   0  292.17    9.40
   2   2   0  282.07    9.40
   2   2   0  302.87    9.10
  -2   2   0  271.77    7.40
   2   2   0  285.27    9.50
   2   2   0  281.17    8.80
   2   2   0  290.17    9.30
  -2   2   0  315.27    7.60
  -3  -2   0   23.00    2.90
   3  -2   0   29.10    3.00
   3  -2   0   34.00    4.10
  -3  -2   0   28.30    3.00
   3  -2   0   34.10    3.50
  -3  -2   0   24.70    2.30
   3  -2   0   33.90    3.20
  -3  -2   0   25.50    2.90
   3   2   0   28.80    3.00
   3   2   0   24.80    3.00
   3   2   0   28.00    3.50
   3   2   0   26.20    3.40
   3   2   0   31.40    2.80
  -4  -2   0  887.21   24.90
  -4  -2   0  890.01   24.40
   4  -2   0  892.41   26.60
  -4  -2   0  894.71   24.70
  -4  -2   0  890.71   23.60
   4  -2   0  929.11   24.50
   4  -2   0  922.31   25.60
   4  -2   0  878.91   24.80
   4   2   0  843.12   25.70
   4   2   0  903.11   24.40
   4   2   0  898.91   24.50
   4   2   0  880.71   24.90
   4   2   0  898.81   23.70
   4   2   0  908.61   24.70
   4   2   0  916.11   25.70
   4   2   0  903.71   23.90
  -5  -2   0 1327.77   34.70
   5  -2   0 1372.66   37.30
   5  -2   0 1341.57   35.50
  -5  -2   0 1342.77   35.50
   5  -2   0 1298.07   36.10
   5  -2   0 1334.17   38.40
  -5  -2   0 1322.27   36.00
  -5  -2   0 1331.97   36.10
   5   2   0 1373.96   35.80
   5   2   0 1322.97   34.80
   5   2   0 1338.37   37.60
   5   2   0 1360.66   34.60
   5   2   0 1344.67   35.50
   5   2   0 1320.87   35.40
  -6  -2   0  387.86   14.00
  -6  -2   0  377.66   13.60
   6  -2   0  351.46   16.20
   6  -2   0  354.66   14.00
   6  -2   0  392.46   15.40
   6  -2   0  370.66   13.30
  -6  -2   0  386.16   13.10
  -6  -2   0  394.26   10.10
  -6  -2   0  386.86   12.60
   6   2   0  374.76   14.70
   6   2   0  373.26   15.20
   6   2   0  373.06   13.30
   6   2   0  381.46   13.40
   6   2   0  389.46   13.00
   6   2   0  383.36   12.60
   6   2   0  388.36   12.40
  -7  -2   0  448.36   16.40
  -7  -2   0  444.86   14.70
  -7  -2   0  466.95   15.20
   7  -2   0  393.06   17.10
  -7  -2   0  429.16   15.80
   7  -2   0  470.15   15.90
  -7  -2   0  450.35   11.90
   7  -2   0  446.46   16.90
   7  -2   0  443.66   19.00
   7   2   0  443.16   14.90
   7   2   0  433.36   17.50
   7   2   0  463.05   15.90
   7   2   0  473.35   18.20
   7   2   0  453.55   15.50
  -7   2   0  452.95   15.60
   7   2   0  450.55   14.60
   7   2   0  452.15   14.80
   8  -2   0   83.59    4.20
   8  -2   0   90.29   10.20
  -8  -2   0   92.29    8.40
   8  -2   0   98.79    7.90
  -8  -2   0  108.69    7.90
  -8  -2   0   88.69    6.80
   8  -2   0   80.09    4.70
  -8  -2   0   91.49    3.90
   8  -2   0   87.59    8.90
  -8  -2   0   91.99    6.90
   8  -2   0   85.69    9.50
   8   2   0   82.19    6.40
   8   2   0   98.29    7.20
   8   2   0   89.09    7.70
   8   2   0   90.29    9.20
  -8   2   0   81.39    7.10
   8   2   0  107.99   10.60
   8   2   0   83.79    6.80
   8   2   0   88.79    6.40
   9  -2   0    7.40    4.30
   9  -2   0    9.70    5.70
   9  -2   0   11.70    5.90
  -9  -2   0   14.60    5.50
   9  -2   0    7.90    2.80
  -9  -2   0   13.50    4.50
   9  -2   0   10.80    7.40
  -9  -2   0    5.50    4.00
   9  -2   0    9.50    2.40
  -9  -2   0    7.20    3.60
   9   2   0    7.90    5.80
   9   2   0    6.90    3.80
   9   2   0    7.10    3.70
   9   2   0    9.40    3.50
  -9   2   0    3.60    4.20
   9   2   0   -1.10    5.80
   9   2   0    6.90    4.80
  -9   2   0    5.50    4.00
 -10  -2   0  418.86   18.30
  10  -2   0  442.26   17.80
  10  -2   0  400.96   13.50
  10  -2   0  408.36   20.80
  10  -2   0  428.36   19.60
 -10  -2   0  449.06   16.30
  10  -2   0  418.46   13.60
  10   2   0  423.66   20.90
 -10   2   0  448.56   15.90
  10   2   0  423.66   16.20
 -10   2   0  420.06   17.00
 -10   2   0  381.86   18.40
  10   2   0  401.86   17.80
  11  -2   0  152.68    8.50
  11  -2   0  155.88   14.70
 -11  -2   0  136.29   10.10
  11  -2   0  161.08   12.30
 -11  -2   0  161.68   12.90
  11  -2   0  183.48   14.20
 -11   2   0  159.68   11.10
 -11   2   0  158.78   13.10
  11   2   0  162.78   14.70
  11   2   0  135.79   15.00
  11   2   0  151.88   10.60
 -12  -2   0  260.87   16.20
  12  -2   0  211.98   16.30
  12  -2   0  259.87   11.70
  12  -2   0  272.77   18.00
 -12  -2   0  241.88   13.40
  12  -2   0  260.67   20.20
  12   2   0  252.17   19.60
 -12   2   0  260.07   17.00
 -12   2   0  272.97   14.60
  12   2   0  252.87   15.30
  12   2   0  279.87   19.40
  12   2   0  272.87   14.20
  13  -2   0  170.08   16.30
  13  -2   0  122.79   15.40
  13  -2   0  154.88    9.80
 -13  -2   0  126.59   13.20
  13   2   0  156.18   12.30
 -13   2   0  128.89   11.40
  13   2   0  130.59   15.70
 -13   2   0  130.69   13.40
  13   2   0  133.09   15.90
  14  -2   0  245.18   20.80
 -14  -2   0  237.78   17.70
  14  -2   0  214.78   21.00
  14  -2   0  230.98   13.00
  14   2   0  222.38   21.10
  14   2   0  257.87   15.80
 -14   2   0  248.48   18.90
  14   2   0  219.68   21.10
   0  -3   0    0.20    1.10
   0  -3   0   -0.40    1.50
   0  -3   0    1.40    1.60
   0  -3   0    0.60    1.50
   0   3   0   -0.30    1.40
   0   3   0    0.30    1.40
   0   3   0    0.20    1.30
   0   3   0   -0.10    1.50
  -1  -3   0  337.07   10.10
   1  -3   0  346.77   10.30
   1  -3   0  355.36   10.50
   1  -3   0  351.36    9.30
   1  -3   0  343.17    9.90
  -1  -3   0  354.16   10.70
   1  -3   0  348.27    9.40
   1  -3   0  349.17    9.90
   1  -3   0  334.77    9.30
   1   3   0  340.27   10.60
  -1   3   0  339.87   10.10
   1   3   0  344.87    9.80
   1   3   0  351.36   10.80
   1   3   0  358.16   10.40
   1   3   0  338.27   10.40
  -1   3   0  336.37    9.90
  -1   3   0  337.07    9.80
   2  -3   0   52.89    3.90
  -2  -3   0   60.69    3.20
  -2  -3   0   56.29    4.10
  -2  -3   0   53.69    3.40
  -2  -3   0   55.99    3.60
   2  -3   0   57.49    2.80
   2  -3   0   59.09    3.50
   2  -3   0   55.99    2.80
   2  -3   0   63.69    4.20
   2  -3   0   55.89    3.40
  -2  -3   0   52.09    4.10
   2   3   0   53.99    4.00
   2   3   0   60.99    2.40
   2   3   0   56.79    3.80
   2   3   0   61.99    4.30
   2   3   0   56.09    3.90
  -2   3   0   55.49    2.60
  -2   3   0   61.29    2.90
   2   3   0   50.59    3.90
   3  -3   0 1120.69   26.60
  -3  -3   0 1112.39   29.20
  -3  -3   0 1105.59   28.70
  -3  -3   0 1098.99   27.80
   3  -3   0 1102.99   28.50
   3  -3   0 1053.49   28.70
  -3  -3   0 1060.79   28.10
   3  -3   0 1131.59   30.40
   3  -3   0 1099.09   28.90
   3  -3   0 1001.00   26.50
  -3  -3   0 1073.99   29.60
   3   3   0 1085.79   29.30
   3   3   0 1084.29   29.60
  -3   3   0 1010.10   26.30
   3   3   0 1065.09   29.20
  -3   3   0 1161.78   26.60
   3   3   0 1134.09   29.00
   3   3   0 1094.49   28.70
   3   3   0 1069.39   29.30
   4  -3   0   -0.90    2.50
  -4  -3   0    2.80    2.10
   4  -3   0   -3.30    2.40
  -4  -3   0    2.00    2.50
   4  -3   0    1.60    2.70
  -4  -3   0    4.60    2.60
   4  -3   0   -2.70    3.70
  -4  -3   0    3.90    2.70
   4   3   0    3.70    3.30
   4   3   0    2.70    2.20
   4   3   0    1.90    2.70
   4   3   0    0.70    2.40
   4   3   0    2.20    3.00
  -5  -3   0  551.94   17.50
   5  -3   0  576.94   18.60
   5  -3   0  561.14   17.80
   5  -3   0  575.24   17.60
  -5  -3   0  589.44   16.40
   5  -3   0  537.05   19.90
  -5  -3   0  564.84   17.70
  -5  -3   0  552.64   18.30
   5   3   0  572.14   18.90
   5   3   0  548.15   17.00
   5   3   0  544.15   17.40
   5   3   0  572.44   18.10
   5   3   0  554.34   17.30
   5   3   0  557.44   19.00
   5   3   0  554.44   17.80
  -6  -3   0    4.80    2.40
   6  -3   0    6.50    3.30
  -6  -3   0    4.30    2.60
   6  -3   0    0.40    4.40
   6  -3   0   -1.60    3.10
   6  -3   0    3.90    3.00
  -6  -3   0    4.80    3.00
  -6  -3   0    4.00    2.80
   6   3   0    0.50    4.00
   6   3   0    0.10    3.20
   6   3   0   10.60    4.10
   6   3   0    4.20    2.90
   6   3   0    4.90    2.60
   6   3   0    0.40    2.60
   6   3   0    3.40    2.70
  -7  -3   0    0.80    2.80
   7  -3   0    5.00    3.80
   7  -3   0    4.30    4.70
  -7  -3   0    4.30    3.80
   7  -3   0   -5.00    4.80
  -7  -3   0    3.90    3.20
   7  -3   0    4.30    3.40
  -7  -3   0    6.90    3.10
   7   3   0    1.20    3.30
   7   3   0    6.40    3.10
   7   3   0    3.20    3.10
   7   3   0    0.70    4.20
   7   3   0   10.50    4.80
   7   3   0    7.20    3.00
   7   3   0    2.70    2.90
  -8  -3   0    6.40    3.60
   8  -3   0   27.40    5.90
   8  -3   0   18.10    4.80
   8  -3   0    8.40    5.70
  -8  -3   0   14.50    4.70
  -8  -3   0    8.20    4.60
   8  -3   0   15.40    6.60
  -8  -3   0   15.20    4.00
   8   3   0   11.60    5.80
  -8   3   0   16.00    4.30
   8   3   0   15.00    5.20
   8   3   0   14.60    3.80
   8   3   0   14.00    4.10
   8   3   0   12.00    4.00
   8   3   0   12.20    5.80
   8   3   0   15.00    4.70
   9  -3   0  909.11   28.30
   9  -3   0  901.11   23.00
   9  -3   0  879.71   32.80
   9  -3   0  859.21   29.60
  -9  -3   0  856.21   27.20
   9  -3   0  880.41   30.40
  -9  -3   0  894.31   26.40
  -9  -3   0  928.61   29.10
   9  -3   0  872.41   23.30
   9   3   0  887.81   28.10
   9   3   0  869.11   31.20
   9   3   0  912.31   28.60
  -9   3   0  900.71   27.30
   9   3   0  898.71   27.20
   9   3   0  914.01   32.00
  -9   3   0  881.01   27.80
   9   3   0  867.41   27.50
  10  -3   0   80.69   11.30
 -10  -3   0   73.49    7.20
  10  -3   0   81.49    5.60
  10  -3   0   57.09   10.30
  10  -3   0   85.09    8.80
 -10  -3   0   90.09    9.50
  10  -3   0   94.89   10.30
  10  -3   0   73.99    5.10
 -10   3   0   75.59    7.60
  10   3   0   57.09   10.10
  10   3   0   75.39    8.50
 -10   3   0   80.39    8.30
  10   3   0   69.49    7.60
  10   3   0  103.29   11.80
  11  -3   0  269.57   17.10
  11  -3   0  266.07   12.60
 -11  -3   0  288.57   13.40
  11  -3   0  286.87   10.70
  11  -3   0  292.47   17.90
 -11  -3   0  279.97   15.80
  11  -3   0  303.97   15.50
 -11   3   0  279.17   16.40
 -11   3   0  289.77   14.70
  11   3   0  271.57   19.50
  11   3   0  319.57   14.80
  11   3   0  275.87   15.50
 -11   3   0  251.87   16.40
  12  -3   0   21.60   10.50
  12  -3   0   -1.70    7.30
 -12  -3   0    7.00    5.20
 -12  -3   0   14.70    7.30
  12  -3   0    1.80    5.90
  12  -3   0    7.00    3.70
 -12   3   0   11.50    6.00
  12   3   0    7.00    9.80
  12   3   0   15.70    9.20
 -12   3   0    3.80    7.40
  12   3   0    5.00    5.40
 -13  -3   0    5.80    7.50
  13  -3   0   13.90    9.00
  13  -3   0    0.50    4.00
  13  -3   0    8.00   10.60
  13   3   0    1.30    6.00
 -13   3   0    7.50    6.30
  13   3   0   16.80    9.50
 -13   3   0    7.70    8.20
  13   3   0    8.50   10.90
  14  -3   0   77.99    7.60
  14  -3   0   76.59   14.80
  14  -3   0   83.19   13.40
 -14  -3   0   81.29   12.40
  14   3   0   78.29   16.00
 -14   3   0   78.29   12.20
  14   3   0  101.89   11.20
  14   3   0   88.59   15.00
   0  -4   0    3.50    1.70
   0  -4   0    1.90    1.90
   0  -4   0    3.50    1.50
   0  -4   0    4.70    1.90
   0   4   0    2.80    1.70
   0   4   0    0.40    1.40
   0   4   0    3.50    1.70
   0   4   0    3.40    1.80
  -1  -4   0 1452.75   37.10
   1  -4   0 1432.66   36.30
   1  -4   0 1458.45   37.30
  -1  -4   0 1502.55   37.90
  -1  -4   0 1473.25   38.10
  -1  -4   0 1470.95   37.00
   1  -4   0 1482.35   35.60
  -1  -4   0 1440.66   37.10
   1  -4   0 1471.35   37.00
   1  -4   0 1439.76   37.00
   1  -4   0 1387.96   37.30
   1  -4   0 1469.15   36.50
  -1   4   0 1438.76   37.00
   1   4   0 1476.25   37.40
   1   4   0 1442.46   37.80
  -1   4   0 1430.96   36.90
   1   4   0 1496.75   37.30
   1   4   0 1521.45   36.50
  -1   4   0 1473.35   36.90
   1   4   0 1426.06   37.80
   2  -4   0  138.29    5.20
  -2  -4   0  136.89    5.70
   2  -4   0  140.29    5.30
  -2  -4   0  140.49    6.00
  -2  -4   0  133.59    5.80
   2  -4   0  126.89    6.40
  -2  -4   0  136.99    6.80
   2  -4   0  139.89    5.20
  -2  -4   0  124.99    6.30
   2  -4   0  138.59    4.60
   2  -4   0  137.39    4.60
   2   4   0  140.89    6.30
  -2   4   0  140.59    5.10
  -2   4   0  136.19    5.30
  -2   4   0  141.99    6.00
   2   4   0  134.69    6.50
   2   4   0  148.39    6.10
   2   4   0  131.59    6.50
   2   4   0  141.99    6.80
   2   4   0  138.99    6.20
   3  -4   0   37.60    4.00
   3  -4   0   34.90    2.70
   3  -4   0   34.80    3.60
  -3  -4   0   28.70    3.80
  -3  -4   0   27.00    4.00
   3  -4   0   30.50    2.50
  -3  -4   0   32.10    3.70
   3  -4   0   28.50    3.40
   3  -4   0   33.70    4.40
  -3  -4   0   32.00    3.10
  -3  -4   0   36.50    3.40
   3   4   0   32.40    2.10
   3   4   0   28.00    3.90
  -3   4   0   29.60    2.30
   3   4   0   23.30    3.20
   3   4   0   34.10    3.90
   3   4   0   34.40    4.10
   3   4   0   25.10    3.60
   3   4   0   23.80    3.70
  -3   4   0   29.70    2.50
   4  -4   0 1104.19   31.40
  -4  -4   0 1047.20   30.40
   4  -4   0 1043.90   29.30
  -4  -4   0 1043.50   29.00
  -4  -4   0 1081.89   28.10
   4  -4   0 1069.49   29.00
  -4  -4   0 1050.09   29.90
  -4  -4   0 1082.39   28.50
   4  -4   0 1082.09   29.40
   4   4   0 1074.79   30.20
   4   4   0 1034.40   30.00
   4   4   0 1070.69   29.20
   4   4   0 1063.59   29.90
   4   4   0 1052.59   30.30
   4   4   0 1071.49   29.60
  -5  -4   0  305.57   12.70
   5  -4   0  326.87   12.60
   5  -4   0  310.07   14.00
   5  -4   0  317.27   12.00
  -5  -4   0  316.07   10.80
   5  -4   0  316.97   12.00
  -5  -4   0  312.57   11.90
  -5  -4   0  321.77   12.30
   5   4   0  316.57   12.30
   5   4   0  317.17   13.10
   5   4   0  341.17   12.70
   5   4   0  308.17   13.10
   5   4   0  318.47   11.90
  -6  -4   0 2096.39   54.59
  -6  -4   0 2093.09   52.69
   6  -4   0 2040.10   57.59
   6  -4   0 2075.49   54.19
  -6  -4   0 2010.50   55.49
  -6  -4   0 2044.30   54.29
   6  -4   0 2096.39   54.69
   6  -4   0 2081.59   55.39
   6   4   0 2067.29   55.09
   6   4   0 2095.99   54.19
   6   4   0 2093.49   53.99
   6   4   0 2048.20   54.99
   6   4   0 2084.39   56.19
   6   4   0 2036.50   54.49
   6   4   0 2050.79   56.19
  -7  -4   0  838.22   27.10
   7  -4   0  842.32   29.50
  -7  -4   0  838.62   26.10
  -7  -4   0  865.81   24.40
   7  -4   0  816.62   27.20
   7  -4   0  883.21   27.00
   7  -4   0  869.41   26.00
  -7  -4   0  835.32   26.00
   7   4   0  838.22   25.90
   7   4   0  802.12   27.70
   7   4   0  838.72   26.60
   7   4   0  876.91   28.70
   7   4   0  866.61   26.00
   7   4   0  865.11   25.80
   7   4   0  898.51   28.20
   7   4   0  829.02   26.80
   8  -4   0  627.14   23.20
  -8  -4   0  698.63   23.00
  -8  -4   0  684.03   20.60
   8  -4   0  666.43   24.10
  -8  -4   0  644.14   23.20
  -8  -4   0  676.33   22.20
   8  -4   0  657.33   22.10
   8  -4   0  625.14   25.70
   8   4   0  698.63   23.10
   8   4   0  641.14   21.80
   8   4   0  642.84   25.10
   8   4   0  682.93   22.50
   8   4   0  693.93   24.80
   8   4   0  659.23   21.90
  -9  -4   0  129.19   10.40
   9  -4   0  119.49   11.60
   9  -4   0  141.59   11.60
  -9  -4   0  127.89    8.60
   9  -4   0  127.59    9.90
   9  -4   0  117.39   12.70
   9   4   0  120.09   11.60
  -9   4   0  132.19   10.20
  -9   4   0  126.99    9.70
   9   4   0  115.99    9.20
   9   4   0  124.79   10.10
   9   4   0  132.79    9.90
   9   4   0  128.39   12.60
  10  -4   0  297.97   17.20
 -10  -4   0  343.77   14.00
  10  -4   0  322.27   15.60
  10  -4   0  341.27   17.80
  10  -4   0  332.27   20.20
 -10  -4   0  334.27   16.50
  10   4   0  338.17   19.10
  10   4   0  307.47   15.80
  10   4   0  315.97   15.10
  10   4   0  345.57   20.00
 -10   4   0  358.76   15.60
 -10   4   0  353.56   15.80
  11  -4   0   36.90   10.20
 -11  -4   0   23.20    7.30
  11  -4   0   22.50    6.70
  11  -4   0   22.30    3.40
  11  -4   0   24.00    3.80
  11  -4   0   10.00    8.80
  11  -4   0   28.20    8.20
 -11  -4   0   26.40    5.50
  11   4   0   21.90    6.20
 -11   4   0   23.80    6.20
  11   4   0   13.60    7.40
  11   4   0   32.70    7.20
  11   4   0   22.30    8.90
 -11   4   0   18.30    6.20
  12  -4   0   50.39   10.10
 -12  -4   0   26.00    8.40
 -12  -4   0   23.60    7.80
  12  -4   0   24.20    4.00
  12  -4   0   16.40   10.20
  12  -4   0   28.20    9.50
  12   4   0    4.60    9.80
  12   4   0   27.00    9.30
  12   4   0   27.90    6.90
 -12   4   0   20.00    8.40
 -12   4   0   40.90    8.00
  12   4   0   32.40    7.80
  13  -4   0   46.10   12.10
  13  -4   0   47.30    5.50
 -13  -4   0   38.70    9.80
  13  -4   0   25.30    9.70
 -13   4   0   42.00    9.90
 -13   4   0   61.79    9.30
  13   4   0   55.39   12.50
  13   4   0   37.00   11.10
  13   4   0   44.40    8.60
  14  -4   0    9.30   10.00
  14  -4   0   22.50    5.20
  14  -4   0   14.60   12.50
 -14  -4   0   24.40    9.60
  14   4   0   12.70    7.70
  14   4   0   10.90   11.20
  14   4   0   11.90   10.40
 -14   4   0   11.40    8.90
   0  -5   0    6.00    2.20
   0  -5   0    5.50    2.20
   0  -5   0    5.80    1.80
   0  -5   0    5.80    2.10
   0   5   0    6.60    2.20
   0   5   0    3.80    1.80
   0   5   0    5.90    2.10
   0   5   0    9.00    2.40
  -1  -5   0  580.14   17.80
   1  -5   0  591.34   14.60
   1  -5   0  585.94   16.90
  -1  -5   0  539.85   16.90
   1  -5   0  598.84   17.10
   1  -5   0  584.04   16.00
   1  -5   0  555.94   16.60
  -1  -5   0  583.34   16.70
  -1  -5   0  564.44   16.50
  -1  -5   0  584.14   17.50
   1  -5   0  578.84   16.80
  -1   5   0  556.94   16.60
  -1   5   0  562.74   16.50
   1   5   0  579.84   17.00
  -1   5   0  564.34   16.60
   1   5   0  561.94   17.40
   1   5   0  569.94   17.40
   2  -5   0  245.18    8.60
  -2  -5   0  241.58    9.00
  -2  -5   0  231.58    9.90
   2  -5   0  231.38    7.70
  -2  -5   0  226.88    9.00
   2  -5   0  241.38    9.60
  -2  -5   0  252.87   10.10
   2  -5   0  244.08    7.80
   2  -5   0  238.18    8.50
   2  -5   0  253.67    7.70
  -2  -5   0  245.28    9.10
   2   5   0  257.47   10.10
   2   5   0  256.67    9.90
   2   5   0  256.07    8.80
  -2   5   0  249.97    9.10
  -2   5   0  242.38    8.50
   2   5   0  247.28    9.60
  -2   5   0  244.88    8.30
   2   5   0  244.18    9.40
  -3  -5   0    3.40    2.90
  -3  -5   0    5.90    2.60
   3  -5   0    4.40    1.90
   3  -5   0    8.40    2.50
  -3  -5   0    8.00    3.60
  -3  -5   0    1.80    2.70
   3  -5   0    5.80    1.50
   3  -5   0    6.40    1.50
   3  -5   0   11.90    3.50
  -3  -5   0    3.80    2.30
   3  -5   0    3.90    1.90
  -3   5   0    5.60    2.00
  -3   5   0    3.60    2.50
  -3   5   0    6.50    1.80
   3   5   0    4.00    3.20
   3   5   0    5.00    1.70
   3   5   0    2.60    3.00
   3   5   0    3.80    2.90
   3   5   0   10.50    3.30
   3   5   0    6.40    3.10
   3   5   0    4.50    2.80
   4  -5   0  925.31   22.90
  -4  -5   0  910.21   26.50
   4  -5   0  898.91   25.10
  -4  -5   0  909.81   25.40
   4  -5   0  841.82   22.80
  -4  -5   0  876.61   27.00
  -4  -5   0  909.11   24.90
  -4  -5   0  902.71   24.40
   4  -5   0  885.21   25.00
   4  -5   0  857.01   27.30
  -4   5   0  873.71   25.10
  -4   5   0  852.31   22.50
   4   5   0  842.42   25.80
   4   5   0  919.41   22.00
   4   5   0  892.41   26.20
   4   5   0  870.41   26.30
   4   5   0  899.01   25.70
  -4   5   0  954.40   22.90
   4   5   0  894.41   26.70
   4   5   0  886.81   26.60
  -5  -5   0  151.18    8.10
  -5  -5   0  136.89    7.10
   5  -5   0  158.78    8.40
   5  -5   0  147.29    8.00
  -5  -5   0  142.69    8.40
   5  -5   0  150.58   10.10
  -5  -5   0  139.69    8.90
   5  -5   0  147.79    8.00
  -5  -5   0  146.29    7.00
   5   5   0  143.49    8.00
   5   5   0  137.09    9.00
   5   5   0  131.79    8.30
   5   5   0  154.68    8.60
   5   5   0  144.89    9.00
   5   5   0  146.09    8.40
   6  -5   0  116.89    7.90
   6  -5   0  112.89   10.30
  -6  -5   0  121.59    8.00
  -6  -5   0  117.79    7.80
  -6  -5   0  102.59    8.40
   6  -5   0  113.69    8.10
   6  -5   0  106.69    7.90
  -6  -5   0  117.19    6.70
   6   5   0  111.49    8.50
   6   5   0  115.99    8.00
   6   5   0  105.79    8.40
   6   5   0  106.19    9.20
   6   5   0  115.79    7.80
   7  -5   0   19.10    6.70
  -7  -5   0   24.60    4.80
  -7  -5   0   17.50    4.90
   7  -5   0   16.60    4.90
   7  -5   0   17.90    4.70
  -7  -5   0   22.70    4.10
   7  -5   0    9.30    4.60
  -7  -5   0   14.20    4.50
   7   5   0   18.20    4.70
   7   5   0   29.00    5.30
   7   5   0   20.50    6.20
   7   5   0   27.20    6.80
   7   5   0   20.60    4.60
   7   5   0   22.30    5.50
   7   5   0   22.40    4.60
   8  -5   0  131.39   12.60
   8  -5   0  102.39   10.10
   8  -5   0   93.09    9.00
   8  -5   0  112.89    9.10
  -8  -5   0   83.99    8.00
  -8  -5   0   81.39    8.70
  -8  -5   0   95.59    8.30
  -8  -5   0   91.69    7.00
   8   5   0  109.49    8.70
   8   5   0  101.99    8.70
   8   5   0   91.09   10.30
   8   5   0   81.59    8.20
   8   5   0   95.89   10.30
   8   5   0  111.79    9.10
   8   5   0   98.89    9.40
  -9  -5   0  162.88   11.40
   9  -5   0  155.68   12.20
  -9  -5   0  130.49    9.00
   9  -5   0  146.29   10.80
   9  -5   0  153.78   11.80
   9  -5   0  148.29   14.70
   9   5   0  140.79   10.50
   9   5   0  147.49   11.00
   9   5   0  147.69   14.00
   9   5   0  150.78   13.00
  10  -5   0  131.29   10.90
 -10  -5   0  122.39   11.10
  10  -5   0  131.19   12.10
 -10  -5   0  120.59    8.80
  10  -5   0  126.39   12.30
  10  -5   0   92.69   12.70
  10   5   0  130.09   13.60
 -10   5   0  114.89   10.40
  10   5   0  114.59   10.00
  10   5   0  123.89   10.80
 -10   5   0  112.09   10.10
  10   5   0  133.79   13.60
 -11  -5   0   49.30    6.70
  11  -5   0   64.09   12.10
  11  -5   0   61.09   11.40
 -11  -5   0   51.89    8.90
  11  -5   0   55.59    8.40
  11  -5   0   40.70    9.00
 -11   5   0   54.19    8.00
  11   5   0   57.49   10.90
  11   5   0   47.50    7.70
  11   5   0   64.29    9.10
  11   5   0   57.19   12.10
 -11   5   0   63.09    8.30
  12  -5   0   52.09   10.20
 -12  -5   0   61.29   10.10
  12  -5   0   53.19   10.90
  12   5   0   62.09    9.10
  12   5   0   61.79    9.30
 -12   5   0   56.39    9.10
  12   5   0   42.20   11.60
 -12   5   0   56.59   10.20
  13  -5   0    2.10    8.00
 -13  -5   0    3.10    7.50
  13  -5   0  -19.70    8.70
  13  -5   0    2.20    3.60
  13   5   0    2.10    9.70
 -13   5   0    7.00    8.10
  13   5   0    9.20    7.10
  13   5   0    0.30   11.10
 -13   5   0   -4.10    6.30
  14  -5   0   70.19   14.90
  14  -5   0   68.09   12.90
  14  -5   0   76.29    6.60
 -14  -5   0   62.69   11.80
  14   5   0   81.99   14.40
  14   5   0  101.49   16.00
 -14   5   0   72.69   11.90
 -14   5   0   92.99   12.80
  14   5   0   75.69   11.30
   0  -6   0   29.10    3.90
   0  -6   0   27.10    3.70
   0   6   0   28.50    3.70
   0   6   0   37.10    4.10
  -1  -6   0    5.70    3.10
  -1  -6   0    4.20    3.20
   1  -6   0    5.40    2.90
   1  -6   0    2.80    3.00
   1  -6   0    3.90    2.50
  -1  -6   0    7.10    3.00
  -1  -6   0    4.80    2.70
  -1  -6   0    3.60    2.30
   1  -6   0    4.40    2.00
   1   6   0    8.10    3.10
  -1   6   0    7.70    2.50
   1   6   0    5.80    2.80
  -1   6   0    3.60    2.80
  -1   6   0    3.80    2.50
   1   6   0    9.10    3.10
   1   6   0    4.90    3.00
   2  -6   0   99.09    5.80
  -2  -6   0   89.99    6.00
   2  -6   0  110.89    5.20
  -2  -6   0   91.89    6.40
  -2  -6   0   92.49    7.10
  -2  -6   0   97.99    6.30
   2  -6   0  103.99    6.80
   2  -6   0  107.79    4.40
  -2  -6   0  109.79    7.20
   2  -6   0  101.09    5.20
   2  -6   0  105.89    6.00
   2   6   0   97.69    6.60
  -2   6   0  102.69    5.90
   2   6   0  111.49    6.90
  -2   6   0  103.09    5.60
  -2   6   0  109.19    6.40
   2   6   0  122.89    7.40
   2   6   0   96.99    7.00
   2   6   0  102.99    5.80
   3  -6   0   59.69    3.70
   3  -6   0   48.60    4.20
   3  -6   0   55.99    5.80
   3  -6   0   53.29    4.30
  -3  -6   0   41.70    5.00
  -3  -6   0   61.99    6.30
  -3  -6   0   63.89    5.00
  -3  -6   0   55.79    5.00
   3  -6   0   57.69    3.70
  -3  -6   0   57.79    5.10
   3  -6   0   59.49    4.20
   3   6   0   64.39    5.40
  -3   6   0   57.79    4.40
  -3   6   0   57.89    4.00
  -3   6   0   56.59    5.20
   3   6   0   59.69    5.70
   3   6   0   70.19    6.40
   3   6   0   50.59    5.20
   3   6   0   49.90    5.30
   3   6   0   48.00    5.00
   3   6   0   53.19    3.80
  -4  -6   0 1861.61   49.10
  -4  -6   0 1950.70   48.30
   4  -6   0 1872.91   46.10
   4  -6   0 1853.81   50.99
   4  -6   0 1785.82   47.10
  -4  -6   0 1962.10   50.79
  -4  -6   0 1906.21   51.49
   4  -6   0 1945.11   47.10
   4  -6   0 1863.31   46.00
  -4  -6   0 1856.81   48.90
   4  -6   0 1884.61   48.30
   4   6   0 1846.32   50.39
   4   6   0 1816.22   49.50
   4   6   0 1909.91   51.09
  -4   6   0 1805.62   46.50
   4   6   0 1878.41   49.70
  -4   6   0 1966.10   47.00
   4   6   0 1894.91   50.59
   4   6   0 1815.92   49.70
  -4   6   0 1842.22   48.90
   4   6   0 1900.81   46.00
  -5  -6   0    2.70    3.20
  -5  -6   0   -0.30    2.60
   5  -6   0    4.90    3.30
   5  -6   0    1.30    4.20
   5  -6   0    0.70    1.50
  -5  -6   0    4.30    3.30
  -5  -6   0    0.90    2.60
   5  -6   0   -0.20    3.00
  -5  -6   0    0.20    3.20
   5  -6   0    0.30    1.50
   5   6   0    9.00    4.30
  -5   6   0    1.00    2.80
  -5   6   0    0.80    1.20
  -5   6   0    0.00    1.20
   5   6   0    8.00    4.20
   5   6   0    3.50    3.40
   5   6   0   -2.30    2.80
   5   6   0   -0.30    3.40
   5   6   0   -0.70    3.00
   6  -6   0 2006.20   54.39
  -6  -6   0 2034.90   56.79
   6  -6   0 2053.49   57.69
  -6  -6   0 2095.09   54.39
  -6  -6   0 2018.50   52.49
   6  -6   0 2092.19   54.59
  -6  -6   0 2085.69   55.49
   6  -6   0 2079.89   54.09
   6   6   0 2053.99   56.09
   6   6   0 2073.29   56.09
   6   6   0 1974.80   55.19
   6   6   0 1931.51   54.89
   6   6   0 2002.90   55.99
   6   6   0 2028.60   54.49
   7  -6   0  118.09    9.00
  -7  -6   0  119.29    9.00
  -7  -6   0  116.59    7.50
  -7  -6   0  118.19    8.90
  -7  -6   0  131.99   10.50
   7  -6   0  126.19   12.00
   7  -6   0  119.79    9.00
   7  -6   0  123.59    9.20
   7   6   0   98.49    9.50
   7   6   0   99.69    9.90
   7   6   0  122.19    9.40
   7   6   0  122.59   10.30
   7   6   0  112.09    9.50
   7   6   0  120.49    9.20
   7   6   0  125.89    9.40
   8  -6   0  718.93   24.50
   8  -6   0  724.43   28.50
  -8  -6   0  725.23   26.60
  -8  -6   0  728.53   22.60
   8  -6   0  696.13   25.00
  -8  -6   0  733.73   25.40
   8  -6   0  767.72   25.70
  -8  -6   0  739.23   24.60
   8   6   0  708.83   25.80
   8   6   0  729.63   27.60
   8   6   0  773.02   26.40
   8   6   0  760.72   25.00
   8   6   0  719.83   25.00
   8   6   0  731.83   24.60
   8   6   0  730.23   27.00
   9  -6   0   39.10    9.70
  -9  -6   0   36.00    6.90
   9  -6   0   45.60    8.00
  -9  -6   0   34.10    5.60
   9  -6   0   32.70    6.40
   9  -6   0   36.40    7.40
   9   6   0   28.50    8.50
   9   6   0   30.90    7.90
   9   6   0   34.50    6.90
   9   6   0   39.40    6.70
  10  -6   0  186.08   13.70
 -10  -6   0  186.28   11.10
 -10  -6   0  176.48   13.10
  10  -6   0  196.08   17.90
  10  -6   0  198.68   12.90
  10  -6   0  202.68   14.70
  10   6   0  200.88   16.50
  10   6   0  199.88   16.40
 -10   6   0  193.78   13.20
  10   6   0  211.08   13.60
  10   6   0  197.18   13.10
  11  -6   0    2.10    6.70
  11  -6   0   -2.50    8.40
 -11  -6   0   -1.50    4.90
 -11  -6   0    0.40    6.00
  11  -6   0    4.50    7.70
  11  -6   0    2.40    5.80
 -11   6   0   -5.50    6.00
  11   6   0    9.00    8.90
  11   6   0    1.00    5.90
 -11   6   0   -2.50    5.40
  11   6   0    1.70    6.00
  11   6   0    1.20    8.00
  12  -6   0    4.70    9.10
  12  -6   0    4.20    7.50
 -12  -6   0    6.60    7.70
  12  -6   0   20.00   10.60
  12   6   0   25.10   11.30
 -12   6   0   -5.90    5.90
 -12   6   0    8.50    7.20
  12   6   0   12.70    6.70
  12   6   0    5.70    6.60
  12   6   0   11.10    9.10
  13  -6   0   13.60    3.60
  13  -6   0   36.70    9.80
 -13  -6   0   29.40    9.60
  13  -6   0   22.20   11.00
  13   6   0   17.50   10.90
 -13   6   0   15.60    9.10
  13   6   0   21.00    8.20
  13   6   0   11.40   11.30
 -13   6   0   21.90    8.00
  14  -6   0   -2.20    3.80
  14  -6   0    7.60   10.80
  14  -6   0   -2.80    9.00
 -14  -6   0   -7.00    8.20
  14   6   0  -10.50    7.40
 -14   6   0    9.30    9.20
  14   6   0    4.60   13.20
 -14   6   0    6.50    7.80
  14   6   0    2.90   11.20
   0  -7   0    9.10    3.20
   0  -7   0    6.40    3.40
   0  -7   0    7.60    3.10
   0  -7   0   11.90    2.90
   0   7   0    3.10    2.50
   0   7   0    8.20    3.50
   0   7   0    5.60    2.90
   0   7   0    2.30    2.80
  -1  -7   0    0.40    2.80
  -1  -7   0    2.90    3.10
   1  -7   0    0.70    2.20
  -1  -7   0    1.10    2.60
   1  -7   0    1.90    2.60
  -1  -7   0    1.40    2.90
  -1  -7   0   -1.50    3.30
   1  -7   0    7.00    3.60
   1  -7   0    4.80    3.10
   1   7   0   -2.20    2.90
   1   7   0    4.10    3.40
  -1   7   0    0.60    2.40
   1   7   0   -2.30    2.70
  -1   7   0   -1.00    2.90
   1   7   0    1.40    2.90
  -1   7   0   -4.50    2.40
  -2  -7   0 1140.89   32.30
  -2  -7   0 1198.58   32.40
   2  -7   0 1218.28   29.40
   2  -7   0 1195.78   32.30
   2  -7   0 1183.88   31.50
   2  -7   0 1190.58   33.20
  -2  -7   0 1204.98   33.80
  -2  -7   0 1184.88   34.30
  -2  -7   0 1177.68   32.50
   2  -7   0 1128.79   32.00
   2  -7   0 1141.49   31.00
   2   7   0 1166.68   33.60
  -2   7   0 1157.98   32.40
   2   7   0 1206.78   32.90
  -2   7   0 1198.98   32.20
   2   7   0 1179.78   33.80
  -2   7   0 1126.69   31.70
  -3  -7   0  774.62   23.10
  -3  -7   0  800.32   25.40
   3  -7   0  777.32   21.20
   3  -7   0  746.53   24.10
  -3  -7   0  802.92   22.70
   3  -7   0  795.32   22.30
   3  -7   0  788.12   20.90
   3  -7   0  784.92   21.20
  -3  -7   0  744.73   22.90
   3  -7   0  742.83   22.20
  -3  -7   0  779.82   24.40
   3   7   0  756.62   23.60
   3   7   0  795.42   23.70
   3   7   0  795.12   21.10
   3   7   0  753.02   24.50
  -3   7   0  770.32   23.10
   3   7   0  784.92   24.10
  -3   7   0  813.52   22.40
   3   7   0  739.73   22.50
   3   7   0  763.92   24.40
  -3   7   0  738.63   21.60
   4  -7   0  855.61   23.10
  -4  -7   0  854.21   25.60
  -4  -7   0  903.01   25.10
   4  -7   0  866.91   27.60
   4  -7   0  870.71   24.40
  -4  -7   0  908.71   28.40
  -4  -7   0  892.61   25.90
   4  -7   0  830.12   24.10
   4  -7   0  909.41   24.20
  -4  -7   0  884.41   27.30
   4  -7   0  850.71   23.20
   4   7   0  916.01   23.00
  -4   7   0  865.71   23.60
   4   7   0  889.91   27.20
  -4   7   0  902.41   24.10
   4   7   0  857.91   27.20
  -4   7   0  884.51   25.80
   4   7   0  859.31   27.50
   4   7   0  872.21   26.00
   4   7   0  884.41   26.60
   4   7   0  857.01   26.50
  -5  -7   0  228.98   11.60
   5  -7   0  217.58    9.90
  -5  -7   0  227.18   10.20
   5  -7   0  231.88    8.10
  -5  -7   0  232.38   12.40
   5  -7   0  216.98    7.20
  -5  -7   0  234.48   10.50
   5  -7   0  216.48    7.90
  -5  -7   0  210.58    9.50
   5  -7   0  216.78   12.60
   5  -7   0  222.88    7.30
   5   7   0  214.28   11.70
  -5   7   0  238.48   10.80
   5   7   0  215.28   11.40
   5   7   0  228.48   11.50
   5   7   0  221.48   11.10
   5   7   0  217.18    6.80
  -5   7   0  226.08    7.70
  -5   7   0  207.38    7.30
   5   7   0  211.08   11.30
   5   7   0  221.08   12.10
  -6  -7   0   66.99    8.30
  -6  -7   0   70.89    7.70
  -6  -7   0   56.79    6.30
   6  -7   0   72.09    3.40
  -6  -7   0   87.19    6.90
   6  -7   0   73.59    9.50
  -6  -7   0   73.69    6.40
   6  -7   0   81.69    3.70
   6  -7   0   71.29    7.00
   6   7   0   68.29    7.90
   6   7   0   83.99    8.80
   6   7   0   61.59    7.10
   6   7   0   81.09    7.90
   6   7   0   67.29    7.00
   6   7   0   53.89    7.00
  -6   7   0   69.79    6.70
  -7  -7   0   14.40    5.00
   7  -7   0   26.30    7.30
   7  -7   0   18.00    5.40
  -7  -7   0   17.60    5.70
   7  -7   0   15.90    4.80
  -7  -7   0   15.10    4.90
  -7  -7   0   17.30    4.40
   7   7   0   13.20    6.10
   7   7   0   16.80    5.40
   7   7   0   17.80    5.40
   7   7   0   10.60    4.80
   7   7   0   18.00    5.90
  -7   7   0   17.50    4.80
   7   7   0    9.90    5.50
   8  -7   0  125.39   10.60
   8  -7   0   84.99   11.90
  -8  -7   0   90.39    7.50
  -8  -7   0   80.99    9.50
  -8  -7   0   86.39    8.80
   8  -7   0   94.29    9.30
   8   7   0   80.69    9.80
   8   7   0  117.39   11.90
  -8   7   0   90.39    8.30
   8   7   0   93.39    9.10
   8   7   0   98.09    9.40
   8   7   0   90.19    9.00
   8   7   0   93.79    9.80
   9  -7   0   28.40    8.60
   9  -7   0   37.80    7.80
   9  -7   0   22.70    6.70
  -9  -7   0   32.80    5.70
  -9  -7   0   33.70    7.20
   9   7   0   38.70    7.30
   9   7   0   37.30    9.20
   9   7   0   33.80    7.10
   9   7   0   42.90    8.90
  -9   7   0   39.80    6.50
   9   7   0   22.20    6.60
  10  -7   0  178.68   14.20
 -10  -7   0  194.88   13.70
  10  -7   0  189.98   17.60
  10  -7   0  182.48   13.90
 -10  -7   0  199.48   11.20
  10   7   0  192.68   13.80
 -10   7   0  200.18   13.40
  10   7   0  171.48   15.10
  10   7   0  167.28   12.90
 -10   7   0  205.08   12.30
  10   7   0  172.98   15.70
  11  -7   0   30.90    9.10
  11  -7   0   25.60    9.50
  11  -7   0   26.70    8.20
 -11  -7   0   19.50    5.90
 -11  -7   0   24.00    8.00
 -11   7   0   22.40    7.40
 -11   7   0   26.80    8.20
 -11   7   0   38.20    7.10
  11   7   0    8.80    6.40
  11   7   0   32.40   10.90
  11   7   0   19.30    8.90
  11   7   0   16.40    7.30
 -12  -7   0   36.40    9.70
  12  -7   0   50.59   10.10
  12  -7   0   34.20   10.50
  12  -7   0   36.30   11.60
  12   7   0   49.20    9.80
  12   7   0   34.20   10.50
 -12   7   0   46.00    9.00
  12   7   0   38.20   12.80
  12   7   0   47.50    9.10
 -12   7   0   44.00    9.30
 -13  -7   0    4.00    8.80
  13  -7   0   11.60    8.90
  13  -7   0    2.50   10.40
  13  -7   0    9.20    9.60
  13   7   0    9.50    8.30
 -13   7   0    1.30    7.30
  13   7   0   -6.10   11.20
  14  -7   0   19.60   12.30
 -14  -7   0   19.40   10.30
  14   7   0   14.20   12.90
 -14   7   0   28.50    9.50
  14   7   0   24.60   13.20
 -14   7   0   58.09   11.90
  14   7   0   37.00   10.70
   0  -8   0  242.58   10.40
   0  -8   0  267.77   11.50
   0  -8   0  271.57   11.80
   0  -8   0  259.47   11.40
   0   8   0  251.97   11.20
   0   8   0  268.97   11.30
   0   8   0  255.47   10.30
   0   8   0  271.17   11.30
  -1  -8   0 1780.92   46.50
   1  -8   0 1666.73   46.80
  -1  -8   0 1751.62   46.20
   1  -8   0 1725.03   46.60
  -1  -8   0 1669.73   47.20
  -1  -8   0 1785.52   48.20
   1  -8   0 1760.62   45.60
   1  -8   0 1735.13   46.80
  -1   8   0 1694.23   46.40
  -1   8   0 1766.32   46.50
   1   8   0 1826.12   47.60
   1   8   0 1731.03   46.30
  -1   8   0 1740.33   46.60
   1   8   0 1762.52   46.70
   1   8   0 1777.52   47.60
   2  -8   0   21.20    3.60
  -2  -8   0   14.80    3.60
   2  -8   0   19.50    1.80
   2  -8   0   15.90    3.60
  -2  -8   0   19.50    4.50
  -2  -8   0   12.30    3.60
  -2  -8   0   23.30    4.50
   2  -8   0   14.50    4.10
   2  -8   0   18.50    3.20
  -2  -8   0   20.60    4.90
   2  -8   0   18.80    3.70
   2  -8   0   18.40    4.30
   2   8   0   17.20    4.10
   2   8   0   19.90    4.40
   2   8   0   20.20    4.40
  -2   8   0   21.70    4.30
  -2   8   0   14.40    3.30
   2   8   0   21.90    4.60
  -2   8   0   22.10    3.80
   3  -8   0  153.28    8.10
   3  -8   0  148.69    7.10
  -3  -8   0  163.98    9.80
  -3  -8   0  178.48    8.90
   3  -8   0  163.58    6.30
   3  -8   0  173.08    7.50
   3  -8   0  166.18    9.60
  -3  -8   0  169.08    8.90
   3  -8   0  157.28    8.10
  -3  -8   0  157.88    8.80
  -3  -8   0  153.48    9.80
   3   8   0  155.18    9.70
   3   8   0  179.48    9.80
   3   8   0  175.78    9.90
   3   8   0  166.88    7.20
  -3   8   0  172.38    8.30
   3   8   0  150.78    9.40
  -3   8   0  155.58    8.80
   3   8   0  158.98    9.70
  -3   8   0  162.68    7.60
   4  -8   0  887.31   24.50
   4  -8   0  898.51   25.80
  -4  -8   0  920.01   26.50
   4  -8   0  926.21   25.60
  -4  -8   0  909.91   29.70
   4  -8   0  868.91   24.80
   4  -8   0  894.81   28.70
  -4  -8   0  929.41   27.10
  -4  -8   0  922.31   28.80
   4  -8   0  914.81   24.60
  -4  -8   0  924.51   27.20
   4   8   0  903.51   24.10
   4   8   0  860.21   28.00
  -4   8   0  856.71   24.70
   4   8   0  901.51   27.00
  -4   8   0  908.61   27.10
   4   8   0  876.61   28.50
   4   8   0  894.31   27.80
   4   8   0  875.51   28.90
  -4   8   0  950.70   25.70
   4   8   0  940.21   28.10
  -5  -8   0  300.47   13.80
   5  -8   0  255.77   14.00
   5  -8   0  282.97    9.60
   5  -8   0  290.17    9.70
  -5  -8   0  279.87   12.30
   5  -8   0  283.67   11.30
  -5  -8   0  276.67   14.60
  -5  -8   0  297.47   11.80
  -5  -8   0  294.07   12.80
   5  -8   0  279.17   10.30
   5  -8   0  310.07   10.50
   5   8   0  308.07   13.30
   5   8   0  289.77   13.50
   5   8   0  300.67   13.70
   5   8   0  283.57    9.00
  -5   8   0  280.67   12.50
  -5   8   0  280.27    9.60
  -5   8   0  302.97   10.10
   5   8   0  303.27   14.10
   5   8   0  289.67   14.20
   5   8   0  257.07   13.70
  -6  -8   0  465.85   18.90
   6  -8   0  458.15   13.40
  -6  -8   0  477.05   17.80
   6  -8   0  435.16   13.10
   6  -8   0  431.86   20.10
   6  -8   0  496.75   13.60
   6  -8   0  469.45   13.50
  -6  -8   0  435.86   19.90
  -6  -8   0  464.05   16.30
   6  -8   0  471.95   16.50
  -6   8   0  484.55   17.40
  -6   8   0  445.06   12.60
   6   8   0  460.45   19.20
   6   8   0  427.96   18.10
   6   8   0  463.85   19.40
   6   8   0  451.05   18.20
   6   8   0  453.95   18.50
   6   8   0  471.75   18.90
  -6   8   0  484.05   13.00
  -7  -8   0  216.88   10.80
   7  -8   0  174.38   10.90
   7  -8   0  208.08    7.30
   7  -8   0  211.48   15.20
  -7  -8   0  203.68   12.90
  -7  -8   0  212.58   14.10
   7  -8   0  225.78    7.60
  -7  -8   0  208.68   12.10
   7   8   0  226.68   13.10
   7   8   0  230.78   14.20
  -7   8   0  222.68   11.90
   7   8   0  215.28   12.90
   7   8   0  213.78   13.50
   7   8   0  216.78   13.90
   7   8   0  209.58   12.70
  -8  -8   0  225.18   11.60
   8  -8   0  217.18   12.90
  -8  -8   0  228.58   13.10
   8  -8   0  224.88   16.70
   8   8   0  241.38   15.30
   8   8   0  239.28   14.50
   8   8   0  197.58   15.10
   8   8   0  213.58   13.90
   8   8   0  217.98   13.80
   8   8   0  225.88   13.70
  -8   8   0  234.38   12.20
   9  -8   0    2.00    6.00
   9  -8   0    0.10    7.50
  -9  -8   0   -7.50    4.40
   9  -8   0   -3.00    5.80
  -9  -8   0   -4.60    5.50
   9   8   0   -1.60    6.60
   9   8   0    2.80    5.70
  -9   8   0    7.80    4.80
   9   8   0   15.60    7.50
   9   8   0    5.00    5.40
   9   8   0    4.40    6.20
  10  -8   0   57.79   11.60
  10  -8   0   76.89   10.00
 -10  -8   0   76.49    8.10
  10  -8   0   74.09   10.40
 -10  -8   0   56.19    8.90
  10   8   0   65.19   10.10
  10   8   0   83.69   11.80
  10   8   0   70.99    9.30
  10   8   0   75.39   10.00
 -10   8   0   73.59    9.90
  10   8   0   70.89   12.00
 -10   8   0   67.89    8.60
 -11  -8   0   54.49    9.50
  11  -8   0   57.89   12.60
  11  -8   0   66.79   10.20
 -11  -8   0   37.20   10.00
  11  -8   0   52.89   10.30
 -11   8   0   35.80    8.90
  11   8   0   40.80    9.70
 -11   8   0   36.90    7.50
  11   8   0   44.80    9.30
  11   8   0   68.29    9.90
  11   8   0   60.79   11.60
 -12  -8   0    3.90    7.60
  12  -8   0    3.90    7.90
  12  -8   0   19.30    9.00
  12  -8   0   -0.70   10.00
 -12   8   0    4.30    7.00
  12   8   0    7.40    8.80
  12   8   0   -4.50    6.40
 -12   8   0    1.80    7.30
  12   8   0    6.50    7.60
  12   8   0   -7.30   10.10
  13  -8   0  173.68   17.90
 -13  -8   0  176.38   15.80
  13  -8   0  191.48   20.60
  13   8   0  172.68   15.70
 -13   8   0  151.88   13.90
  13   8   0  177.58   20.60
   0  -9   0   -1.00    3.10
   0  -9   0    1.70    3.20
   0  -9   0    3.20    2.90
   0  -9   0    3.80    3.40
   0   9   0   -0.40    3.10
   0   9   0    5.10    3.60
   0   9   0    1.50    2.60
   0   9   0    1.40    3.10
  -1  -9   0  116.99    8.50
  -1  -9   0  124.29    9.00
  -1  -9   0  116.89    7.60
   1  -9   0  120.09    7.30
   1  -9   0  113.89    8.40
  -1  -9   0  131.89    8.50
   1  -9   0  121.59    8.10
   1  -9   0  114.49    8.00
   1   9   0  114.99    8.50
   1   9   0  111.79    7.60
  -1   9   0  121.19    7.70
  -1   9   0  113.99    8.00
  -1   9   0  113.09    7.50
   1   9   0  145.69    9.00
   1   9   0  117.19    8.30
   2  -9   0   29.80    4.80
  -2  -9   0   43.10    5.70
  -2  -9   0   39.30    5.70
  -2  -9   0   36.10    5.90
  -2  -9   0   26.50    4.80
   2  -9   0   29.20    5.40
  -2  -9   0   28.90    5.40
   2  -9   0   32.30    4.60
   2  -9   0   41.40    4.70
   2  -9   0   34.20    5.50
  -2   9   0   38.30    4.70
   2   9   0   40.40    5.80
  -2   9   0   38.10    5.40
  -2   9   0   45.80    5.20
   2   9   0   39.40    5.90
   2   9   0   34.00    5.50
   2   9   0   35.30    5.60
   3  -9   0  673.53   23.30
   3  -9   0  687.63   21.90
  -3  -9   0  654.53   24.30
   3  -9   0  684.73   21.80
  -3  -9   0  750.02   24.40
   3  -9   0  695.63   20.70
   3  -9   0  686.63   21.00
  -3  -9   0  696.73   22.30
   3  -9   0  674.93   18.30
  -3  -9   0  715.93   22.60
  -3  -9   0  657.13   22.50
   3   9   0  718.13   23.20
  -3   9   0  721.63   21.90
   3   9   0  707.03   22.90
  -3   9   0  678.63   22.30
   3   9   0  665.93   23.00
   3   9   0  686.03   24.00
   3   9   0  737.13   24.10
  -3   9   0  690.03   21.20
   3   9   0  723.43   20.50
   4  -9   0   29.60    3.50
  -4  -9   0   27.20    5.00
  -4  -9   0   17.70    4.70
  -4  -9   0   27.20    5.90
  -4  -9   0   18.20    5.40
   4  -9   0   20.40    4.10
  -4  -9   0   16.80    4.30
   4  -9   0   31.60    4.30
   4  -9   0   24.40    3.70
   4  -9   0   25.60    5.90
   4  -9   0   27.10    3.80
  -4   9   0   23.80    5.10
   4   9   0   22.70    5.50
   4   9   0   12.90    5.00
   4   9   0   17.30    5.40
   4   9   0   16.80    5.20
   4   9   0   25.60    5.70
  -4   9   0   23.10    3.50
   4   9   0   39.40    4.00
  -4   9   0   32.70    4.60
   5  -9   0  405.56   13.50
   5  -9   0  420.06   14.10
  -5  -9   0  400.16   16.00
   5  -9   0  442.26   14.40
   5  -9   0  413.96   14.30
   5  -9   0  405.56   18.40
   5  -9   0  415.46   13.50
  -5  -9   0  411.16   16.50
  -5  -9   0  418.06   19.10
  -5  -9   0  418.86   15.90
  -5  -9   0  428.26   18.20
  -5   9   0  434.96   14.10
   5   9   0  410.96   17.40
   5   9   0  424.16   12.70
   5   9   0  424.26   17.30
   5   9   0  405.06   18.00
  -5   9   0  415.46   13.40
   5   9   0  414.36   18.00
   5   9   0  433.06   18.10
   5   9   0  450.45   17.40
  -5   9   0  420.26   16.40
   6  -9   0   19.00    3.20
  -6  -9   0   25.70    5.90
   6  -9   0   16.00    3.20
   6  -9   0   24.40    4.60
   6  -9   0   16.60    3.00
  -6  -9   0    9.90    5.20
   6  -9   0   22.90    3.40
  -6  -9   0   19.20    6.60
   6  -9   0   17.50    6.70
  -6  -9   0   12.60    4.70
   6   9   0   17.90    5.90
   6   9   0    6.80    5.30
  -6   9   0   21.00    5.60
   6   9   0   22.30    6.10
   6   9   0   20.40    6.20
  -6   9   0   13.20    2.50
   6   9   0   15.80    5.60
   6   9   0   15.70    5.80
  -6   9   0   17.80    2.80
  -7  -9   0   87.39    8.90
   7  -9   0   94.69    8.40
   7  -9   0  106.39    5.70
  -7  -9   0  102.29   11.60
   7  -9   0   96.19   11.80
   7  -9   0   94.99    5.60
  -7  -9   0  102.19    8.30
   7   9   0  125.39   11.00
   7   9   0   98.69   10.70
  -7   9   0   84.09    8.40
   7   9   0   93.89   10.70
   7   9   0   92.19   10.00
   7   9   0  110.69   10.50
  -8  -9   0   49.50    6.60
   8  -9   0   39.50    9.50
   8  -9   0   51.49    4.10
   8  -9   0   44.70    3.90
   8  -9   0   41.00    7.30
  -8  -9   0   48.00    7.90
   8   9   0   49.90    8.30
   8   9   0   50.69    8.60
   8   9   0   47.80    9.30
  -8   9   0   41.70    6.90
   8   9   0   63.89    9.80
  -9  -9   0  180.88   13.60
   9  -9   0  214.98   13.90
   9  -9   0  204.98    7.60
   9  -9   0  186.18   17.30
   9  -9   0  199.68    7.80
  -9  -9   0  241.78   12.50
  -9   9   0  198.28   12.70
   9   9   0  194.98   15.10
   9   9   0  183.38   16.20
   9   9   0  221.98   16.50
   9   9   0  230.68   15.20
   9   9   0  193.08   13.80
 -10  -9   0   42.10    8.30
  10  -9   0   60.19    4.80
 -10  -9   0   59.19    7.60
  10  -9   0   75.89   10.20
  10  -9   0   58.59   12.20
  10   9   0   66.29   10.40
 -10   9   0   61.89    9.70
 -10   9   0   74.69    8.90
  10   9   0   58.29    9.30
  10   9   0   84.39   10.50
  10   9   0   55.39   11.40
  10   9   0   55.89   10.60
  11  -9   0   72.79   13.90
  11  -9   0  132.49   13.30
 -11  -9   0   95.49   11.50
 -11   9   0  112.69   12.70
  11   9   0  106.49   11.90
  11   9   0  132.99   15.20
 -11   9   0   93.99   10.20
  11   9   0  105.19   15.00
  11   9   0  100.99   12.20
 -12  -9   0    8.00    8.20
  12  -9   0    5.80    8.20
  12  -9   0   14.10   10.30
  12   9   0   18.40   10.60
 -12   9   0    7.90    8.40
  12   9   0    0.50    7.90
  12   9   0    2.90   10.00
  12   9   0  -10.50    6.70
  13  -9   0    8.10   10.10
  13  -9   0   -2.60   11.00
 -13  -9   0    0.10    8.80
 -13   9   0   -3.70    9.20
  13   9   0   -5.00    8.70
  13   9   0  -14.80   11.40
 -13   9   0   15.50    8.60
  13   9   0    2.40   10.10
   0 -10   0  522.75   19.00
   0 -10   0  516.85   17.90
   0 -10   0  524.15   19.10
   0 -10   0  501.25   19.40
   0  10   0  530.15   19.00
   0  10   0  515.75   18.30
   0  10   0  509.45   18.80
   0  10   0  493.25   17.10
   1 -10   0 1130.09   34.10
  -1 -10   0 1180.58   35.80
   1 -10   0 1134.79   32.90
  -1 -10   0 1165.08   35.00
  -1 -10   0 1164.38   33.40
   1 -10   0 1151.68   34.20
   1 -10   0 1211.18   34.80
  -1 -10   0 1173.38   34.30
  -1  10   0 1142.99   33.70
   1  10   0 1110.29   34.60
   1  10   0 1173.68   33.40
   1  10   0 1144.99   34.10
   1  10   0 1154.68   34.90
  -1  10   0 1146.69   34.00
  -1  10   0 1129.19   33.80
  -2 -10   0  599.54   22.70
   2 -10   0  600.84   21.50
  -2 -10   0  618.04   22.10
  -2 -10   0  607.54   21.00
   2 -10   0  606.24   21.30
   2 -10   0  629.74   21.10
   2 -10   0  596.14   20.60
   2 -10   0  563.84   19.50
  -2 -10   0  602.94   20.40
   2 -10   0  570.54   19.30
   2  10   0  622.34   22.30
   2  10   0  606.14   21.90
  -2  10   0  600.34   20.20
  -2  10   0  616.64   20.60
   2  10   0  599.34   20.90
   2  10   0  604.24   20.70
  -2  10   0  625.64   20.80
   3 -10   0  353.06   13.30
   3 -10   0  354.16   15.80
   3 -10   0  344.37   14.20
   3 -10   0  325.97    9.50
  -3 -10   0  353.16   15.30
  -3 -10   0  352.96   15.80
   3 -10   0  331.17   14.10
  -3 -10   0  342.27   14.40
  -3 -10   0  337.97   14.50
   3 -10   0  355.56   13.10
  -3 -10   0  316.37   16.30
   3  10   0  346.27   12.70
  -3  10   0  352.96   14.70
  -3  10   0  352.86   14.00
   3  10   0  348.27   15.50
   3  10   0  347.97   15.60
  -3  10   0  355.96   13.50
   3  10   0  366.56   15.60
   3  10   0  346.97   15.40
   3  10   0  334.17   16.00
  -4 -10   0    3.80    4.80
  -4 -10   0    3.90    4.90
  -4 -10   0   14.20    5.20
   4 -10   0    6.60    3.10
   4 -10   0    5.20    3.60
   4 -10   0    2.70    3.30
  -4 -10   0   -3.30    4.20
  -4 -10   0    1.30    4.10
   4 -10   0    5.30    2.50
   4 -10   0   -0.60    5.00
   4 -10   0    4.60    3.20
   4  10   0    1.00    4.70
  -4  10   0    3.60    2.80
   4  10   0    6.10    4.90
   4  10   0    8.70    5.10
   4  10   0   11.50    3.50
   4  10   0    4.60    4.40
   4  10   0    4.60    4.80
  -4  10   0   12.10    4.00
  -4  10   0    4.30    4.20
   5 -10   0  139.39    7.60
  -5 -10   0  122.39   10.00
   5 -10   0  120.79    8.00
   5 -10   0  129.19    7.40
   5 -10   0  132.89    8.00
  -5 -10   0  114.79    9.20
  -5 -10   0  137.69   12.40
   5 -10   0  125.19    7.10
   5 -10   0  104.29   10.60
  -5 -10   0  124.69    9.50
  -5 -10   0  141.89   11.90
   5  10   0  114.19   10.20
  -5  10   0  112.49    9.50
  -5  10   0  120.89    7.00
   5  10   0  128.29   11.60
   5  10   0  138.59   11.60
   5  10   0  123.99    6.70
   5  10   0  124.19   10.80
  -5  10   0  127.39    7.60
   5  10   0  104.09    9.90
  -6 -10   0   28.50    5.80
   6 -10   0   24.50    7.70
   6 -10   0   29.60    4.10
   6 -10   0   34.80    4.50
   6 -10   0   28.70    4.10
  -6 -10   0   31.90    7.80
   6 -10   0   33.50    4.30
  -6 -10   0   31.40    6.60
   6 -10   0   33.00    5.20
  -6 -10   0   27.10    7.10
  -6  10   0   29.90    3.60
   6  10   0   27.00    7.10
   6  10   0   25.60    6.80
  -6  10   0   38.40    4.10
   6  10   0   30.40    7.10
   6  10   0   21.80    7.00
   6  10   0   34.40    7.30
   6  10   0   33.70    7.00
  -6  10   0   33.70    6.20
   7 -10   0  169.98    7.80
  -7 -10   0  161.88   11.10
   7 -10   0  181.38   15.00
  -7 -10   0  165.38   12.00
   7 -10   0  172.38   10.50
  -7 -10   0  153.98   14.40
   7 -10   0  151.48    7.80
   7  10   0  176.98   13.30
  -7  10   0  167.58   11.80
   7  10   0  144.19   13.10
   7  10   0  159.48   13.00
   7  10   0  155.18   13.00
   7  10   0  169.38   13.20
   8 -10   0   31.20    6.80
   8 -10   0   29.70    4.20
   8 -10   0   21.90    9.00
  -8 -10   0   22.00    5.80
   8 -10   0   40.20    4.30
  -8 -10   0   49.50    8.30
  -8  10   0   20.50    6.40
   8  10   0   26.70    8.30
   8  10   0   32.30    8.00
   8  10   0   40.90    9.30
   8  10   0   35.00    8.10
  -9 -10   0   12.50    5.80
   9 -10   0    7.40    8.50
   9 -10   0   17.60    3.50
   9 -10   0   12.40    6.50
  -9 -10   0   13.90    6.50
   9  10   0   13.00    7.00
  -9  10   0    2.80    7.40
   9  10   0   10.60    7.20
   9  10   0   14.70    7.40
   9  10   0   25.90    9.20
   9  10   0    2.20    8.50
  -9  10   0   14.80    6.20
 -10 -10   0  120.39   12.50
  10 -10   0  128.09    7.00
 -10 -10   0  151.48   11.10
  10 -10   0  145.89   16.70
  10 -10   0  139.69   12.50
  10  10   0  131.69   15.90
  10  10   0  120.49   12.70
  10  10   0  116.99   13.70
  10  10   0  131.29   12.90
  10  10   0  149.88   14.40
 -10  10   0  127.39   13.30
 -10  10   0  130.29   11.60
  11 -10   0   29.00    9.40
  11 -10   0   52.29   12.90
 -11 -10   0   43.20    9.20
  11  10   0   41.70    9.70
 -11  10   0   29.50    9.70
 -11  10   0   40.30    8.20
  11  10   0   42.20   11.50
  11  10   0   37.00    8.60
  11  10   0   39.30    9.50
  11  10   0   34.40   12.20
  12 -10   0  198.88   20.70
 -12 -10   0  190.28   16.10
 -12  10   0  190.88   17.60
  12  10   0  202.18   17.50
  12  10   0  145.49   19.00
  12  10   0  211.78   21.20
  12  10   0  206.98   20.20
 -13 -10   0  162.98   16.30
  13 -10   0  137.49   19.20
  13  10   0  135.99   15.70
 -13  10   0  118.89   14.10
 -13  10   0  172.38   17.30
  13  10   0  142.19   18.00
   0 -11   0   -4.80    4.50
   0 -11   0    2.20    3.70
   0 -11   0   -1.20    3.80
   0 -11   0    0.60    3.90
   0  11   0   -0.20    3.90
   0  11   0    7.00    4.30
   0  11   0    4.10    3.70
  -1 -11   0   -1.70    3.40
   1 -11   0   -0.30    4.20
   1 -11   0   -3.90    3.40
  -1 -11   0   -1.60    4.00
   1 -11   0    1.60    4.40
   1 -11   0    2.60    4.80
  -1 -11   0    2.40    4.50
   1 -11   0    0.60    3.30
  -1 -11   0    7.50    4.60
   1  11   0    0.40    3.50
   1  11   0    1.20    4.20
   1  11   0   -4.90    4.10
  -1  11   0   -2.00    3.30
  -1  11   0    3.10    3.70
   1  11   0    1.60    4.20
  -1  11   0    5.70    4.80
   2 -11   0  413.86   15.70
   2 -11   0  418.86   16.90
  -2 -11   0  410.36   16.50
  -2 -11   0  409.06   17.20
  -2 -11   0  396.36   17.80
   2 -11   0  408.16   17.60
   2 -11   0  418.36   16.90
  -2 -11   0  414.46   18.80
   2 -11   0  398.36   17.30
   2  11   0  399.56   18.00
   2  11   0  437.96   18.30
   2  11   0  428.96   16.90
   2  11   0  405.16   15.50
   2  11   0  406.56   16.80
   2  11   0  433.26   17.70
  -2  11   0  408.36   16.50
  -2  11   0  436.66   16.30
  -2  11   0  419.06   16.50
  -3 -11   0   28.20    6.30
   3 -11   0   27.50    5.10
  -3 -11   0   26.00    6.40
   3 -11   0   17.60    5.80
  -3 -11   0   19.60    6.00
  -3 -11   0   19.00    6.20
   3 -11   0   30.30    5.50
  -3 -11   0   29.30    5.60
   3 -11   0   24.10    4.50
  -3  11   0   27.50    5.90
   3  11   0   19.10    4.40
   3  11   0   24.70    6.10
   3  11   0   24.20    6.40
  -3  11   0   31.50    5.40
  -3  11   0   23.40    4.70
   3  11   0   24.20    6.50
   3  11   0   32.70    6.50
   3  11   0   27.50    6.20
  -4 -11   0  474.65   19.10
   4 -11   0  509.55   18.20
  -4 -11   0  512.55   21.10
  -4 -11   0  489.85   18.90
  -4 -11   0  446.86   21.30
   4 -11   0  470.75   18.20
   4 -11   0  505.45   20.90
   4 -11   0  453.25   16.60
  -4 -11   0  470.35   19.20
  -4  11   0  518.25   18.30
  -4  11   0  472.65   18.80
   4  11   0  498.05   20.30
   4  11   0  500.65   16.30
   4  11   0  486.55   19.90
   4  11   0  494.15   20.80
  -4  11   0  436.56   16.60
   4  11   0  468.85   19.50
   4  11   0  470.55   20.80
   5 -11   0   35.00    4.90
   5 -11   0   37.70    8.00
  -5 -11   0   36.00    7.40
   5 -11   0   34.00    6.50
  -5 -11   0   38.20    8.50
   5 -11   0   42.90    5.70
  -5 -11   0   25.50    5.80
  -5 -11   0   38.60    6.90
  -5 -11   0   30.50    7.30
  -5  11   0   35.90    5.20
   5  11   0   41.10    7.60
   5  11   0   34.10    7.30
  -5  11   0   30.70    6.60
   5  11   0   34.50    6.90
   5  11   0   34.40    4.70
   5  11   0   28.10    7.20
   5  11   0   31.70    7.20
   6 -11   0  115.29    7.70
  -6 -11   0  126.69   10.30
  -6 -11   0  104.99   10.20
   6 -11   0  121.09    7.90
  -6 -11   0  138.29   13.70
   6  11   0  112.09   10.80
   6  11   0  102.79   10.80
   6  11   0  118.19   11.60
  -6  11   0  109.29    9.90
  -6  11   0  132.69    7.30
   6  11   0  140.29   12.20
  -7 -11   0   22.50    7.30
  -7 -11   0   29.40    6.30
  -7 -11   0   31.40    8.40
   7 -11   0   29.10    4.50
   7 -11   0   35.10    9.60
   7 -11   0   32.00    4.00
  -7  11   0   20.50    6.40
   7  11   0   23.00    7.30
  -7  11   0   33.30    3.40
   7  11   0   26.80    7.40
   7  11   0   33.60    8.10
   7  11   0   33.90    7.70
  -8 -11   0  147.89   12.80
   8 -11   0  162.48    8.40
   8 -11   0  167.58   16.30
  -8 -11   0  151.38   11.20
  -8  11   0  156.58   11.80
   8  11   0  146.69   13.40
   8  11   0  155.98   13.60
   8  11   0  123.49   13.20
   9 -11   0   47.80    5.10
  -9 -11   0   47.60    9.30
  -9 -11   0   46.00    7.90
   9 -11   0   60.89   12.20
   9  11   0   36.60    9.10
  -9  11   0   51.69    8.50
  -9  11   0   72.29   11.00
   9  11   0   38.60    9.30
   9  11   0   33.00   10.10
  10 -11   0  343.97   12.60
  10 -11   0  350.76   23.10
 -10 -11   0  322.97   19.10
 -10 -11   0  345.77   17.00
  10  11   0  381.56   22.30
  10  11   0  365.26   19.60
 -10  11   0  355.86   18.10
 -10  11   0  333.47   21.30
  10  11   0  331.07   20.30
  10  11   0  311.37   20.60
 -11 -11   0   48.30   10.00
  11 -11   0   39.20    5.20
  11 -11   0   46.00   12.50
  11  11   0   58.89   11.20
 -11  11   0   52.59    9.20
 -11  11   0   40.50   11.30
  11  11   0   55.29   12.80
  11  11   0   45.30    9.70
  11  11   0   65.09   11.60
 -12 -11   0   58.09   11.10
  12 -11   0   55.79   14.40
  12 -11   0   38.90    5.10
  12  11   0   52.19   14.00
 -12  11   0   45.10   12.30
  12  11   0   14.10   13.10
  12  11   0   47.30   11.40
   0 -12   0  672.73   24.60
   0 -12   0  638.54   23.60
   0 -12   0  624.34   23.40
   0 -12   0  657.63   22.40
   0  12   0  599.74   22.50
   0  12   0  627.04   23.20
   0  12   0  614.04   23.10
  -1 -12   0   21.40    5.90
   1 -12   0   19.70    4.80
  -1 -12   0   14.20    5.00
  -1 -12   0   18.70    6.00
   1 -12   0   11.60    5.60
  -1 -12   0   16.40    6.00
   1 -12   0   19.90    5.50
   1 -12   0   16.70    5.20
   1 -12   0   15.90    6.10
  -1  12   0   20.80    5.10
  -1  12   0   17.30    5.80
  -1  12   0   15.30    5.00
   1  12   0   12.50    5.30
   1  12   0   25.60    6.60
   1  12   0   20.10    5.60
   2 -12   0  802.32   25.80
   2 -12   0  832.32   27.70
   2 -12   0  792.92   28.20
   2 -12   0  793.62   27.10
  -2 -12   0  786.82   28.40
  -2 -12   0  734.73   27.40
  -2 -12   0  831.62   26.90
   2 -12   0  794.62   27.90
  -2 -12   0  778.52   29.30
   2  12   0  769.72   26.90
  -2  12   0  829.62   27.00
   2  12   0  827.32   28.80
   2  12   0  865.81   28.80
   2  12   0  846.42   31.20
  -2  12   0  838.02   27.40
   2  12   0  777.62   27.60
  -2  12   0  788.22   26.30
   2  12   0  832.22   25.60
   3 -12   0  223.38   13.50
  -3 -12   0  225.08   14.20
   3 -12   0  207.48   12.20
   3 -12   0  214.48   12.10
   3 -12   0  222.28   11.20
  -3 -12   0  211.28   13.20
  -3 -12   0  174.38   11.90
  -3 -12   0  197.88   13.80
   3  12   0  219.98   10.90
   3  12   0  204.68   12.60
  -3  12   0  218.78   12.80
   3  12   0  199.38   12.60
  -3  12   0  189.38   11.30
   3  12   0  209.08   13.60
   3  12   0  220.78   13.90
   3  12   0  200.68   13.80
  -3  12   0  204.08   11.80
   4 -12   0    7.30    6.10
  -4 -12   0    3.80    5.60
   4 -12   0    2.80    4.00
  -4 -12   0   -6.20    5.20
  -4 -12   0    5.00    5.80
  -4 -12   0   -7.90    4.10
   4 -12   0    9.40    4.10
  -4 -12   0    4.60    5.30
   4  12   0    3.90    4.00
  -4  12   0    8.80    5.80
  -4  12   0    2.90    5.20
   4  12   0   -2.50    5.10
   4  12   0   -2.90    5.00
   4  12   0    9.00    5.80
   4  12   0    0.10    5.70
   4  12   0   10.60    5.70
  -5 -12   0   17.30    6.60
  -5 -12   0   17.30    6.40
  -5 -12   0    8.70    6.90
   5 -12   0   21.00    4.50
   5 -12   0   19.20    7.20
  -5 -12   0   29.80    7.50
   5  12   0   21.10    4.60
  -5  12   0   29.90    6.70
   5  12   0   15.10    6.60
   5  12   0   21.50    7.20
   5  12   0    1.30    6.00
   5  12   0   18.30    6.60
   5  12   0   21.30    7.20
  -6 -12   0   42.30    8.30
   6 -12   0   49.80    5.80
  -6 -12   0   45.20    8.90
  -6 -12   0   56.79    8.40
   6  12   0   63.69    9.30
   6  12   0   48.60    9.00
   6  12   0   47.50    8.60
  -6  12   0   37.40    7.60
   6  12   0   47.90    9.20
   7 -12   0  156.88   11.70
  -7 -12   0  146.79   12.80
   7 -12   0  160.18   15.80
  -7 -12   0  159.58   12.00
   7 -12   0  142.69    9.00
  -7  12   0  150.28   12.20
   7  12   0  158.28   21.10
   7  12   0  151.18   13.10
   7  12   0  160.78   13.90
   7  12   0  116.19   12.50
   8 -12   0    5.50    8.50
  -8 -12   0   -6.50    6.40
  -8 -12   0    5.00    5.90
   8 -12   0    0.30    3.60
  -8  12   0   12.80    8.30
   8  12   0    0.60    7.40
   8  12   0    8.30    7.50
   8  12   0   -2.30    6.90
  -8  12   0    2.00    6.00
   9 -12   0   25.70    4.90
  -9 -12   0   29.50    7.50
   9 -12   0   11.30    9.70
  -9 -12   0   31.00    8.90
   9  12   0   29.40    8.90
  -9  12   0   23.50    7.40
   9  12   0   35.80   10.50
   9  12   0   14.40    8.70
  -9  12   0   22.30    8.90
  10 -12   0   67.79   13.70
 -10 -12   0   56.99   11.10
  10 -12   0   55.29    6.30
  10  12   0   75.89   12.40
 -10  12   0   58.39    9.70
  10  12   0   51.39   10.20
  10  12   0   57.09   12.10
  10  12   0   68.39   12.00
 -10  12   0   61.99   12.00
  11 -12   0   28.20    5.50
  11 -12   0   28.40   11.20
 -11 -12   0   33.40   10.10
 -11  12   0   20.30    8.70
  11  12   0   25.70    9.30
  11  12   0   23.40   10.60
  11  12   0   41.70   11.70
  11  12   0   29.30   10.20
 -11  12   0   41.80   11.70
 -12 -12   0  174.88   17.00
  12 -12   0  162.88   20.00
  12 -12   0  176.18    9.90
  12  12   0  161.58   17.50
 -12  12   0  149.99   17.60
  12  12   0  156.88   18.80
   0 -13   0   -0.10    4.20
   0 -13   0   -0.20    5.60
   0 -13   0    3.70    4.80
   0 -13   0   -1.90    7.60
   0  13   0   -6.70    5.10
   0  13   0   -1.20    4.60
   1 -13   0   19.40    6.10
  -1 -13   0   20.70    6.30
   1 -13   0   35.90    7.10
  -1 -13   0   21.90    5.70
   1 -13   0   32.10    7.10
  -1 -13   0   17.10    6.60
  -1 -13   0   29.50    6.90
   1 -13   0   24.50    5.50
   1  13   0   19.90    5.80
   1  13   0   28.20    6.80
   1  13   0   21.90    8.10
   1  13   0   27.00    7.40
  -1  13   0   24.30    6.30
  -1  13   0   24.10    5.80
  -2 -13   0  201.28   13.40
   2 -13   0  176.98   11.00
   2 -13   0  154.18   12.30
  -2 -13   0  180.68   13.10
  -2 -13   0  176.58   12.20
  -2 -13   0  153.48   13.20
   2 -13   0  168.28   12.80
   2  13   0  160.88   10.80
   2  13   0  158.48   11.90
  -2  13   0  158.18   12.20
   2  13   0  170.18   13.40
   2  13   0  135.99   12.10
   2  13   0  169.78   12.70
  -3 -13   0   60.59    8.10
  -3 -13   0   64.29    9.30
   3 -13   0   53.89    7.00
  -3 -13   0   61.09    8.90
   3 -13   0   62.79    9.30
  -3 -13   0   62.69    9.80
   3  13   0   69.19    7.40
   3  13   0   77.09    9.20
   3  13   0   49.80    8.60
   3  13   0   59.29    8.50
   3  13   0   62.49    9.30
  -3  13   0   54.89    8.30
  -4 -13   0  191.98   14.30
   4 -13   0  201.48   14.40
  -4 -13   0  143.49   14.30
  -4 -13   0  181.38   12.30
  -4 -13   0  169.18   13.50
   4 -13   0  170.38   10.80
   4  13   0  192.98   14.20
  -4  13   0  179.58   12.90
   4  13   0  180.68   13.70
   4  13   0  165.78   10.20
   4  13   0  170.98   14.40
   4  13   0  185.08   12.90
   5 -13   0   39.70    6.10
  -5 -13   0   46.20    8.00
   5 -13   0   31.20    8.70
  -5 -13   0   35.80    8.30
  -5 -13   0   40.40    9.10
   5  13   0   37.90    8.10
  -5  13   0   46.50    7.70
   5  13   0   34.00    8.70
   5  13   0   42.70    8.60
   5  13   0   39.40    8.60
   6 -13   0   33.40    9.40
  -6 -13   0   22.80    7.60
  -6 -13   0   24.00    9.20
   6 -13   0   30.80    5.40
  -6 -13   0   30.10    7.30
   6  13   0   37.90    8.80
   6  13   0   20.60    8.00
   6  13   0   31.90    8.30
   6  13   0   45.80    9.40
  -6  13   0   26.00    7.50
  -7 -13   0  -13.00    6.20
  -7 -13   0   -5.00    6.10
   7 -13   0    4.40    8.20
   7 -13   0    6.00    4.30
   7  13   0   -3.80    6.80
   7  13   0   -6.70    6.90
  -7  13   0    6.40    6.40
   7  13   0    8.30    7.90
   8 -13   0  115.69    8.70
  -8 -13   0  113.79   12.40
   8 -13   0  141.29   16.30
  -8 -13   0  126.39   11.90
   8  13   0   86.79   12.00
  -8  13   0   88.79   11.10
   8  13   0   94.09   12.40
  -8  13   0  141.19   14.60
   8  13   0   98.09   12.70
  -9 -13   0    5.40    6.70
   9 -13   0    1.20    4.40
   9 -13   0    7.70    9.80
  -9 -13   0    9.40    8.40
   9  13   0   -5.00    8.50
   9  13   0    7.20    8.10
   9  13   0   -5.60    8.50
  -9  13   0   12.00    9.10
  -9  13   0    8.00    6.90
  10 -13   0   69.59    7.30
  10 -13   0   70.39   14.10
 -10 -13   0   81.39   12.40
  10  13   0   72.89   12.20
  10  13   0   60.49   12.50
 -10  13   0   80.89   11.10
 -10  13   0   91.69   13.90
  10  13   0   81.29   14.20
  10  13   0   61.79   11.10
  11 -13   0   13.50    5.60
  11 -13   0    6.70   10.80
 -11 -13   0   11.20    9.40
  11  13   0   44.10   12.70
 -11  13   0   15.70    8.60
  11  13   0    9.30   10.30
  11  13   0   19.50   10.50
  11  13   0   -7.10    8.00
 -11  13   0   17.80   11.20
   0 -14   0  509.05   20.60
   0 -14   0  550.94   22.20
   0 -14   0  495.35   22.10
   0 -14   0  531.75   30.10
   0  14   0  502.85   20.90
   0  14   0  506.45   21.90
   1 -14   0  102.79    9.60
  -1 -14   0   95.79   11.20
   1 -14   0   98.89   11.30
   1 -14   0  111.09   11.20
  -1 -14   0  120.99   11.70
  -1 -14   0   94.49    9.60
   1  14   0  102.09   11.10
   1  14   0  105.29    9.90
  -1  14   0  120.39   11.80
   1  14   0  108.09   11.10
  -2 -14   0  399.46   17.90
   2 -14   0  344.27   16.40
   2 -14   0  352.66   18.80
  -2 -14   0  369.46   18.60
  -2 -14   0  362.76   19.20
  -2  14   0  364.96   18.10
   2  14   0  383.66   19.20
   2  14   0  366.46   17.50
   2  14   0  347.47   18.90
   2  14   0  362.86   16.40
   3 -14   0  163.48   13.70
  -3 -14   0  166.48   13.10
   3 -14   0  197.08   12.10
  -3 -14   0  188.18   14.60
  -3 -14   0  186.38   14.90
   3  14   0  178.18   14.30
   3  14   0  175.58   15.10
   3  14   0  151.48   12.10
  -3  14   0  149.19   12.60
   3  14   0  165.48   11.10
  -4 -14   0   55.49    8.20
   4 -14   0   53.69    7.30
  -4 -14   0   40.60    8.90
  -4 -14   0   49.20    9.00
   4 -14   0   60.19    9.80
   4  14   0   54.59    7.10
   4  14   0   42.70    9.30
   4  14   0   49.80    8.40
   4  14   0   58.49    9.80
  -4  14   0   60.89    9.20
   5 -14   0  220.88   12.60
  -5 -14   0  237.98   16.00
   5 -14   0  236.68   17.10
   5  14   0  214.88   16.30
  -5  14   0  205.08   14.60
   5  14   0  211.88   15.30
  -6 -14   0   11.70    7.80
   6 -14   0   10.60    7.70
   6 -14   0   -4.90    4.10
  -6 -14   0   -5.90    6.40
   6  14   0   13.00    8.00
   6  14   0    5.60    7.20
  -6  14   0   -1.20    6.20
   7 -14   0  361.46   23.50
   7 -14   0  417.86   17.00
  -7 -14   0  378.66   21.00
  -7 -14   0  435.86   20.10
   7  14   0  385.36   21.80
  -7  14   0  406.56   20.00
   7  14   0  409.16   22.50
   8 -14   0   -3.80    4.50
   8 -14   0   -4.30    9.20
  -8 -14   0   -4.00    6.70
  -8 -14   0    6.20    8.10
   8  14   0    3.40    7.80
   8  14   0  -10.00    7.90
  -8  14   0    6.40    7.00
  -8  14   0    3.20    8.40
   8  14   0    6.90    8.60
   9 -14   0  103.29    9.30
  -9 -14   0  107.39   12.20
   9 -14   0   86.69   14.70
  -9 -14   0  109.09   13.40
   9  14   0  100.79   14.50
  -9  14   0  103.19   14.10
  -9  14   0  106.19   12.10
   9  14   0  116.59   15.10
   9  14   0   87.49   12.50
 -10 -14   0   26.90   10.90
  10 -14   0   27.20    6.20
  10 -14   0   48.60   13.30
 -10  14   0   38.70    9.70
  10  14   0   21.20    9.90
 -10  14   0   34.50   11.70
  10  14   0   34.80   11.40
  10  14   0   23.70   11.70
  10  14   0   35.80   11.30
  11 -14   0   -4.80   10.60
  11 -14   0    2.10    5.40
 -11 -14   0   -2.60   10.10
 -11  14   0   -0.10    7.90
  11  14   0   -7.00    8.50
  11  14   0    4.40    9.20
 -11  14   0   -0.90   11.50
  11  14   0   19.70   11.00
  11  14   0   -1.40   10.30
   0 -15   0   -3.50    6.10
   0 -15   0    6.70    7.20
   0 -15   0   -2.30    5.10
   0  15   0   -1.20    5.90
   0  15   0   -9.90    6.00
   1 -15   0   71.59    8.70
   1 -15   0   90.89   11.50
  -1 -15   0   66.39   10.50
   1 -15   0   64.89    9.80
  -1 -15   0   78.69    9.80
   1  15   0   76.29   10.60
   1  15   0   76.09    9.00
  -1  15   0   63.89    9.50
  -1  15   0   78.19    9.80
   1  15   0   65.99    8.80
   2 -15   0    8.10    5.40
  -2 -15   0    5.10    5.80
   2 -15   0   -4.20    6.50
  -2 -15   0    1.10    7.10
   2  15   0   -4.20    5.20
  -2  15   0   -7.20    6.30
   2  15   0   -0.20    5.80
   2  15   0   10.10    7.50
  -2  15   0   -1.90    6.40
   3 -15   0  439.36   18.90
  -3 -15   0  428.26   22.20
   3 -15   0  420.66   21.70
  -3 -15   0  418.46   20.10
  -3 -15   0  445.46   21.70
  -3  15   0  418.76   20.60
   3  15   0  448.76   20.40
   3  15   0  421.66   18.10
   3  15   0  426.56   21.50
   3  15   0  438.06   22.40
   4 -15   0    5.60    5.20
   4 -15   0    1.70    7.40
  -4 -15   0    0.50    7.10
   4  15   0    4.60    6.50
  -4  15   0   -7.20    6.40
   4  15   0    3.50    5.10
   4  15   0   -1.00    7.20
  -4  15   0    0.90    7.20
  -5 -15   0  149.39   14.30
   5 -15   0  158.28   15.50
   5 -15   0  174.58   12.10
   5  15   0  171.38   14.70
   5  15   0  148.69   14.60
  -5  15   0  160.98   13.90
  -6 -15   0   44.10   10.20
   6 -15   0   35.40   10.10
   6 -15   0   44.20    7.30
  -6  15   0   34.00   10.10
   6  15   0   38.20   10.10
   6  15   0   47.10    9.50
  -6  15   0   41.30    9.00
   7 -15   0   -4.20    9.00
   7 -15   0    0.40    5.30
  -7 -15   0    6.60    8.80
  -7  15   0    0.20    7.50
   7  15   0    1.40    8.40
  -7  15   0   -1.20    8.20
   7  15   0   -7.80    7.70
   8 -15   0    6.00    5.80
  -8 -15   0   19.30    8.50
  -8 -15   0   14.70    9.70
   8 -15   0   10.50   10.20
   8  15   0   12.70    9.00
  -8  15   0    6.50    8.00
   8  15   0    4.50    9.40
  -8  15   0   18.70   10.00
   9 -15   0   29.50   12.40
   9 -15   0   34.90    6.90
  -9 -15   0   22.80   10.90
  -9  15   0   49.00   12.80
  -9  15   0   54.39   10.40
   9  15   0   41.80   10.90
   9  15   0   58.49   13.10
  10 -15   0    2.00    6.00
 -10 -15   0   26.40   11.10
  10 -15   0    1.20   11.10
  10  15   0    1.60    9.90
 -10  15   0    8.30    8.30
  10  15   0    8.40    9.50
 -10  15   0    1.80   11.00
  10  15   0    9.90   10.70
   0 -16   0   10.30    7.80
   0 -16   0   10.00    6.40
   0 -16   0   14.90    7.80
   0  16   0   12.30    7.00
   0  16   0    3.30    7.40
   1 -16   0   39.10    9.20
  -1 -16   0   45.10    9.90
  -1 -16   0   61.49    9.30
   1 -16   0   54.69   10.50
   1 -16   0   56.69    8.80
   1  16   0   68.29    9.30
   1  16   0   50.59    8.60
  -1  16   0   28.40    9.50
   1  16   0   42.90    9.60
  -1  16   0   45.30    9.20
   2 -16   0   17.60    8.80
  -2 -16   0    9.70    7.00
   2 -16   0    6.80    6.20
  -2 -16   0   11.90    8.20
  -2  16   0    7.50    7.70
   2  16   0   19.00    8.60
   2  16   0   25.60    7.10
  -2  16   0   13.70    7.60
   2  16   0   19.00    7.10
   3 -16   0   55.69   10.60
   3 -16   0   51.39    8.30
  -3 -16   0   44.70    9.90
  -3 -16   0   37.40    7.70
   3  16   0   30.20   10.00
  -3  16   0   58.09   10.20
  -3  16   0   49.30   10.10
   3  16   0   53.09    9.20
   3  16   0   52.19    8.10
  -4 -16   0  125.29   14.00
   4 -16   0  125.69   11.30
   4 -16   0  133.19   14.60
   4  16   0  109.49   12.40
  -4  16   0  123.09   13.80
  -4  16   0  100.29   12.20
   4  16   0  120.09   14.10
   5 -16   0  221.48   18.70
   5 -16   0  256.27   15.00
  -5 -16   0  212.48   17.90
  -5  16   0  228.38   17.10
   5  16   0  219.38   18.30
  -5  16   0  221.88   16.80
   5  16   0  236.48   17.30
  -6 -16   0  223.78   18.60
   6 -16   0  253.17   20.60
   6 -16   0  234.68   14.60
  -6  16   0  241.48   17.40
  -6  16   0  275.07   20.30
   6  16   0  255.37   19.50
   6  16   0  245.68   17.70
  -7 -16   0  313.57   21.10
   7 -16   0  308.77   16.30
   7 -16   0  250.67   21.30
   7  16   0  250.87   19.70
   7  16   0  322.87   21.60
  -7  16   0  297.67   19.60
  -7  16   0  341.57   22.40
  -8 -16   0  180.28   17.70
   8 -16   0  161.08   12.80
   8 -16   0  173.38   19.70
   8  16   0  168.58   17.80
  -8  16   0  187.18   18.60
  -8  16   0  179.38   16.00
   8  16   0  175.28   17.00
   9 -16   0   78.89    9.80
  -9 -16   0   74.09   14.10
   9 -16   0   91.09   16.30
   9  16   0  104.09   15.80
  -9  16   0   73.29   12.20
  -9  16   0   89.79   15.40
   9  16   0   71.59   13.00
   0 -17   0    3.10    6.20
   0 -17   0   10.20    8.30
   0 -17   0    3.00    8.20
   0  17   0    1.90    7.60
   0  17   0    2.00    6.70
   1 -17   0    1.00    7.90
  -1 -17   0   -2.00    7.50
  -1 -17   0   -2.00    7.70
  -1 -17   0    7.50    7.00
   1 -17   0   10.10    6.80
   1 -17   0    9.60    8.30
   1  17   0   12.10    7.30
   1  17   0    9.20    7.00
  -1  17   0    2.10    8.00
  -1  17   0    8.20    7.40
   1  17   0   13.70    9.10
   2 -17   0  196.28   17.20
   2 -17   0  204.28   14.90
  -2 -17   0  167.08   16.20
  -2 -17   0  166.48   14.60
  -2  17   0  185.68   16.20
   2  17   0  185.48   16.50
   2  17   0  172.98   14.20
  -2  17   0  185.78   16.00
   2  17   0  160.68   13.30
   3 -17   0  122.69   12.00
  -3 -17   0  112.59   12.70
  -3 -17   0  108.39   13.80
   3 -17   0  110.79   13.60
   3  17   0  114.29   10.90
   3  17   0  110.69   13.90
  -3  17   0  139.39   14.50
   3  17   0  130.09   13.00
  -3  17   0  130.09   14.30
  -4 -17   0  140.49   15.20
   4 -17   0  178.48   16.80
   4 -17   0  173.88   13.80
   4  17   0  155.48   15.50
  -4  17   0  148.29   15.70
  -4  17   0  173.38   15.70
   4  17   0  171.48   15.10
   5 -17   0   38.00    8.10
   5 -17   0   35.70   11.00
  -5 -17   0   37.80   10.90
  -5  17   0   20.10    9.50
   5  17   0   43.90   10.00
   5  17   0   32.90   11.20
  -5  17   0   14.10    9.90
  -6 -17   0   74.49   12.80
   6 -17   0   94.19   10.90
   6 -17   0   63.09   13.40
   6  17   0   88.39   13.30
  -6  17   0   89.29   12.60
  -6  17   0   83.49   13.80
   6  17   0   77.59   12.70
   7 -17   0  -13.30    9.60
   7 -17   0   18.20    7.30
  -7 -17   0    4.40   10.10
  -7  17   0    0.90   10.10
   7  17   0   -7.10    8.70
  -7  17   0   21.00    9.80
   7  17   0   -4.50    9.00
  -8 -17   0   25.10   11.80
   8 -17   0   41.00    8.40
   8 -17   0   34.80   12.90
  -8  17   0   26.90   10.50
   8  17   0   45.80   13.00
  -8  17   0   21.90   12.00
   8  17   0   40.60   11.50
   0 -18   0   48.00   10.00
   0 -18   0   54.99   11.70
   0 -18   0   46.70   10.80
   0  18   0   37.00    9.90
   0  18   0   51.29   10.10
   1 -18   0  101.39   13.70
  -1 -18   0  110.39   14.00
  -1 -18   0   92.39   12.00
  -1 -18   0  100.59   13.60
   1 -18   0   78.69   13.00
   1 -18   0   89.69   11.40
  -1  18   0   87.49   11.90
   1  18   0   99.69   11.90
  -1  18   0   64.39   12.30
   1  18   0   78.59   13.10
  -2 -18   0   33.60    8.80
   2 -18   0   25.30   10.50
   2 -18   0    9.40    7.80
  -2 -18   0   16.10    9.70
   2  18   0   28.00    8.00
  -2  18   0   21.60   10.00
  -2  18   0   30.10    9.40
   2  18   0   18.90    9.40
  -3 -18   0   30.70   10.70
   3 -18   0   38.40   11.10
   3 -18   0   54.99    9.60
  -3  18   0   30.70   10.50
  -3  18   0   35.40   10.60
   3  18   0   24.60   13.00
   3  18   0   35.60   10.80
   3  18   0   36.90    9.90
   4 -18   0  140.79   13.20
  -4 -18   0  121.79   15.40
   4 -18   0  127.19   16.20
   4  18   0  147.49   16.50
  -4  18   0  138.09   15.30
   4  18   0  132.09   14.20
  -4  18   0  143.39   15.60
  -5 -18   0    0.20    9.00
   5 -18   0    0.10    6.80
   5 -18   0   -1.60    9.80
   5  18   0   -5.00    7.90
  -5  18   0    7.70   10.60
  -5  18   0   -5.30    8.60
   5  18   0   -3.50    9.20
   6 -18   0  402.56   25.80
  -6 -18   0  379.86   24.40
   6 -18   0  387.86   20.60
  -6  18   0  393.66   24.00
   6  18   0  381.66   23.60
  -6  18   0  369.06   25.20
   6  18   0  379.76   24.70
  -7 -18   0   37.50   11.80
   7 -18   0   54.19   14.50
   7 -18   0   46.30    9.40
   7  18   0   59.29   12.60
  -7  18   0   32.80   11.50
  -7  18   0   45.30   12.40
   7  18   0   62.09   13.10
   0 -19   0    7.80    7.70
   0 -19   0   13.40    9.40
   0 -19   0   -5.00    8.70
   0  19   0    4.80    8.00
   0  19   0  -12.20    8.90
   1 -19   0   22.50    9.00
  -1 -19   0   24.00    9.00
  -1 -19   0   14.40   10.60
   1 -19   0   23.20   10.70
  -1 -19   0   48.30   12.20
   1  19   0   27.60   10.30
   1  19   0   40.20    9.70
  -1  19   0   26.60   10.00
  -1  19   0   17.10    9.80
  -2 -19   0   27.10   11.30
   2 -19   0   39.00   10.30
   2 -19   0   50.59   12.40
  -2 -19   0   36.50   10.10
   2  19   0   34.40   11.60
  -2  19   0   32.60   10.20
   2  19   0   46.10    9.70
  -2  19   0   23.90   10.90
   3 -19   0   24.50   10.60
  -3 -19   0   32.20   11.60
   3 -19   0   22.70    9.00
   3  19   0   30.70   11.60
  -3  19   0   29.00   10.90
  -3  19   0   12.90   10.70
   4 -19   0   34.50    9.60
  -4 -19   0   38.40   11.70
   4 -19   0   48.70   13.00
  -4  19   0   58.19   12.30
   4  19   0   52.39   13.00
  -4  19   0   43.30   12.50
  -5 -19   0   13.60   11.00
   5 -19   0   10.70   10.90
   5 -19   0   -4.20    6.90
   5  19   0   -5.20    9.00
   5  19   0   11.50    9.60
  -5  19   0   23.80   11.60
  -5  19   0   14.90   10.20
   6 -19   0    7.20   11.70
  -6 -19   0   -2.20   10.40
   6 -19   0    9.30    7.70
   6  19   0   11.40    9.70
  -6  19   0    1.50    9.10
   6  19   0  -10.10    9.30
  -6  19   0    7.20   11.90
   0 -20   0   24.40   10.90
   0 -20   0   23.20   11.00
   0 -20   0   47.90   11.30
   0  20   0   25.70   10.30
   0  20   0   30.50   12.20
   1 -20   0  230.78   21.10
  -1 -20   0  212.58   20.20
   1 -20   0  290.47   20.20
  -1 -20   0  273.57   21.90
  -1 -20   0  253.07   20.10
  -1  20   0  289.07   22.40
   1  20   0  268.27   19.40
   1  20   0  235.58   20.00
  -1  20   0  225.38   19.10
  -2 -20   0   41.30   12.40
  -2 -20   0   32.90   12.30
   2 -20   0   50.49   10.60
   2 -20   0   38.40   12.30
  -2  20   0   40.90   12.60
   2  20   0   22.60   15.30
  -2  20   0   41.50   12.10
   2  20   0   39.80   11.60
  -3 -20   0   35.50   12.30
   3 -20   0   48.70   13.60
   3 -20   0   46.70   10.80
   3  20   0   56.79   13.90
  -3  20   0   36.50   11.50
  -3  20   0   42.50   12.80
  -4 -20   0   52.79   13.20
   4 -20   0   19.40    9.10
   4 -20   0   35.00   13.20
  -4  20   0   25.60   11.60
  -4  20   0   34.80   11.90
   4  20   0   47.20   13.20
 -14   0   1    2.10    8.30
  14   0  -1   13.80   12.30
  14   0  -1   -3.80    6.00
  14   0  -1   -1.20    8.90
  13   0  -1  127.69   15.30
  13   0  -1  136.09   10.90
 -13   0   1  118.09   13.20
 -13   0   1  132.49   11.60
  13   0  -1  134.49   17.80
 -12   0   1   -0.90    6.70
  12   0  -1   -3.60    9.10
 -12   0   1   -4.00    5.20
  12   0  -1   -7.40    4.30
  12   0  -1    8.30    7.50
  11   0  -1  214.28   11.00
  11   0  -1  203.08   15.50
  11   0  -1  204.38   16.80
 -11   0   1  187.88   11.90
  11   0  -1  196.08   11.80
 -11   0   1  195.28   14.20
  10   0  -1    3.40    3.00
  10   0  -1   -8.20    3.30
  10   0  -1   -1.50    5.60
  10   0  -1   -4.90    4.00
  10   0  -1   -4.40    7.30
 -10   0   1    0.80    5.40
 -10   0   1    1.40    2.90
 -10   0   1    3.80    4.60
   9   0  -1   10.90    4.20
  -9   0   1   15.50    3.40
  -9   0   1    9.90    3.10
   9   0  -1    9.30    3.10
   9   0  -1   13.00    3.70
  -9   0   1   22.80    5.00
  -9   0   1    5.50    5.50
   9   0  -1    6.30    6.00
   9   0  -1   14.80    3.60
   9   0  -1   13.80    3.40
  -8   0   1    4.10    2.90
  -8   0   1    0.20    2.40
   8   0  -1    4.00    2.60
   8   0  -1    5.10    5.70
   8   0  -1    1.40    2.40
  -8   0   1    1.00    2.50
   8   0  -1    2.10    2.30
   8   0  -1    3.00    3.40
   8   0  -1   -1.10    4.30
  -8   0   1    4.10    3.50
  -8   0   1   -2.10    4.50
   7   0  -1  658.33   19.30
  -7   0   1  620.24   19.30
   7   0  -1  654.53   21.90
   7   0  -1  643.64   22.90
  -7   0   1  659.83   18.40
   7   0  -1  643.64   18.90
   7   0  -1  633.84   19.50
   7   0  -1  645.44   18.30
   7   0  -1  638.04   18.60
  -7   0   1  620.54   20.00
  -7   0   1  664.43   18.90
   7   0  -1  664.43   24.50
  -6   0   1    1.90    2.80
   6   0  -1    2.60    3.30
  -6   0   1    0.80    2.20
   6   0  -1    2.40    4.40
   6   0  -1    1.80    1.70
  -6   0   1    0.80    1.80
   6   0  -1   -1.40    2.00
  -6   0   1    3.60    2.00
   6   0  -1    2.30    2.10
   6   0  -1   -0.50    1.80
   6   0  -1   -4.40    3.80
   5   0  -1   40.50    3.60
  -5   0   1   47.40    4.40
   5   0  -1   42.80    3.50
   5   0  -1   41.10    3.10
   5   0  -1   44.80    4.10
  -5   0   1   43.60    3.60
   5   0  -1   41.40    6.50
  -5   0   1   36.50    3.70
   5   0  -1   41.40    3.60
  -5   0   1   48.40    3.50
   5   0  -1   37.90    4.60
   5   0  -1   48.60    6.10
  -4   0   1    0.70    1.50
  -4   0   1    1.90    2.00
   4   0  -1   -2.50    1.70
   4   0  -1    1.40    2.40
   4   0  -1   -2.10    1.50
  -4   0   1    0.10    1.50
   4   0  -1    0.40    1.60
   4   0  -1    1.80    2.80
   4   0  -1   -1.10    1.50
  -4   0   1   -0.50    1.80
   4   0  -1   -2.90    3.30
   4   0  -1    3.60    1.30
  -3   0   1   88.89    4.60
   3   0  -1   98.29    3.60
  -3   0   1   92.89    3.80
   3   0  -1   96.49    4.40
   3   0  -1   97.19    4.30
   3   0  -1   92.79    3.90
  -3   0   1   89.59    4.50
   3   0  -1   92.19    5.80
   3   0  -1   95.49    3.80
   3   0  -1   82.19    5.80
  -3   0   1   92.79    4.20
   2   0  -1    0.40    1.30
   2   0  -1    1.30    2.10
   2   0  -1    1.90    0.90
   2   0  -1    2.40    1.60
  -2   0   1    0.50    1.10
  -2   0   1    1.30    1.20
   2   0  -1    0.20    0.90
   2   0  -1    2.40    2.50
  -2   0   1    1.50    1.40
   2   0  -1   -0.60    1.10
   2   0  -1   -0.40    1.10
  -2   0   1   -3.90    1.30
   1   0  -1  917.31   23.70
  -1   0   1  974.50   23.50
   1   0  -1  959.50   24.30
  -1   0   1  941.11   23.20
  -1   0   1  928.61   23.60
   1   0  -1  918.91   23.40
  -1   0   1  980.00   23.30
   1   0  -1  930.91   24.10
   0   0  -1   -0.20    0.50
   0   0   1    0.00    0.50
   0   0   1    1.10    0.70
   0   0  -1   -0.40    0.70
   0   0  -1    0.50    0.40
   0   0   1   -0.10    0.40
   0   0   1    0.10    0.50
   0   0   1   -0.30    0.40
   0   0   1   -0.70    0.70
   0   0   1   -0.30    0.40
   0   0  -1   -0.40    0.50
   1   0   1 1222.98   30.20
   1   0   1 1235.58   30.00
   1   0   1 1236.38   30.60
  -1   0  -1 1221.48   30.20
  -1   0  -1 1219.98   30.40
  -1   0  -1 1272.47   30.00
   1   0   1 1190.18   30.50
   1   0   1 1271.47   30.70
   1   0   1 1225.78   30.00
   1   0   1 1260.47   30.40
  -2   0  -1    1.20    1.20
   2   0   1    1.30    1.60
  -2   0  -1   -0.30    1.30
  -2   0  -1    0.50    1.00
   2   0   1    0.60    1.00
   2   0   1    0.50    1.10
   2   0   1    0.50    0.70
   2   0   1   -0.80    1.40
   2   0   1   -0.70    1.90
   2   0   1   -0.10    0.80
  -3   0  -1 1303.37   32.60
   3   0   1 1308.67   34.00
  -3   0  -1 1352.16   32.60
   3   0   1 1334.47   34.60
   3   0   1 1270.17   31.90
   3   0   1 1344.97   32.80
   3   0   1 1328.27   32.00
  -3   0  -1 1321.17   33.40
   3   0   1 1253.17   34.10
  -3   0  -1 1334.37   32.80
   3   0   1 1296.27   32.60
  -4   0  -1   -0.60    2.20
   4   0   1    2.50    2.30
   4   0   1   -0.90    1.30
  -4   0  -1    1.10    1.50
   4   0   1    1.40    2.50
   4   0   1    0.60    1.20
  -4   0  -1   -0.40    1.60
   4   0   1    0.90    1.10
   4   0   1    4.60    2.90
  -4   0  -1   -1.20    1.30
   4   0   1    0.00    1.30
  -5   0  -1  402.16   12.00
  -5   0  -1  395.86   12.30
  -5   0  -1  382.16   11.90
   5   0   1  401.76   13.80
   5   0   1  408.06   14.50
   5   0   1  393.26   11.70
   5   0   1  394.16   11.20
   5   0   1  422.16   12.10
  -5   0  -1  410.16   13.50
   5   0   1  401.66   11.10
   5   0   1  385.06   14.60
   6   0   1   -2.10    1.50
   6   0   1   -4.10    2.80
  -6   0  -1   -0.90    2.10
  -6   0  -1   -1.60    1.80
  -6   0  -1   -2.50    1.70
   6   0   1    0.00    3.30
   6   0   1    1.60    1.60
   6   0   1    0.00    1.80
  -6   0  -1    0.20    3.00
   6   0   1    1.20    1.60
   6   0   1    0.90    3.50
  -7   0  -1 1410.76   35.80
   7   0   1 1342.97   35.10
  -7   0  -1 1329.17   36.00
   7   0   1 1384.36   38.80
   7   0   1 1351.66   35.50
   7   0   1 1358.06   39.50
  -7   0  -1 1377.26   38.30
  -7   0  -1 1373.86   36.50
   7   0   1 1407.36   35.90
   7   0   1 1388.86   35.20
   7   0   1 1379.06   40.50
   8   0   1    1.50    2.20
  -8   0  -1    2.60    3.00
  -8   0  -1   -1.20    2.50
   8   0   1    0.00    2.40
   8   0   1    0.20    4.80
   8   0   1   -5.00    4.10
   8   0   1    1.00    2.10
  -8   0  -1    2.30    4.00
  -8   0  -1   -0.90    2.40
   8   0   1    0.40    2.20
   9   0   1  312.67   17.80
   9   0   1  344.47   11.60
   9   0   1  346.77   12.10
   9   0   1  374.56   12.40
   9   0   1  348.37   17.00
  -9   0  -1  336.17   15.40
  -9   0  -1  320.87   12.10
   9   0   1  348.17   12.20
  -9   0  -1  355.46   13.60
   9   0   1  349.87   15.40
  -9   0  -1  353.06   12.20
 -10   0  -1   -1.00    2.70
  10   0   1   -3.60    6.40
  10   0   1   -3.00    6.30
 -10   0  -1    2.40    3.90
  10   0   1    2.90    2.80
  10   0   1   -0.10    4.80
 -10   0  -1    7.60    5.60
  10   0   1    0.50    3.40
  11   0   1    5.60    7.10
 -11   0  -1    1.10    2.90
  11   0   1    8.80    6.10
 -11   0  -1   -3.70    5.70
  11   0   1   -1.90    4.00
 -11   0  -1    4.00    4.50
  11   0   1    4.20    7.10
  11   0   1   -1.90    2.80
 -12   0  -1   -3.30    4.60
 -12   0  -1   -3.80    6.20
  12   0   1    5.10    7.90
  12   0   1    6.90    9.70
  12   0   1    4.60    4.60
  12   0   1    4.10    6.30
  13   0   1  225.28   19.50
 -13   0  -1  248.78   16.60
  13   0   1  230.38   21.30
  13   0   1  251.47   13.40
 -14   0  -1   -9.70    7.20
  14   0   1   -1.80    5.90
  14   0   1    8.80    9.70
  14   0   1    9.20   12.70
  14  -1  -1   -4.00   10.60
  14  -1  -1    3.30    9.00
  14  -1  -1    1.50    5.60
 -14  -1   1   -8.50    7.10
 -14   1   1    7.30    9.40
  14   1  -1    1.10   10.20
  14   1  -1    3.60    6.50
  14   1  -1   13.70   13.10
 -14   1   1   -4.10    8.40
 -13  -1   1  186.58   13.20
 -13  -1   1  206.88   16.40
  13  -1  -1  150.68   18.40
  13  -1  -1  191.28   12.00
  13  -1  -1  189.88   17.20
 -13   1   1  211.98   14.30
  13   1  -1  187.18   19.90
  13   1  -1  235.08   18.50
 -13   1   1  196.98   16.00
  13   1  -1  207.88   13.20
 -12  -1   1    6.30    7.20
  12  -1  -1   -1.30    7.30
  12  -1  -1    4.60    4.20
 -12  -1   1    4.80    5.50
  12  -1  -1    6.60    9.60
  12   1  -1    5.30    7.30
 -12   1   1   -2.00    5.20
  12   1  -1    9.50    9.90
 -12   1   1   -3.20    6.80
  12   1  -1   -5.20    4.30
  11  -1  -1    9.00    6.80
  11  -1  -1    3.70    5.10
 -11  -1   1    2.80    5.80
 -11  -1   1   -3.60    4.60
  11  -1  -1    4.00    8.10
  11  -1  -1    2.60    2.60
  11  -1  -1   -3.90    3.70
 -11   1   1    1.90    2.50
 -11   1   1    3.00    5.10
  11   1  -1    4.50    5.00
  11   1  -1   -3.10    4.00
  11   1  -1   -4.10    7.90
  11   1  -1   -3.00    6.40
 -11   1   1   -5.40    5.80
  10  -1  -1   14.30    6.50
  10  -1  -1   14.60    7.80
 -10  -1   1   18.70    6.60
 -10  -1   1   24.30    5.40
 -10  -1   1   15.50    4.10
  10  -1  -1   19.20    3.40
  10  -1  -1   17.60    4.00
  10  -1  -1   20.00    5.00
  10   1  -1   25.50    4.70
 -10   1   1   13.30    5.30
  10   1  -1   24.90    8.10
 -10   1   1   16.80    6.90
 -10   1   1    8.10    5.10
  10   1  -1   22.80    5.30
  10   1  -1   11.40    4.30
 -10   1   1   15.20    3.00
   9  -1  -1    6.60    2.80
   9  -1  -1   13.90    2.90
   9  -1  -1   10.70    3.40
   9  -1  -1   11.50    2.60
   9  -1  -1    6.50    3.90
   9  -1  -1   12.70    7.30
  -9  -1   1   10.90    3.40
   9  -1  -1    8.20    5.20
  -9  -1   1    9.10    3.90
  -9  -1   1   11.30    4.40
   9  -1  -1    3.20    5.80
  -9  -1   1   10.70    5.60
  -9   1   1   10.50    3.70
  -9   1   1    8.30    3.00
   9   1  -1   15.10    6.30
  -9   1   1   14.50    2.80
   9   1  -1    6.10    3.40
  -9   1   1   10.40    4.90
  -9   1   1    5.20    5.10
   9   1  -1   11.30    4.00
   9   1  -1    4.90    5.90
   9   1  -1    7.50    3.20
   8  -1  -1   52.09    8.40
   8  -1  -1   56.49    4.70
  -8  -1   1   60.99    6.00
   8  -1  -1   62.19    8.20
   8  -1  -1   60.19    4.60
   8  -1  -1   57.49    4.80
  -8  -1   1   60.39    5.40
  -8  -1   1   60.79    6.30
   8  -1  -1   66.89    6.20
  -8  -1   1   67.09    7.60
  -8  -1   1   60.69    4.50
   8  -1  -1   61.29    4.40
   8   1  -1   71.39    9.50
  -8   1   1   68.79    5.60
  -8   1   1   53.19    4.70
   8   1  -1   64.59    6.50
   8   1  -1   68.69    5.90
   8   1  -1   61.29    5.20
   8   1  -1   67.09    7.90
   8   1  -1   58.59    5.40
  -8   1   1   51.79    6.10
   8   1  -1   61.99    5.20
  -8   1   1   59.79    4.50
   7  -1  -1   82.69    8.40
  -7  -1   1   80.49    4.50
  -7  -1   1   77.19    6.20
   7  -1  -1   86.59    4.50
   7  -1  -1   68.19    6.60
   7  -1  -1   78.89    6.10
   7  -1  -1   86.99    9.90
   7  -1  -1   71.59    4.50
   7  -1  -1   72.89    5.00
  -7  -1   1   90.69    6.70
  -7  -1   1   87.29    7.70
  -7  -1   1   79.69    5.80
   7  -1  -1   87.39    5.00
  -7   1   1   76.49    6.60
  -7   1   1   82.29    5.30
   7   1  -1   87.99    6.50
  -7   1   1   85.09    4.80
   7   1  -1   74.29    5.40
   7   1  -1   87.89    8.90
  -7   1   1   89.89    5.70
   7   1  -1   95.19    8.30
   7   1  -1   77.59    5.20
   7   1  -1   77.29    5.70
   7   1  -1   75.09    5.90
  -6  -1   1    1.40    2.40
   6  -1  -1   -1.30    4.00
  -6  -1   1    2.30    1.70
   6  -1  -1   -0.40    1.80
   6  -1  -1    0.70    2.80
   6  -1  -1   -1.40    1.40
   6  -1  -1    0.10    1.80
   6  -1  -1    0.20    1.60
  -6  -1   1   -0.30    2.10
   6  -1  -1   -0.50    4.30
  -6  -1   1   -4.20    3.00
   6  -1  -1   -0.10    2.30
  -6  -1   1   -4.50    2.40
   6   1  -1   -0.70    2.00
  -6   1   1    1.90    2.80
   6   1  -1   -4.00    3.60
   6   1  -1   -0.20    2.00
  -6   1   1    0.30    1.70
   6   1  -1    0.30    3.20
   6   1  -1    2.40    2.30
   6   1  -1    1.10    1.90
   6   1  -1    0.10    2.30
  -6   1   1   -3.30    2.00
   5  -1  -1 1410.56   37.90
   5  -1  -1 1367.96   35.10
   5  -1  -1 1454.85   40.80
   5  -1  -1 1444.06   36.00
  -5  -1   1 1432.06   36.90
   5  -1  -1 1408.46   39.30
  -5  -1   1 1363.06   37.90
   5  -1  -1 1385.16   35.80
  -5  -1   1 1436.56   35.20
  -5  -1   1 1424.96   37.10
  -5  -1   1 1351.96   37.40
   5  -1  -1 1449.35   34.90
   5  -1  -1 1377.16   36.50
  -5   1   1 1385.16   37.30
   5   1  -1 1399.26   36.50
   5   1  -1 1416.26   38.50
  -5   1   1 1480.75   35.70
   5   1  -1 1414.46   39.50
   5   1  -1 1448.26   37.30
  -5   1   1 1414.76   36.40
   5   1  -1 1450.65   36.10
   5   1  -1 1373.66   37.00
  -4  -1   1    6.60    1.50
  -4  -1   1    4.50    2.20
   4  -1  -1    2.30    1.30
   4  -1  -1    3.30    1.90
   4  -1  -1    3.00    1.50
  -4  -1   1    3.20    2.20
   4  -1  -1    2.40    1.60
   4  -1  -1    0.20    3.00
   4  -1  -1    3.20    1.00
   4  -1  -1    1.90    2.20
   4  -1  -1   -2.30    3.00
  -4  -1   1    4.10    1.90
   4   1  -1    1.70    1.90
   4   1  -1    5.00    2.10
  -4   1   1    1.70    2.30
   4   1  -1    3.70    2.50
   4   1  -1    2.30    1.50
  -4   1   1   -0.80    1.80
   4   1  -1    5.80    3.30
  -4   1   1    2.80    1.50
   4   1  -1    3.90    3.30
   4   1  -1    6.40    2.00
   4   1  -1    1.70    1.70
  -4   1   1    4.30    1.80
  -3  -1   1 7469.75  172.18
   3  -1  -1 7355.26  173.68
  -3  -1   1 7255.07  174.18
  -3  -1   1 7203.18  173.48
   3  -1  -1 7400.26  172.78
   3  -1  -1 7340.07  171.88
   3  -1  -1 7342.07  172.88
   3  -1  -1 7064.29  175.38
  -3  -1   1 7293.77  173.68
   3  -1  -1 7151.38  175.68
   3  -1  -1 7077.69  171.88
   3  -1  -1 7006.80  172.88
   3   1  -1 7234.08  175.48
   3   1  -1 7302.17  173.88
   3   1  -1 7005.90  173.88
  -3   1   1 7047.79  172.98
   3   1  -1 7379.16  172.78
   3   1  -1 7275.87  172.98
  -3   1   1 7401.76  172.78
   3   1  -1 6819.72  174.78
   3   1  -1 7278.37  173.08
   3   1  -1 7062.59  173.28
  -3   1   1 7449.35  173.28
   3   1  -1 7207.98  174.38
   2  -1  -1  305.17    8.00
   2  -1  -1  294.17   10.50
   2  -1  -1  300.57    8.00
   2  -1  -1  319.87    8.40
  -2  -1   1  307.57    9.00
   2  -1  -1  297.57    8.90
  -2  -1   1  299.07    8.60
  -2  -1   1  316.37    8.30
   2  -1  -1  306.77    8.80
   2  -1  -1  309.47   10.40
  -2  -1   1  313.87    9.40
  -2  -1   1  309.67    9.70
   2  -1  -1  301.67    8.70
  -2   1   1  304.27    9.00
   2   1  -1  323.17    9.90
   2   1  -1  312.47    8.50
  -2   1   1  314.17    8.70
   2   1  -1  323.37   10.40
   2   1  -1  312.67    9.20
   2   1  -1  307.37   10.50
   2   1  -1  298.07    9.60
  -2   1   1  299.07    8.90
  -1  -1   1 4421.46  108.19
  -1  -1   1 4604.14  108.29
  -1  -1   1 4465.15  108.89
   1  -1  -1 4600.34  107.69
   1  -1  -1 4396.46  108.49
   1  -1  -1 4543.65  107.89
  -1  -1   1 4302.87  108.59
   1  -1  -1 4607.44  107.89
   1  -1  -1 4518.05  108.29
   1  -1  -1 4547.54  108.99
   1  -1  -1 4557.94  109.09
  -1  -1   1 4656.23  108.19
  -1  -1   1 4660.23  108.09
   1   1  -1 4420.56  108.69
  -1   1   1 4527.55  108.29
  -1   1   1 4339.67  108.39
   1   1  -1 4592.14  108.99
  -1   1   1 4483.05  108.29
   1   1  -1 4655.03  107.69
   1   1  -1 4473.95  108.89
  -1   1   1 4539.45  107.69
   0  -1   1    5.20    0.80
   0  -1   1    3.10    0.80
   0  -1  -1    3.70    0.80
   0  -1   1    5.30    0.50
   0  -1   1    4.30    0.90
   0  -1   1    4.30    0.90
   0  -1  -1    4.40    1.00
   0  -1  -1    5.00    1.10
   0  -1  -1    5.60    1.10
   0   1   1    3.40    0.80
   0   1   1    5.40    1.00
   0   1  -1    4.60    1.10
   0   1   1    5.20    0.70
   0   1  -1    4.10    0.90
   0   1   1    5.30    1.20
   0   1  -1    3.80    0.70
   0   1   1    5.10    1.00
   0   1   1    3.80    0.90
  -1  -1  -1 6319.27  148.69
  -1  -1  -1 6359.66  149.59
   1  -1   1 6272.87  148.69
   1  -1   1 6144.89  149.88
  -1  -1  -1 6109.39  149.99
   1  -1   1 6466.95  148.69
  -1  -1  -1 6239.38  149.39
   1  -1   1 6142.79  149.29
   1  -1   1 6149.98  149.19
   1  -1   1 6137.19  149.39
   1  -1   1 6284.37  149.88
   1   1   1 6080.29  149.79
   1   1   1 6664.13  148.79
   1   1   1 6198.68  149.69
   1   1   1 6309.57  149.69
   1   1   1 6403.76  149.99
   1   1   1 6384.16  149.39
  -1   1  -1 6042.30  149.19
   2  -1   1  626.24   16.90
   2  -1   1  630.34   15.50
  -2  -1  -1  619.34   16.30
  -2  -1  -1  641.44   15.40
   2  -1   1  604.84   17.00
   2  -1   1  596.14   15.30
   2  -1   1  611.64   16.90
   2  -1   1  609.04   16.80
  -2  -1  -1  607.74   16.60
  -2  -1  -1  610.84   16.50
   2   1   1  616.74   16.60
  -2   1  -1  636.84   15.60
   2   1   1  632.14   16.80
   2   1   1  627.24   17.30
  -2   1  -1  586.04   15.30
   2   1   1  623.04   17.00
   2   1   1  632.74   16.20
   2   1   1  609.54   16.00
   2   1   1  638.54   15.90
   2   1   1  627.24   17.20
   2   1   1  589.54   16.40
   3  -1   1  277.97    9.70
   3  -1   1  252.27    8.90
   3  -1   1  239.68    6.90
   3  -1   1  265.17    7.10
   3  -1   1  266.77    9.20
  -3  -1  -1  251.57    8.40
  -3  -1  -1  248.48    8.30
  -3  -1  -1  259.17    8.50
  -3  -1  -1  257.17    7.50
   3  -1   1  261.67    9.20
  -3   1  -1  274.07    7.30
   3   1   1  254.57    7.80
  -3   1  -1  242.38    6.90
   3   1   1  258.37    7.80
   3   1   1  252.87    9.50
   3   1   1  274.57    8.50
   3   1   1  253.67    8.90
   3   1   1  252.97    8.20
  -4  -1  -1  411.96   12.20
   4  -1   1  401.36   13.70
   4  -1   1  404.36   14.20
  -4  -1  -1  384.36   12.10
   4  -1   1  411.16   10.70
  -4  -1  -1  407.06   11.40
  -4  -1  -1  384.86   12.50
   4  -1   1  384.76   10.50
  -4   1  -1  413.26   10.90
   4   1   1  401.86   13.80
   4   1   1  387.56   11.90
   4   1   1  411.36   13.00
  -4   1  -1  381.86   10.60
   4   1   1  397.66   11.40
   4   1   1  382.16   11.30
   4   1   1  397.66   12.20
   5  -1   1   25.50    4.00
  -5  -1  -1   25.70    3.00
   5  -1   1   28.30    4.60
   5  -1   1   31.90    2.70
   5  -1   1   28.00    2.20
  -5  -1  -1   31.90    4.20
   5  -1   1   23.90    4.60
   5  -1   1   32.50    5.30
  -5  -1  -1   25.30    3.30
  -5  -1  -1   33.70    3.50
   5   1   1   35.00    5.00
   5   1   1   35.90    3.10
   5   1   1   29.90    3.00
   5   1   1   28.00    5.20
  -5   1  -1   32.60    2.60
   5   1   1   25.60    4.00
   5   1   1   30.60    3.40
   5   1   1   32.20    3.30
  -5   1  -1   26.90    2.40
   6  -1   1  102.59    4.30
  -6  -1  -1  108.29    7.00
   6  -1   1  107.79    7.90
  -6  -1  -1  112.09    5.90
   6  -1   1  103.99    6.80
  -6  -1  -1   98.89    6.00
   6  -1   1  106.59    3.90
   6  -1   1  112.19    4.70
   6  -1   1   97.69    8.10
   6  -1   1  109.99    9.40
  -6  -1  -1  110.09    5.70
   6   1   1  104.59    5.40
   6   1   1  103.59    5.30
   6   1   1   98.89    5.60
   6   1   1  114.69    6.00
   6   1   1  113.19    7.60
   6   1   1  115.89    8.30
   6   1   1  108.59    7.30
  -6   1  -1   95.19    4.60
  -6   1  -1  114.79    4.80
  -6   1  -1  115.69    6.20
  -7  -1  -1  236.88    9.40
   7  -1   1  212.78    7.40
   7  -1   1  238.58    7.50
   7  -1   1  216.88    7.30
  -7  -1  -1  247.18   11.00
   7  -1   1  217.48   11.70
   7  -1   1  233.98   10.90
  -7  -1  -1  226.98    9.10
   7  -1   1  199.58   12.00
   7  -1   1  243.78    7.90
  -7  -1  -1  212.88    9.40
   7   1   1  241.28   11.00
  -7   1  -1  244.48    7.90
  -7   1  -1  211.08    9.50
   7   1   1  245.08    8.80
   7   1   1  235.38    9.50
   7   1   1  217.88   12.70
  -7   1  -1  219.78    7.80
   7   1   1  241.58    8.90
  -7   1  -1  234.48   11.00
   7   1   1  228.38    8.90
  -8  -1  -1   68.39    5.70
   8  -1   1   67.39    4.30
   8  -1   1   73.79    8.50
  -8  -1  -1   65.19    7.10
   8  -1   1   63.59    8.20
   8  -1   1   60.89    4.40
   8  -1   1   60.29    3.70
   8  -1   1   61.69    4.30
   8  -1   1   71.99    7.20
  -8  -1  -1   60.59    5.80
  -8  -1  -1   68.49    5.80
  -8   1  -1   70.49    7.30
   8   1   1   68.19    5.80
  -8   1  -1   69.49    4.30
   8   1   1   65.39    5.40
   8   1   1   60.99    6.90
   8   1   1   53.99    4.80
   8   1   1   52.59    7.60
  -8   1  -1   70.49    6.10
  -8   1  -1   57.79    4.20
   8   1   1   62.79    9.10
   8   1   1   64.99    5.10
   9  -1   1  947.81   31.60
  -9  -1  -1  940.21   27.30
   9  -1   1  874.41   24.30
   9  -1   1  940.21   25.50
   9  -1   1  979.80   30.00
  -9  -1  -1  902.81   27.50
   9  -1   1  985.70   25.00
   9  -1   1  872.61   31.90
  -9  -1  -1  931.41   29.80
   9  -1   1  948.51   25.50
  -9  -1  -1  951.30   27.20
   9   1   1  974.40   27.50
  -9   1  -1 1001.00   24.90
   9   1   1  910.51   26.70
  -9   1  -1  966.90   28.00
   9   1   1  940.01   26.70
   9   1   1  942.31   27.00
   9   1   1  928.71   31.60
  -9   1  -1  966.70   30.00
   9   1   1  909.41   30.20
   9   1   1  900.51   32.40
 -10  -1  -1  160.48    9.40
  10  -1   1  164.18   11.70
  10  -1   1  135.59   13.20
 -10  -1  -1  155.88    8.70
  10  -1   1  142.59    7.50
  10  -1   1  143.99    7.80
 -10  -1  -1  159.38   12.00
  10  -1   1  137.89   12.50
 -10   1  -1  151.38    9.80
 -10   1  -1  147.29    8.70
 -10   1  -1  156.88   11.60
  10   1   1  128.49    9.00
  10   1   1  170.68   14.00
  10   1   1  147.99    8.70
  10   1   1  133.79   13.20
 -11  -1  -1  536.35   18.60
 -11  -1  -1  513.25   21.20
  11  -1   1  515.15   17.00
  11  -1   1  511.15   21.10
  11  -1   1  502.45   23.60
  11  -1   1  473.95   24.20
  11   1   1  533.35   24.50
 -11   1  -1  544.05   21.60
  11   1   1  515.65   18.40
 -11   1  -1  476.55   18.70
  11   1   1  554.74   21.60
  11   1   1  458.65   23.30
 -12  -1  -1   93.59   10.80
  12  -1   1   85.29   12.90
  12  -1   1  114.09   11.50
  12  -1   1  105.99   12.90
  12  -1   1  110.69    8.30
  12   1   1  114.29   11.50
 -12   1  -1  115.39   12.00
  12   1   1   92.99   13.00
  12   1   1  107.09    9.10
  12   1   1  121.59   15.50
 -12   1  -1  107.89    9.60
  13  -1   1  363.96   23.10
 -13  -1  -1  385.86   19.80
  13  -1   1  373.26   15.50
  13  -1   1  370.86   22.40
  13   1   1  358.16   16.80
  13   1   1  383.96   23.40
 -13   1  -1  327.27   19.70
  13   1   1  351.96   23.00
  14  -1   1   -0.80   10.30
  14  -1   1    6.40    9.50
 -14  -1  -1    6.20    7.90
  14  -1   1    5.90    5.60
 -14   1  -1    0.80    7.90
  14   1   1    8.40   10.70
  14   1   1    5.10    6.30
  14   1   1    7.70   10.70
 -14  -2   1   78.49   11.90
  14  -2  -1   69.69   12.80
  14  -2  -1   95.69    9.00
  14  -2  -1   72.79   15.10
  14   2  -1   87.69   10.10
 -14   2   1  100.49   13.10
  14   2  -1  108.49   17.30
  14   2  -1   75.19   13.90
 -14   2   1   85.09   10.80
 -13  -2   1   99.89   10.30
  13  -2  -1  143.49   17.90
  13  -2  -1  131.89   14.50
  13  -2  -1  136.29   10.20
 -13  -2   1  125.79   13.00
  13   2  -1  136.89   17.00
  13   2  -1  165.48   16.10
 -13   2   1  136.89   12.10
 -13   2   1  106.89   12.60
  13   2  -1  133.49   11.50
  12  -2  -1  111.89   13.00
  12  -2  -1  116.29    8.90
 -12  -2   1  113.09   11.60
  12  -2  -1  112.39   15.10
 -12  -2   1  117.29   10.20
  12   2  -1  128.89   13.90
 -12   2   1  113.19   10.90
 -12   2   1  111.49   12.40
  12   2  -1  110.49   14.00
  12   2  -1  124.49   10.20
  11  -2  -1  166.88   11.70
  11  -2  -1  169.88    9.20
 -11  -2   1  161.28   13.00
 -11  -2   1  181.98   11.40
  11  -2  -1  194.88   14.40
  11  -2  -1  166.78   15.00
  11   2  -1  171.48   11.60
  11   2  -1  180.78   11.30
 -11   2   1  179.28   14.00
  11   2  -1  164.78   16.20
 -11   2   1  174.08   12.00
  10  -2  -1   52.59   10.10
 -10  -2   1   52.09    8.00
  10  -2  -1   51.39    7.00
  10  -2  -1   52.39    8.40
  10  -2  -1   54.29    5.50
 -10  -2   1   48.50    6.70
  10  -2  -1   57.89   11.00
  10  -2  -1   58.99    5.20
  10   2  -1   52.69    9.00
 -10   2   1   62.29    6.50
  10   2  -1   59.19    6.60
  10   2  -1   62.39    7.50
 -10   2   1   47.90    7.10
  10   2  -1   71.19   10.80
   9  -2  -1   22.10    7.00
   9  -2  -1   30.50    3.60
   9  -2  -1   31.60    2.60
   9  -2  -1   31.00    6.40
  -9  -2   1   35.90    6.80
   9  -2  -1   40.30    9.10
   9  -2  -1   29.60    4.00
   9  -2  -1   43.10    6.00
   9  -2  -1   36.10    3.10
  -9  -2   1   37.20    5.60
  -9  -2   1   39.50    6.80
  -9  -2   1   36.80    5.00
  -9   2   1   40.70    5.40
  -9   2   1   29.90    2.90
   9   2  -1   35.90    5.80
   9   2  -1   37.80    5.30
   9   2  -1   38.90    4.90
  -9   2   1   25.80    5.50
   9   2  -1   39.30    7.70
   9   2  -1   20.80    7.00
  -9   2   1   30.80    2.80
   9   2  -1   28.30    5.00
  -8  -2   1  125.79    8.70
   8  -2  -1  129.69    6.40
   8  -2  -1  135.49    8.50
   8  -2  -1  135.39    5.70
   8  -2  -1  140.69   11.40
  -8  -2   1  130.69    4.80
   8  -2  -1  140.79    9.60
  -8  -2   1  139.59    8.50
   8  -2  -1  147.49   13.30
   8  -2  -1  122.59    5.60
  -8  -2   1  129.39    7.90
  -8  -2   1  117.59    9.50
   8  -2  -1  122.79    5.10
  -8   2   1  133.79    8.80
   8   2  -1  114.49    7.30
  -8   2   1  124.59    5.60
  -8   2   1  138.09    5.40
   8   2  -1  123.59   10.40
   8   2  -1  129.89    8.30
  -8   2   1  139.99    8.10
   8   2  -1  129.59    8.20
   8   2  -1  113.29    7.80
   8   2  -1  131.29   11.50
   8   2  -1  127.79    7.40
   7  -2  -1  306.37    9.90
   7  -2  -1  335.87   10.00
  -7  -2   1  320.37   13.30
  -7  -2   1  319.17    9.00
  -7  -2   1  318.07   12.20
  -7  -2   1  336.37   12.30
   7  -2  -1  304.27   14.40
   7  -2  -1  323.37    9.50
   7  -2  -1  334.77   13.70
   7  -2  -1  321.77   12.10
   7  -2  -1  326.57    9.50
   7  -2  -1  324.57   16.20
  -7  -2   1  294.87   12.80
   7   2  -1  310.07   14.20
  -7   2   1  314.97   11.90
   7   2  -1  311.77   12.60
   7   2  -1  316.47   11.90
  -7   2   1  339.37    9.70
  -7   2   1  333.77   13.10
   7   2  -1  318.07   14.90
   7   2  -1  319.67   12.10
  -7   2   1  307.87    9.90
   7   2  -1  311.27   12.00
   7   2  -1  321.77   11.70
   6  -2  -1  659.23   16.40
   6  -2  -1  659.13   23.40
  -6  -2   1  618.64   19.20
   6  -2  -1  621.14   20.00
  -6  -2   1  619.84   20.30
  -6  -2   1  654.93   19.50
   6  -2  -1  601.94   18.80
   6  -2  -1  645.14   17.10
   6  -2  -1  648.04   17.30
  -6  -2   1  646.54   16.40
   6  -2  -1  629.24   16.60
   6  -2  -1  653.23   21.80
  -6  -2   1  617.24   20.30
   6   2  -1  641.54   21.40
   6   2  -1  635.44   19.90
  -6   2   1  602.54   17.20
   6   2  -1  667.33   19.10
  -6   2   1  634.24   19.00
   6   2  -1  623.84   19.00
  -6   2   1  612.04   19.80
   6   2  -1  671.33   18.90
  -6   2   1  680.63   17.10
   6   2  -1  662.63   22.10
   6   2  -1  630.94   19.40
  -5  -2   1    2.80    2.50
  -5  -2   1   -0.90    2.70
   5  -2  -1    3.10    2.40
   5  -2  -1    3.80    1.70
   5  -2  -1    5.20    1.70
  -5  -2   1    4.10    2.90
  -5  -2   1    1.20    2.40
  -5  -2   1    3.90    1.30
   5  -2  -1    0.20    3.70
   5  -2  -1   11.00    4.60
   5   2  -1    5.30    2.90
   5   2  -1    4.40    2.50
   5   2  -1    2.60    2.20
   5   2  -1    5.10    3.10
  -5   2   1    1.70    1.70
  -5   2   1    7.50    2.60
   5   2  -1    5.30    2.60
   5   2  -1    4.60    2.10
   5   2  -1    5.30    2.50
  -5   2   1    4.00    1.50
   5   2  -1    4.60    3.50
   4  -2  -1  905.51   22.20
  -4  -2   1  879.61   24.00
  -4  -2   1  865.51   24.20
  -4  -2   1  865.21   23.40
   4  -2  -1  859.51   26.40
   4  -2  -1  841.22   22.20
   4  -2  -1  859.31   23.10
  -4  -2   1  874.81   24.80
  -4   2   1  893.31   22.10
  -4   2   1  840.02   22.30
   4   2  -1  858.51   25.00
   4   2  -1  886.31   23.60
   4   2  -1  869.21   24.30
   4   2  -1  888.81   24.30
   4   2  -1  798.92   25.20
   4   2  -1  873.71   23.20
   4   2  -1  855.61   23.50
  -4   2   1  882.01   23.60
  -3  -2   1  246.18    8.80
  -3  -2   1  258.47    6.80
  -3  -2   1  258.87    9.40
   3  -2  -1  249.28    7.70
  -3  -2   1  252.67    8.30
   3  -2  -1  256.07    7.50
   3  -2  -1  263.97    8.10
  -3  -2   1  236.18    7.80
   3  -2  -1  264.57   10.00
   3  -2  -1  251.27   10.50
  -3  -2   1  248.98    8.80
  -3   2   1  244.18    7.60
  -3   2   1  253.87    8.50
   3   2  -1  249.38    8.40
   3   2  -1  254.57    8.30
   3   2  -1  256.27    9.10
   3   2  -1  254.47    9.50
   3   2  -1  238.08    9.40
  -3   2   1  263.87    7.50
   2  -2  -1    1.40    1.30
  -2  -2   1    1.20    1.30
   2  -2  -1    2.20    0.70
   2  -2  -1    1.90    2.40
   2  -2  -1    3.80    1.30
   2  -2  -1    2.20    1.20
   2  -2  -1    0.40    2.00
  -2  -2   1    0.20    1.50
  -2  -2   1    1.90    1.90
   2  -2  -1    1.50    0.80
  -2  -2   1    2.20    1.50
  -2  -2   1    2.00    1.60
  -2   2   1    1.50    1.10
   2   2  -1    3.40    1.70
   2   2  -1    1.20    1.50
   2   2  -1    2.40    1.50
  -2   2   1   -1.00    1.60
  -2   2   1    2.10    1.30
   2   2  -1   -0.60    1.70
  -2   2   1    1.30    1.20
   1  -2  -1  170.78    4.40
  -1  -2   1  154.98    5.90
  -1  -2   1  162.38    5.20
  -1  -2   1  174.58    5.70
  -1  -2   1  169.78    5.60
   1  -2  -1  169.48    6.20
   1  -2  -1  161.78    5.00
   1  -2  -1  160.98    5.50
   1  -2  -1  164.08    5.10
  -1  -2   1  159.68    6.30
   1  -2  -1  157.88    5.70
   1   2  -1  171.38    6.20
  -1   2   1  173.38    5.20
   1   2  -1  177.18    6.10
   1   2  -1  176.18    5.90
  -1   2   1  162.58    5.50
  -1   2   1  161.28    5.60
   1   2  -1  157.58    6.20
  -1   2   1  180.08    5.90
   1   2  -1  164.48    5.30
   0  -2  -1  379.96   11.20
   0  -2   1  374.96   10.90
   0  -2   1  386.46   10.60
   0  -2  -1  387.76   10.60
   0  -2   1  404.06   10.10
   0  -2  -1  388.66   11.00
   0  -2   1  381.06   10.70
   0  -2  -1  401.86   11.00
   0   2   1  397.96   11.10
   0   2  -1  390.86   11.20
   0   2   1  378.36   10.60
   0   2  -1  392.56   10.90
   0   2  -1  387.36   10.60
   0   2   1  398.06   11.20
   0   2   1  399.96    9.90
   0   2   1  389.56   10.80
   0   2   1  386.16   10.60
   0   2  -1  389.36   10.50
  -1  -2  -1   40.40    2.80
   1  -2   1   34.30    2.30
  -1  -2  -1   36.30    2.70
   1  -2   1   33.10    2.50
   1  -2   1   38.10    2.80
   1  -2   1   36.80    1.90
   1  -2   1   35.40    1.90
  -1  -2  -1   37.30    3.00
   1  -2   1   35.80    2.20
  -1  -2  -1   33.70    2.40
  -1   2  -1   33.40    2.20
   1   2   1   36.60    3.10
   1   2   1   35.30    2.40
  -1   2  -1   33.20    2.40
   1   2   1   27.20    2.50
   1   2   1   35.80    2.60
   1   2   1   43.00    3.20
  -2  -2  -1  587.74   15.60
   2  -2   1  588.34   15.80
   2  -2   1  553.24   14.50
  -2  -2  -1  578.64   15.70
  -2  -2  -1  573.44   14.70
   2  -2   1  592.64   16.20
  -2  -2  -1  555.24   16.20
   2  -2   1  602.84   16.30
  -2  -2  -1  555.84   16.20
   2  -2   1  597.04   16.40
   2   2   1  612.84   14.90
   2   2   1  542.05   16.40
  -2   2  -1  608.44   14.70
   2   2   1  590.64   16.30
  -2   2  -1  550.84   14.50
   2   2   1  584.84   16.20
   2   2   1  584.84   16.40
  -3  -2  -1  255.87    9.30
   3  -2   1  278.47    9.60
  -3  -2  -1  284.57    9.10
  -3  -2  -1  280.77    9.40
   3  -2   1  278.77   10.10
   3  -2   1  281.37    9.60
  -3  -2  -1  279.87    8.00
   3   2   1  271.47    9.30
   3   2   1  282.37    9.90
   3   2   1  284.87   10.00
   3   2   1  278.07    9.90
   3   2   1  274.17    7.90
   3   2   1  282.37    9.50
   3   2   1  264.07    8.80
  -4  -2  -1  383.36   12.40
  -4  -2  -1  379.86   12.40
  -4  -2  -1  404.96   11.10
   4  -2   1  387.86   13.20
   4  -2   1  378.96   13.80
   4  -2   1  382.06   13.10
   4  -2   1  386.56   12.90
  -4  -2  -1  377.86   12.50
   4   2   1  396.96   12.60
   4   2   1  375.96   12.20
   4   2   1  377.26   13.30
   4   2   1  369.96   13.80
   4   2   1  378.26   11.60
   4   2   1  368.56   11.70
   4   2   1  382.26   13.40
   4   2   1  395.86   12.80
   5  -2   1  101.19    8.00
  -5  -2  -1  122.89    6.50
  -5  -2  -1  119.89    6.90
   5  -2   1  124.69    7.80
   5  -2   1  129.09    7.60
   5  -2   1  109.29    6.90
  -5  -2  -1  121.49    6.60
  -5  -2  -1  130.49    5.50
   5   2   1  106.69    5.90
   5   2   1  118.99    6.50
   5   2   1  122.09    5.80
   5   2   1  113.19    6.20
   5   2   1  109.39    8.30
   5   2   1  126.79    7.10
   5   2   1  111.99    7.70
   6  -2   1  527.45   18.80
   6  -2   1  550.64   19.80
   6  -2   1  512.55   18.30
  -6  -2  -1  535.55   15.70
  -6  -2  -1  542.35   16.90
  -6  -2  -1  533.15   17.30
   6  -2   1  507.15   17.60
  -6  -2  -1  534.15   17.40
   6   2   1  510.45   18.90
   6   2   1  526.25   19.50
   6   2   1  529.05   16.60
   6   2   1  536.85   17.60
   6   2   1  564.94   16.20
   6   2   1  547.15   16.20
   6   2   1  560.94   17.30
   7  -2   1  143.19    9.70
  -7  -2  -1  140.19    8.10
  -7  -2  -1  153.48    7.20
   7  -2   1  146.89    9.10
  -7  -2  -1  151.28    8.90
  -7  -2  -1  130.59    7.60
   7  -2   1  164.88   11.00
   7  -2   1  152.68   10.20
   7   2   1  146.29    7.50
   7   2   1  134.59   10.60
   7   2   1  149.19   10.20
   7   2   1  145.09    7.10
   7   2   1  140.09    7.40
   7   2   1  148.29    9.00
  -7   2  -1  162.08    8.10
   7   2   1  150.68    8.10
   8  -2   1  363.06   15.00
   8  -2   1  360.46   16.90
  -8  -2  -1  365.16   13.50
  -8  -2  -1  354.56   10.30
   8  -2   1  347.37   10.30
  -8  -2  -1  348.37   12.60
   8  -2   1  360.56   10.20
  -8  -2  -1  365.86   14.10
  -8  -2  -1  327.67   14.40
   8  -2   1  345.57   15.90
  -8   2  -1  391.16   13.90
   8   2   1  345.67   13.60
   8   2   1  352.26   13.00
   8   2   1  392.26   15.40
   8   2   1  351.16   17.40
   8   2   1  363.86   12.90
  -8   2  -1  349.17   14.90
   8   2   1  334.37   13.10
   9  -2   1    2.30    6.30
  -9  -2  -1    4.90    3.50
  -9  -2  -1    4.80    4.50
   9  -2   1   15.90    5.30
   9  -2   1    7.00    5.50
   9  -2   1    8.00    2.40
   9  -2   1    5.40    2.30
  -9  -2  -1   12.80    5.30
  -9  -2  -1    8.10    3.80
  -9   2  -1    6.00    5.40
   9   2   1   11.40    5.30
   9   2   1   -0.70    5.70
   9   2   1    3.60    3.70
   9   2   1   10.90    3.90
  -9   2  -1    1.10    4.10
   9   2   1    7.00    3.30
   9   2   1    8.20    6.60
 -10  -2  -1  255.37   13.90
  10  -2   1  230.68    9.00
 -10  -2  -1  254.97   11.30
  10  -2   1  223.38   13.40
  10  -2   1  233.68   15.20
  10  -2   1  238.58   16.40
  10  -2   1  247.88    9.20
  10   2   1  233.58   16.70
  10   2   1  224.98   13.90
 -10   2  -1  238.08   12.10
 -10   2  -1  249.58   14.00
  10   2   1  243.28   11.80
  10   2   1  226.08   14.70
  11  -2   1    9.00    6.10
  11  -2   1   11.10    8.70
 -11  -2  -1    7.10    4.60
 -11  -2  -1   13.60    6.50
  11  -2   1    9.80    3.60
  11  -2   1   15.10    7.90
  11   2   1   13.80    5.10
  11   2   1   13.40    9.00
  11   2   1    9.00    7.70
 -11   2  -1   10.30    5.10
 -11   2  -1    0.90    5.70
  12  -2   1   74.49   11.70
  12  -2   1   74.09    9.90
 -12  -2  -1   57.69    9.30
  12  -2   1   63.89   11.70
  12  -2   1   78.59    6.60
 -12   2  -1   56.09    9.70
  12   2   1   67.09    7.90
 -12   2  -1   64.19    8.20
  12   2   1   86.99   10.40
  12   2   1   76.29   12.30
  12   2   1   77.19   12.60
  13  -2   1   91.09   13.70
  13  -2   1   54.79    6.60
  13  -2   1   54.59   12.20
 -13  -2  -1   74.99   10.60
  13   2   1   56.69   14.20
  13   2   1   79.39   13.60
 -13   2  -1   71.89   10.90
  13   2   1   75.79    9.00
  14  -2   1  107.29   15.20
  14  -2   1  105.69    8.80
  14  -2   1   82.09   15.30
 -14  -2  -1  105.79   12.90
  14   2   1  105.59   16.20
 -14   2  -1   97.09   12.40
  14   2   1  110.39   11.10
  14   2   1   96.29   15.20
 -14  -3   1   13.90    9.10
  14  -3  -1   10.60    5.40
  14  -3  -1    1.30   10.80
  14  -3  -1   25.30   10.80
  14   3  -1   12.70   10.30
  14   3  -1   12.70    7.00
 -14   3   1   10.80    7.50
  14   3  -1   -7.40    9.80
 -14   3   1    4.30    9.00
 -13  -3   1  110.19   12.70
 -13  -3   1  109.49   10.70
  13  -3  -1  108.29   16.10
  13  -3  -1  107.89    8.30
  13  -3  -1   97.59   13.00
 -13   3   1  110.99   11.50
  13   3  -1  129.29   15.60
  13   3  -1  118.19   11.10
  13   3  -1  114.69   16.80
 -13   3   1  129.09   14.00
 -12  -3   1    9.90    5.70
  12  -3  -1   27.60    8.40
  12  -3  -1    6.10    9.40
  12  -3  -1    1.40    3.70
 -12  -3   1    5.10    6.60
 -12   3   1    4.90    7.40
  12   3  -1   -3.50    5.30
  12   3  -1   -8.40    9.00
 -12   3   1    1.00    5.70
  11  -3  -1   82.89   11.60
 -11  -3   1  108.69   10.90
  11  -3  -1  101.99   11.40
 -11  -3   1  113.29    9.40
  11  -3  -1   70.69   12.90
  11  -3  -1   86.89    9.10
  11  -3  -1   97.59    7.60
  11   3  -1  102.79    9.50
  11   3  -1   73.09   11.50
  11   3  -1   74.09   12.30
  11   3  -1  116.39   10.40
 -11   3   1   98.39    9.70
 -10  -3   1  172.18   10.80
  10  -3  -1  177.28   12.60
 -10  -3   1  155.78   12.00
  10  -3  -1  139.69   10.50
  10  -3  -1  163.68    8.20
  10  -3  -1  182.78   16.70
  10  -3  -1  158.68    7.40
  10  -3  -1  207.58   16.30
  10   3  -1  160.38   14.40
  10   3  -1  132.79   12.80
  10   3  -1  179.88   11.00
 -10   3   1  163.58   10.30
  10   3  -1  143.79   10.70
 -10   3   1  159.58   11.10
   9  -3  -1  134.39    9.00
  -9  -3   1  119.29    8.40
   9  -3  -1  114.79    5.60
   9  -3  -1  113.69   10.30
  -9  -3   1  121.19    8.60
   9  -3  -1   92.39   11.10
   9  -3  -1  105.89   12.20
  -9  -3   1  122.09   10.10
   9  -3  -1  108.29    6.30
   9   3  -1  116.79    9.00
  -9   3   1  112.69    8.80
   9   3  -1  106.09    8.80
   9   3  -1  116.69    9.40
   9   3  -1  142.69   12.20
   9   3  -1  114.89    8.90
   9   3  -1  103.09   11.50
  -9   3   1  102.19    9.10
  -8  -3   1  525.35   19.90
   8  -3  -1  565.24   22.10
   8  -3  -1  571.94   15.10
  -8  -3   1  571.74   19.10
   8  -3  -1  556.84   18.60
   8  -3  -1  544.85   20.30
  -8  -3   1  543.65   20.00
   8  -3  -1  557.84   24.00
  -8  -3   1  557.64   18.50
   8  -3  -1  545.75   15.50
   8   3  -1  508.75   21.70
   8   3  -1  565.04   18.90
   8   3  -1  549.45   18.80
  -8   3   1  555.84   19.70
  -8   3   1  547.35   18.60
   8   3  -1  602.14   20.10
   8   3  -1  566.44   18.90
   8   3  -1  554.74   21.50
  -7  -3   1  658.93   20.10
  -7  -3   1  665.83   20.70
   7  -3  -1  627.14   21.30
  -7  -3   1  626.54   21.20
   7  -3  -1  683.83   25.20
   7  -3  -1  664.23   20.30
   7  -3  -1  673.63   23.20
  -7  -3   1  640.34   21.90
  -7   3   1  653.43   20.30
   7   3  -1  599.94   20.30
   7   3  -1  660.03   23.10
   7   3  -1  677.43   21.60
   7   3  -1  649.83   20.30
   7   3  -1  629.24   23.50
   7   3  -1  667.63   20.50
   7   3  -1  627.44   20.60
  -6  -3   1   32.60    4.50
  -6  -3   1   31.50    4.80
   6  -3  -1   36.70    7.00
   6  -3  -1   30.90    2.30
   6  -3  -1   35.80    2.40
  -6  -3   1   29.90    4.00
   6  -3  -1   29.60    5.30
   6  -3  -1   31.90    4.20
  -6  -3   1   38.40    5.10
   6  -3  -1   34.30    4.70
   6   3  -1   35.90    4.50
   6   3  -1   30.80    4.40
   6   3  -1   25.90    4.70
   6   3  -1   22.30    4.00
   6   3  -1   32.50    4.30
  -6   3   1   36.40    4.50
   6   3  -1   31.10    6.00
   6   3  -1   36.90    4.20
   5  -3  -1  663.33   19.70
   5  -3  -1  686.83   23.20
  -5  -3   1  655.53   21.30
   5  -3  -1  745.83   17.70
  -5  -3   1  681.23   19.70
   5  -3  -1  654.03   17.60
  -5  -3   1  679.03   20.70
   5  -3  -1  683.43   21.80
  -5  -3   1  660.13   20.60
   5  -3  -1  671.73   20.20
   5   3  -1  715.73   21.90
   5   3  -1  692.53   19.80
   5   3  -1  663.63   21.10
   5   3  -1  646.54   21.80
   5   3  -1  691.43   20.20
   5   3  -1  696.13   21.00
   5   3  -1  664.53   20.20
  -5   3   1  719.13   17.60
   5   3  -1  715.63   21.20
  -5   3   1  645.54   17.50
  -4  -3   1  612.14   19.50
  -4  -3   1  651.43   19.00
   4  -3  -1  608.24   20.90
  -4  -3   1  636.34   20.80
   4  -3  -1  629.44   17.90
  -4  -3   1  627.24   17.90
   4  -3  -1  645.54   16.40
   4  -3  -1  657.63   18.10
  -4  -3   1  602.84   18.50
   4   3  -1  656.03   19.30
  -4   3   1  589.14   16.30
   4   3  -1  635.84   18.20
  -4   3   1  639.44   16.50
   4   3  -1  611.14   19.80
   4   3  -1  621.74   18.40
   4   3  -1  614.74   19.50
  -3  -3   1  780.92   21.40
  -3  -3   1  767.02   21.00
   3  -3  -1  789.02   22.50
   3  -3  -1  818.32   20.80
  -3  -3   1  773.52   22.70
  -3  -3   1  794.72   21.10
   3  -3  -1  817.72   20.20
  -3  -3   1  784.82   22.10
   3  -3  -1  761.42   20.40
   3   3  -1  757.22   22.20
  -3   3   1  789.82   20.20
   3   3  -1  728.73   22.20
   3   3  -1  786.22   22.70
  -3   3   1  760.12   20.10
   3   3  -1  801.32   21.20
  -3   3   1  776.62   20.80
   3   3  -1  800.52   22.50
   3   3  -1  794.52   21.60
  -2  -3   1 1785.72   46.30
   2  -3  -1 1772.02   43.90
   2  -3  -1 1748.53   43.60
   2  -3  -1 1817.22   45.60
  -2  -3   1 1825.42   44.80
  -2  -3   1 1803.82   45.80
  -2  -3   1 1808.02   45.00
   2  -3  -1 1839.82   44.50
   2  -3  -1 1846.52   43.80
   2  -3  -1 1798.52   46.30
  -2  -3   1 1791.62   44.80
   2  -3  -1 1733.63   44.60
  -2   3   1 1797.32   44.50
   2   3  -1 1815.52   45.20
   2   3  -1 1823.62   45.90
  -2   3   1 1777.52   44.40
  -2   3   1 1824.92   44.50
   2   3  -1 1815.22   46.20
   2   3  -1 1806.22   44.70
   2   3  -1 1736.73   45.30
   1  -3  -1  314.47    9.60
   1  -3  -1  311.07    9.80
   1  -3  -1  314.27   10.30
  -1  -3   1  323.07   10.20
   1  -3  -1  305.97    9.50
  -1  -3   1  311.17    9.50
  -1  -3   1  312.57   10.50
  -1  -3   1  317.07    9.10
   1  -3  -1  309.57    8.90
   1  -3  -1  316.17   10.20
   1   3  -1  328.37   10.30
   1   3  -1  323.27    9.40
  -1   3   1  314.07    9.60
  -1   3   1  314.97    9.30
  -1   3   1  321.07    9.60
   1   3  -1  306.77   10.40
   0  -3   1  369.56   11.10
   0  -3   1  386.56   12.60
   0  -3   1  390.76   10.40
   0  -3  -1  373.76   11.30
   0  -3   1  378.66   11.10
   0  -3   1  368.76   10.70
   0  -3  -1  363.76   11.20
   0  -3  -1  352.16   11.30
   0   3   1  366.76   10.80
   0   3  -1  385.06    9.80
   0   3   1  363.66   11.30
   0   3   1  380.56   11.00
   0   3   1  384.56   10.90
   0   3  -1  373.76   10.80
   0   3  -1  383.56   10.70
   0   3   1  376.66   10.10
   0   3  -1  374.86   11.40
   0   3  -1  364.66   11.10
   0   3   1  378.26   11.30
   1  -3   1  340.37   10.20
  -1  -3  -1  345.07   10.90
  -1  -3  -1  345.97   10.30
   1  -3   1  332.17    9.80
  -1  -3  -1  356.16   10.10
   1  -3   1  348.37    9.50
  -1  -3  -1  340.17   10.20
   1  -3   1  351.66    9.90
   1  -3   1  335.87    9.50
   1  -3   1  350.16    9.80
  -1  -3  -1  339.87   10.90
  -1   3  -1  337.57   10.10
   1   3   1  339.97   10.40
   1   3   1  337.67   10.60
  -1   3  -1  330.57    9.80
   1   3   1  338.37   10.80
   1   3   1  341.07   10.10
   1   3   1  342.17   10.90
   1   3   1  339.17    9.70
   2  -3   1 1589.64   38.20
  -2  -3  -1 1499.05   38.90
  -2  -3  -1 1568.14   39.90
   2  -3   1 1514.15   39.60
   2  -3   1 1562.44   38.50
  -2  -3  -1 1559.64   39.90
  -2  -3  -1 1611.04   38.20
  -2  -3  -1 1561.44   39.00
   2  -3   1 1468.85   37.80
   2  -3   1 1537.75   39.20
   2   3   1 1533.75   39.40
  -2   3  -1 1502.25   37.90
   2   3   1 1494.55   39.70
   2   3   1 1572.24   39.40
   2   3   1 1601.94   38.00
   2   3   1 1585.14   39.70
  -2   3  -1 1566.24   38.00
   2   3   1 1494.75   39.60
   2   3   1 1514.15   39.80
   3  -3   1 1485.95   37.60
   3  -3   1 1320.37   34.60
  -3  -3  -1 1459.95   36.60
   3  -3   1 1411.46   37.50
  -3  -3  -1 1462.35   37.70
   3  -3   1 1424.46   37.90
  -3  -3  -1 1454.95   35.70
  -3  -3  -1 1414.36   36.90
   3  -3   1 1425.56   36.90
  -3  -3  -1 1446.56   37.70
  -3   3  -1 1565.94   34.80
   3   3   1 1435.36   37.80
   3   3   1 1444.46   37.80
   3   3   1 1426.56   37.50
   3   3   1 1470.25   35.20
  -3   3  -1 1327.47   34.60
   3   3   1 1464.55   37.80
   3   3   1 1406.16   36.90
   3   3   1 1441.66   37.90
  -4  -3  -1  987.20   28.10
   4  -3   1  957.00   28.00
   4  -3   1 1022.90   27.90
  -4  -3  -1 1020.50   25.90
  -4  -3  -1 1029.10   27.50
   4  -3   1 1016.80   28.10
  -4  -3  -1 1045.50   28.10
   4  -3   1 1010.10   29.10
   4   3   1 1017.10   27.80
   4   3   1  960.60   28.30
   4   3   1 1014.30   28.60
   4   3   1  985.40   27.10
   4   3   1  987.10   27.80
   4   3   1 1039.60   28.90
   4   3   1 1003.50   27.10
  -5  -3  -1  806.12   23.50
   5  -3   1  817.12   24.00
  -5  -3  -1  796.72   21.40
  -5  -3  -1  835.22   23.30
   5  -3   1  776.42   23.50
   5  -3   1  793.82   23.90
   5  -3   1  767.22   25.00
  -5  -3  -1  765.02   23.60
   5   3   1  831.22   24.70
   5   3   1  801.72   23.70
   5   3   1  794.42   23.50
   5   3   1  769.82   24.90
   5   3   1  815.22   23.20
   5   3   1  782.22   22.60
   5   3   1  820.32   24.60
   6  -3   1  280.77   12.40
  -6  -3  -1  272.47    9.50
  -6  -3  -1  274.77   11.40
  -6  -3  -1  273.07   11.50
  -6  -3  -1  281.67   11.20
   6  -3   1  257.67   13.10
   6  -3   1  291.87   12.50
   6  -3   1  262.37   11.30
   6   3   1  276.17   10.30
   6   3   1  270.37   12.70
   6   3   1  272.77   10.50
   6   3   1  270.87   11.50
   6   3   1  252.67   13.00
   6   3   1  276.27   10.90
   6   3   1  273.87   11.40
   7  -3   1  919.41   30.20
  -7  -3  -1  920.31   25.20
  -7  -3  -1  902.01   27.70
   7  -3   1  915.01   28.70
   7  -3   1  891.81   28.80
  -7  -3  -1  891.11   27.30
   7  -3   1  924.61   27.70
  -7  -3  -1  936.11   27.00
   7   3   1  904.41   26.10
   7   3   1  904.31   27.30
   7   3   1  915.21   26.30
   7   3   1  903.91   26.70
   7   3   1  894.91   29.20
   7   3   1  870.51   29.70
   7   3   1  948.61   28.00
   8  -3   1   10.90    5.20
  -8  -3  -1    4.60    3.40
  -8  -3  -1    2.30    3.10
   8  -3   1   -1.00    5.20
  -8  -3  -1    3.30    3.60
  -8  -3  -1   11.60    4.80
   8  -3   1    5.90    5.90
   8  -3   1    5.10    4.20
   8   3   1    7.40    5.20
   8   3   1    9.60    5.80
   8   3   1    5.10    4.20
   8   3   1    5.50    3.50
   8   3   1    6.00    3.30
   8   3   1    5.30    3.50
   8   3   1    5.30    4.80
  -9  -3  -1  476.55   18.70
   9  -3   1  490.25   19.30
  -9  -3  -1  485.85   16.20
   9  -3   1  483.85   21.20
   9  -3   1  473.25   20.30
  -9  -3  -1  477.75   17.70
   9  -3   1  449.76   21.80
   9   3   1  473.15   19.10
  -9   3  -1  507.15   17.80
   9   3   1  462.75   17.10
   9   3   1  472.05   18.00
   9   3   1  470.65   21.20
   9   3   1  475.55   19.30
  10  -3   1  167.48   13.80
 -10  -3  -1  163.08    9.20
  10  -3   1  159.68    6.60
  10  -3   1  162.68    6.70
 -10  -3  -1  143.99   11.60
  10  -3   1  133.69   13.00
  10  -3   1  169.68   12.40
  10   3   1  136.39   12.80
 -10   3  -1  165.88   12.70
  10   3   1  194.78   16.20
 -10   3  -1  171.38   11.10
  10   3   1  164.78   12.00
  10   3   1  184.68   10.80
  11  -3   1  200.98   13.70
  11  -3   1  198.48   16.90
  11  -3   1  190.08    8.30
  11  -3   1  196.18    8.30
  11  -3   1  164.18   14.50
 -11  -3  -1  203.08   13.60
 -11  -3  -1  189.38   10.60
  11   3   1  203.38   16.10
  11   3   1  201.58   14.00
 -11   3  -1  177.68   12.50
 -11   3  -1  188.08   14.10
 -11   3  -1  163.88   11.60
  11   3   1  204.68   17.40
  11   3   1  200.38   12.10
 -12  -3  -1   84.89   10.70
  12  -3   1   99.99   11.00
  12  -3   1  101.29   14.30
  12  -3   1  120.49   13.40
  12  -3   1   90.39    7.00
  12   3   1   86.19   13.80
 -12   3  -1   96.59   10.90
  12   3   1  101.79   13.40
  12   3   1   85.99    9.50
 -12   3  -1  115.99   10.20
  13  -3   1  147.49   15.20
 -13  -3  -1  118.59   12.80
  13  -3   1  172.98   18.20
  13  -3   1  142.39    9.10
  13   3   1  124.69   11.50
  13   3   1  110.49   14.70
 -13   3  -1  166.68   14.50
  13   3   1  122.79   16.90
  14  -3   1   18.30    5.40
  14  -3   1   21.50   13.10
 -14  -3  -1    9.90    8.90
  14  -3   1    9.10   10.80
  14   3   1   30.20    8.40
  14   3   1   13.90   11.60
 -14   3  -1   34.60   10.00
  14   3   1   16.50   13.60
 -14  -4   1   15.00    9.70
  14  -4  -1   18.70   10.00
  14  -4  -1   16.80   12.20
  14  -4  -1   14.70    5.30
  14   4  -1   15.30    7.80
 -14   4   1   33.90    8.80
 -14   4   1   34.40   10.60
  14   4  -1   16.40   11.10
  14   4  -1   23.10   12.10
  13  -4  -1   10.30    8.80
  13  -4  -1    2.20   10.10
  13  -4  -1    8.90    4.50
 -13  -4   1    0.80    7.30
  13   4  -1    8.70    6.60
 -13   4   1   10.60    8.40
  13   4  -1   11.70    9.60
 -13   4   1   -1.60    6.20
  13   4  -1    1.00    9.40
 -12  -4   1  104.29   11.50
  12  -4  -1   99.69   14.50
  12  -4  -1  116.49   12.80
 -12  -4   1  109.69    9.90
  12   4  -1  110.19   14.40
 -12   4   1  113.59   12.50
  12   4  -1  109.89   10.70
  12   4  -1  128.59   14.40
 -12   4   1  131.99   12.00
  11  -4  -1   -1.20    4.90
 -11  -4   1   -4.60    5.80
 -11  -4   1   -5.60    4.40
  11  -4  -1   -9.60    7.90
  11  -4  -1   -3.70    3.20
  11  -4  -1   16.30    8.40
  11  -4  -1    7.00    6.70
  11   4  -1    2.20    7.80
 -11   4   1   -1.90    5.50
  11   4  -1   -4.10    5.10
  11   4  -1    0.90    8.40
  11   4  -1   -8.60    4.90
 -11   4   1    4.00    5.10
  10  -4  -1   12.10    3.30
  10  -4  -1   25.20    5.90
  10  -4  -1   16.30    6.50
 -10  -4   1   11.50    5.00
  10  -4  -1   13.70    2.90
  10  -4  -1   19.80    8.20
  10  -4  -1   12.50    8.50
 -10  -4   1    6.20    5.90
  10   4  -1    7.70    5.00
  10   4  -1   19.50    8.70
  10   4  -1    8.90    5.30
 -10   4   1    6.00    4.90
 -10   4   1    9.80    5.60
  10   4  -1   15.30    7.40
  -9  -4   1   99.49    7.90
  -9  -4   1   69.39    8.20
   9  -4  -1   71.59    9.50
   9  -4  -1   64.79   11.20
   9  -4  -1   80.19    8.60
   9  -4  -1   69.89    5.00
   9  -4  -1   89.59    8.10
   9  -4  -1   82.89    4.40
  -9   4   1   85.89    8.60
   9   4  -1   61.99    7.20
  -9   4   1   81.89    8.00
   9   4  -1   64.79    9.10
   9   4  -1   80.69   10.10
   9   4  -1   82.59   12.40
   9   4  -1   72.79    7.60
   8  -4  -1  184.18   11.10
  -8  -4   1  204.48   10.70
  -8  -4   1  190.18   11.10
   8  -4  -1  190.18   10.30
  -8  -4   1  170.48   11.30
  -8  -4   1  196.58    9.80
   8  -4  -1  181.08   11.80
   8  -4  -1  197.88   14.50
   8   4  -1  169.98   10.20
  -8   4   1  183.88   10.20
   8   4  -1  164.58   10.50
   8   4  -1  186.98   10.20
   8   4  -1  178.18   12.70
   8   4  -1  175.88   10.10
   8   4  -1  179.88   12.50
   7  -4  -1  176.88    9.90
  -7  -4   1  197.68   11.10
  -7  -4   1  196.48   10.40
  -7  -4   1  184.78    9.00
  -7  -4   1  176.78    9.80
   7  -4  -1  201.58   11.60
   7  -4  -1  151.38   11.90
   7  -4  -1  168.58    9.10
  -7   4   1  173.28    9.30
   7   4  -1  177.88   10.10
   7   4  -1  185.98    9.90
   7   4  -1  185.88    9.20
   7   4  -1  183.08   11.60
   7   4  -1  172.38    9.50
   7   4  -1  182.38   11.60
   7   4  -1  186.28   10.10
  -6  -4   1  513.45   17.50
   6  -4  -1  486.05   18.20
   6  -4  -1  490.45   19.90
  -6  -4   1  500.85   18.20
  -6  -4   1  507.35   16.10
   6  -4  -1  484.65   16.30
  -6  -4   1  496.85   17.20
   6  -4  -1  520.25   16.90
   6   4  -1  506.05   17.40
   6   4  -1  490.25   21.40
   6   4  -1  491.15   16.40
   6   4  -1  508.05   17.10
   6   4  -1  483.65   16.70
   6   4  -1  525.85   19.00
   6   4  -1  529.15   18.90
  -5  -4   1  387.96   13.70
   5  -4  -1  350.96   16.20
  -5  -4   1  396.36   12.90
   5  -4  -1  361.76   10.80
  -5  -4   1  378.06   14.90
  -5  -4   1  412.46   14.30
   5  -4  -1  402.56   14.70
   5  -4  -1  388.16   13.20
   5  -4  -1  404.66   13.40
   5  -4  -1  403.66   10.70
   5   4  -1  397.26   13.70
   5   4  -1  399.86   14.50
   5   4  -1  414.46   13.80
   5   4  -1  405.26   15.40
   5   4  -1  384.36   15.00
  -5   4   1  407.36   10.80
  -5   4   1  380.96   10.50
   4  -4  -1  254.17   12.50
  -4  -4   1  267.97   10.20
   4  -4  -1  263.37    9.40
   4  -4  -1  273.27    8.10
  -4  -4   1  252.97    9.40
   4  -4  -1  251.67    8.30
  -4  -4   1  281.57   10.90
  -4  -4   1  256.97   11.30
  -4  -4   1  279.47    9.60
   4   4  -1  264.07   11.40
  -4   4   1  254.97    7.90
  -4   4   1  269.07    9.50
   4   4  -1  258.87   10.90
   4   4  -1  267.77   10.30
   4   4  -1  264.17   11.20
  -4   4   1  270.37    8.20
   4   4  -1  260.57   10.30
   4   4  -1  248.98   10.70
   3  -4  -1    5.80    2.90
  -3  -4   1    7.70    2.50
   3  -4  -1    5.10    1.60
  -3  -4   1    7.10    2.70
   3  -4  -1    4.50    3.30
   3  -4  -1    8.30    2.20
   3  -4  -1    5.70    1.20
   3  -4  -1    6.30    1.40
  -3  -4   1    4.80    2.70
   3  -4  -1    5.50    2.00
  -3  -4   1    5.00    2.40
  -3  -4   1    5.90    2.10
   3   4  -1    5.80    3.00
   3   4  -1    8.20    2.60
  -3   4   1    6.30    1.70
  -3   4   1    5.20    1.70
   3   4  -1    7.60    2.80
   3   4  -1   10.00    3.00
  -3   4   1    8.40    2.30
   3   4  -1   11.90    2.90
   3   4  -1    6.50    3.00
   2  -4  -1 1241.58   32.80
  -2  -4   1 1223.18   31.60
   2  -4  -1 1181.08   30.20
  -2  -4   1 1233.28   31.30
  -2  -4   1 1177.58   31.10
  -2  -4   1 1245.98   33.10
   2  -4  -1 1210.78   30.30
  -2  -4   1 1193.08   32.30
   2  -4  -1 1228.58   31.70
   2  -4  -1 1213.88   31.00
   2  -4  -1 1169.78   31.30
   2   4  -1 1205.38   31.30
   2   4  -1 1177.38   32.60
   2   4  -1 1213.68   31.80
   2   4  -1 1204.58   31.40
  -2   4   1 1205.18   31.10
  -2   4   1 1192.98   30.90
  -2   4   1 1246.98   31.20
   2   4  -1 1204.18   32.50
  -1  -4   1   22.80    2.60
   1  -4  -1   21.50    3.10
   1  -4  -1   26.90    3.20
  -1  -4   1   29.90    3.00
   1  -4  -1   16.40    2.00
  -1  -4   1   16.40    2.60
  -1  -4   1   13.50    2.70
  -1  -4   1   22.40    2.40
   1  -4  -1   19.50    3.20
   1  -4  -1   21.60    2.80
   1   4  -1   30.40    2.50
   1   4  -1   25.00    2.80
   1   4  -1   26.50    3.20
  -1   4   1   27.50    3.00
  -1   4   1   23.80    2.60
   1   4  -1   18.00    2.80
  -1   4   1   26.70    2.80
   1   4  -1   23.00    2.70
   0  -4  -1 1398.96   36.70
   0  -4   1 1391.56   36.00
   0  -4   1 1392.76   36.50
   0  -4   1 1389.26   36.50
   0  -4  -1 1434.46   36.70
   0  -4  -1 1463.15   37.00
   0  -4   1 1427.76   37.00
   0  -4  -1 1369.56   35.90
   0  -4   1 1441.46   35.70
   0   4   1 1433.96   36.10
   0   4   1 1421.36   36.80
   0   4   1 1409.56   36.70
   0   4  -1 1452.95   36.00
   0   4  -1 1450.95   36.20
   0   4   1 1437.36   36.30
   0   4  -1 1414.06   36.80
   0   4  -1 1442.96   36.60
   0   4  -1 1429.26   34.20
   0   4   1 1425.36   36.10
  -1  -4  -1  264.77    9.70
   1  -4   1  272.97    8.90
  -1  -4  -1  267.97    9.10
  -1  -4  -1  282.37    9.90
   1  -4   1  268.27    9.30
   1  -4   1  305.67    9.20
   1  -4   1  270.37    8.90
   1  -4   1  273.07    8.60
   1  -4   1  262.67    8.50
   1   4   1  287.07    9.70
  -1   4  -1  259.97    8.80
   1   4   1  280.67    9.50
  -1   4  -1  282.47    9.10
   1   4   1  291.67    9.00
   1   4   1  289.67    8.70
   1   4   1  259.67    9.70
  -1   4  -1  281.27    9.30
   1   4   1  289.07    9.90
  -2  -4  -1  396.66   13.10
  -2  -4  -1  389.16   12.10
   2  -4   1  380.76   11.50
  -2  -4  -1  393.76   11.50
   2  -4   1  388.16   11.00
   2  -4   1  383.06   11.10
  -2  -4  -1  386.46   12.90
   2  -4   1  399.86   12.30
   2  -4   1  399.76   10.70
   2  -4   1  415.66   12.90
  -2  -4  -1  404.66   12.30
   2  -4   1  377.56   10.60
   2   4   1  403.16   11.10
   2   4   1  393.76   12.90
   2   4   1  394.76   12.60
  -2   4  -1  374.96   11.10
   2   4   1  382.46   12.40
  -2   4  -1  399.06   11.30
   2   4   1  383.96   12.90
   2   4   1  390.86   12.70
  -3  -4  -1    9.90    2.50
   3  -4   1    7.80    3.10
   3  -4   1    9.70    1.80
   3  -4   1   13.60    3.20
  -3  -4  -1   12.10    3.00
  -3  -4  -1    7.60    3.00
   3  -4   1   10.40    1.60
   3  -4   1   11.60    3.30
  -3  -4  -1   12.70    2.40
   3  -4   1   12.20    2.50
  -3  -4  -1   10.20    2.60
   3   4   1   13.60    1.90
   3   4   1   10.20    3.00
  -3   4  -1   10.20    1.60
   3   4   1   11.00    2.80
   3   4   1    8.00    3.30
   3   4   1   11.70    3.00
   3   4   1    9.30    3.00
   3   4   1    6.00    2.80
  -3   4  -1   10.00    1.50
   4  -4   1    3.00    3.20
  -4  -4  -1    4.40    2.10
   4  -4   1    8.80    3.40
   4  -4   1    3.60    2.70
  -4  -4  -1    5.40    2.80
  -4  -4  -1    8.00    2.60
   4  -4   1    8.70    3.90
  -4  -4  -1    7.00    3.10
  -4  -4  -1    6.70    3.00
   4   4   1    7.30    3.50
   4   4   1    5.90    3.00
   4   4   1    5.60    3.50
   4   4   1    2.20    1.50
   4   4   1    8.80    2.90
   4   4   1    6.80    3.60
   4   4   1    4.80    3.00
  -5  -4  -1   -0.10    2.70
  -5  -4  -1    3.60    2.90
   5  -4   1    3.10    3.90
   5  -4   1    1.50    3.00
   5  -4   1    0.00    3.10
   5  -4   1   -0.10    3.20
  -5  -4  -1   -3.20    2.40
  -5  -4  -1    3.70    2.20
   5   4   1    1.90    3.60
   5   4   1    3.00    2.70
   5   4   1    0.80    3.30
   5   4   1    3.50    3.10
   5   4   1   -1.40    2.60
   5   4   1   -0.60    3.70
  -6  -4  -1  509.95   15.20
  -6  -4  -1  500.75   17.40
   6  -4   1  505.75   18.00
  -6  -4  -1  523.95   17.30
   6  -4   1  499.85   19.40
   6  -4   1  495.45   17.70
  -6  -4  -1  492.15   17.90
   6  -4   1  512.25   17.90
   6   4   1  503.75   17.20
   6   4   1  509.45   17.60
   6   4   1  546.95   19.50
   6   4   1  481.05   18.50
   6   4   1  520.15   16.90
   6   4   1  527.65   17.90
   6   4   1  485.45   18.30
   7  -4   1  164.18   11.60
  -7  -4  -1  173.68    7.80
  -7  -4  -1  159.58    9.50
  -7  -4  -1  164.48    9.40
   7  -4   1  156.08    9.70
   7  -4   1  150.38   10.10
   7  -4   1  160.88   10.20
  -7  -4  -1  167.78   10.00
   7   4   1  173.38    9.20
   7   4   1  161.98    9.10
   7   4   1  178.98   11.90
   7   4   1  168.88    9.70
   7   4   1  159.88    9.70
   7   4   1  154.38   10.90
  -8  -4  -1  547.55   16.80
   8  -4   1  518.75   19.50
  -8  -4  -1  499.85   19.70
   8  -4   1  501.95   20.00
  -8  -4  -1  546.75   19.00
   8  -4   1  514.55   20.50
   8  -4   1  506.35   21.90
  -8  -4  -1  528.25   19.20
   8   4   1  516.15   21.80
   8   4   1  537.15   21.70
   8   4   1  533.75   18.50
   8   4   1  499.75   18.20
   8   4   1  529.85   19.70
   8   4   1  515.05   19.30
  -9  -4  -1  144.29   10.80
   9  -4   1  126.49   12.00
   9  -4   1  151.58   11.20
   9  -4   1  151.58   13.90
   9  -4   1  155.88   11.90
  -9  -4  -1  145.79    8.50
   9   4   1  168.38   13.80
   9   4   1  182.18   14.80
   9   4   1  155.08   11.10
   9   4   1  150.48   11.60
   9   4   1  160.58   10.20
  10  -4   1   83.49    9.40
  10  -4   1  102.09   12.00
  10  -4   1   86.39   10.60
 -10  -4  -1  102.19    7.70
 -10  -4  -1   81.39    9.30
  10  -4   1   80.79   11.90
  10   4   1  101.69   12.40
  10   4   1   81.89    9.60
  10   4   1   75.29    8.20
 -10   4  -1   77.69    8.40
 -11  -4  -1   92.19    8.30
  11  -4   1   83.59    9.80
 -11  -4  -1   62.39    9.00
  11  -4   1   75.59    5.00
  11  -4   1   46.90    9.60
  11  -4   1   84.99   11.80
 -11   4  -1   65.49    8.20
 -11   4  -1   71.49    8.50
 -11   4  -1   69.99    9.60
  11   4   1   83.49    8.90
  11   4   1   76.99   12.70
  11   4   1   60.39   10.40
  11   4   1   85.69   10.30
  12  -4   1   34.90    7.60
  12  -4   1   -1.90    8.00
 -12  -4  -1   19.70    8.00
  12  -4   1   14.80    3.60
  12  -4   1   27.00    9.70
  12   4   1   17.00    6.60
  12   4   1    6.30    6.70
 -12   4  -1   16.60    7.40
  12   4   1   20.50    9.60
  12   4   1   21.90    9.40
 -12   4  -1   10.50    6.00
  13  -4   1    4.40    3.70
 -13  -4  -1    7.50    7.90
  13  -4   1   -0.60    9.50
  13  -4   1    0.80    8.70
  13   4   1    4.10    6.70
 -13   4  -1  -10.20    7.00
  13   4   1    8.60   11.30
 -13   4  -1   11.80    6.60
  13   4   1   17.20   10.50
  14  -4   1   93.59   14.50
 -14  -4  -1  127.59   14.10
  14  -4   1  124.49    8.80
  14  -4   1  134.89   17.60
 -14   4  -1  128.19   14.10
  14   4   1  128.49   17.50
  14   4   1  126.79   12.50
  14   4   1   95.89   16.90
  14  -5  -1   15.40   10.00
 -14  -5   1    8.00    9.10
  14  -5  -1   18.00    5.30
  14  -5  -1    3.50   10.20
  14   5  -1   -5.40   11.30
 -14   5   1   24.10    8.80
  14   5  -1   24.70    9.00
 -14   5   1   14.80    9.90
  14   5  -1   11.20   11.90
  13  -5  -1   58.59   11.00
 -13  -5   1   74.79   11.20
  13  -5  -1   64.69   13.30
  13   5  -1   61.69   14.00
 -13   5   1   49.20    9.60
 -13   5   1   64.69   11.40
  13   5  -1   61.49    9.80
  12  -5  -1    7.20   10.00
  12  -5  -1   19.20    8.30
  12  -5  -1   12.60    4.20
 -12  -5   1   12.20    7.70
 -12  -5   1   14.70    6.10
  12  -5  -1   32.90   10.70
  12   5  -1   18.90   10.70
 -12   5   1   24.00    7.40
  12   5  -1    9.50    9.30
  12   5  -1   19.80    6.90
  11  -5  -1  334.67   18.30
  11  -5  -1  342.17   11.90
  11  -5  -1  328.87   12.30
  11  -5  -1  349.27   19.10
 -11  -5   1  360.86   15.60
  11  -5  -1  329.77   16.10
 -11  -5   1  339.67   17.80
  11  -5  -1  370.46   23.10
 -11   5   1  347.97   17.70
 -11   5   1  337.47   16.70
  11   5  -1  343.67   21.80
  11   5  -1  389.06   17.80
  11   5  -1  311.17   20.20
  11   5  -1  369.56   17.00
  10  -5  -1    4.30    8.20
 -10  -5   1   -0.50    5.40
  10  -5  -1   -2.00    6.90
  10  -5  -1    1.60    2.30
  10  -5  -1   -3.90    5.70
 -10  -5   1   -4.90    4.20
  10  -5  -1    1.20    4.80
  10  -5  -1    3.90    2.70
  10   5  -1   -0.10    6.60
  10   5  -1   -4.10    4.50
  10   5  -1   -2.50    5.00
 -10   5   1   -1.50    4.90
 -10   5   1    2.30    5.50
  10   5  -1    8.00    8.20
   9  -5  -1  859.11   26.70
   9  -5  -1  798.62   31.90
   9  -5  -1  768.12   29.40
   9  -5  -1  818.52   21.80
   9  -5  -1  891.51   28.30
  -9  -5   1  843.82   25.80
  -9  -5   1  805.82   27.60
   9   5  -1  823.02   30.60
   9   5  -1  813.72   30.00
  -9   5   1  818.92   27.20
   9   5  -1  849.02   27.60
   9   5  -1  855.71   27.00
  -8  -5   1  162.88   11.70
   8  -5  -1  176.18   10.00
  -8  -5   1  177.08   10.50
   8  -5  -1  179.08   12.40
   8  -5  -1  164.58   14.90
   8  -5  -1  190.28   11.00
  -8  -5   1  174.18    9.60
  -8  -5   1  168.38   10.90
   8   5  -1  190.78   12.60
  -8   5   1  168.28   10.70
   8   5  -1  163.38   10.00
   8   5  -1  181.58   10.70
   8   5  -1  174.78   10.90
   8   5  -1  170.48   10.80
   8   5  -1  149.99   12.40
   8   5  -1  154.68   10.70
   7  -5  -1  667.43   26.40
   7  -5  -1  680.93   22.10
  -7  -5   1  663.43   21.00
   7  -5  -1  710.13   21.90
  -7  -5   1  680.83   24.10
  -7  -5   1  674.33   22.80
   7  -5  -1  679.73   23.70
  -7  -5   1  683.13   22.50
   7   5  -1  694.63   21.90
   7   5  -1  693.93   22.90
  -7   5   1  677.83   22.40
   7   5  -1  661.53   22.60
   7   5  -1  700.13   24.70
   7   5  -1  686.33   22.40
   7   5  -1  677.33   24.40
   6  -5  -1   -0.60    3.70
  -6  -5   1    3.30    3.00
  -6  -5   1    3.20    3.30
   6  -5  -1    2.10    4.60
   6  -5  -1    2.10    3.10
  -6  -5   1   -2.90    2.90
  -6  -5   1    0.80    3.50
  -6   5   1    5.00    2.80
   6   5  -1    4.90    4.40
   6   5  -1    2.60    4.00
   6   5  -1   -1.90    2.80
   6   5  -1   -1.70    3.10
   6   5  -1    0.90    3.20
   6   5  -1    3.70    3.30
   5  -5  -1  134.59    4.90
   5  -5  -1  126.29    7.00
  -5  -5   1  120.59    6.70
   5  -5  -1  131.59    9.50
  -5  -5   1  145.19    8.30
  -5  -5   1  117.59    7.40
  -5  -5   1  135.19    8.80
  -5  -5   1  107.79    6.60
   5  -5  -1  118.49    7.70
   5  -5  -1  119.09    5.10
  -5   5   1  127.89    4.90
   5   5  -1  120.39    8.20
   5   5  -1  119.29    7.60
   5   5  -1  124.79    8.80
  -5   5   1  121.69    4.50
   5   5  -1  117.19    7.50
  -5   5   1  133.29    6.90
   5   5  -1  134.29    8.20
   5   5  -1  123.19    8.00
  -4  -5   1  451.05   15.80
   4  -5  -1  470.95   17.10
  -4  -5   1  423.26   16.30
   4  -5  -1  441.66   13.70
   4  -5  -1  456.25   12.10
  -4  -5   1  437.46   14.30
  -4  -5   1  446.46   14.50
   4  -5  -1  440.66   11.90
   4  -5  -1  433.16   13.20
   4  -5  -1  448.66   12.80
  -4  -5   1  454.75   14.20
  -4   5   1  428.06   12.60
   4   5  -1  428.66   14.80
   4   5  -1  419.56   16.00
  -4   5   1  436.56   14.10
  -4   5   1  470.35   13.00
   4   5  -1  426.36   15.70
   4   5  -1  451.25   16.10
   4   5  -1  456.75   15.30
   4   5  -1  481.65   15.90
  -3  -5   1   92.29    5.70
   3  -5  -1   87.59    4.80
   3  -5  -1   91.19    5.30
   3  -5  -1   91.29    4.30
   3  -5  -1   96.09    6.30
  -3  -5   1   95.29    6.70
  -3  -5   1   98.09    7.30
   3  -5  -1   95.69    7.50
  -3  -5   1   89.59    5.60
   3  -5  -1   84.89    4.10
  -3  -5   1   87.49    5.60
   3   5  -1   88.09    6.40
   3   5  -1   88.79    6.20
   3   5  -1   90.79    6.60
  -3   5   1   90.39    4.70
   3   5  -1   97.69    7.40
  -3   5   1   87.09    5.40
   3   5  -1   91.99    6.30
  -3   5   1   93.89    4.90
   3   5  -1   81.99    6.10
   2  -5  -1   67.29    5.70
   2  -5  -1   68.59    4.90
  -2  -5   1   66.79    6.10
   2  -5  -1   64.89    4.80
  -2  -5   1   66.29    4.60
   2  -5  -1   66.29    3.80
  -2  -5   1   65.99    5.50
  -2  -5   1   51.79    4.40
   2  -5  -1   65.19    3.80
   2  -5  -1   66.69    4.40
   2   5  -1   66.29    4.50
   2   5  -1   61.09    4.80
   2   5  -1   58.89    5.30
  -2   5   1   61.29    4.30
   2   5  -1   66.39    5.60
  -2   5   1   71.39    4.70
  -2   5   1   66.79    4.70
   2   5  -1   65.79    5.10
  -1  -5   1    1.10    2.10
  -1  -5   1   -0.20    1.80
  -1  -5   1   -0.20    1.80
  -1  -5   1    0.10    1.80
   1  -5  -1    1.30    2.30
   1  -5  -1    0.90    2.30
  -1  -5   1    4.20    2.50
   1  -5  -1    1.40    2.00
   1  -5  -1    1.10    1.50
   1   5  -1   -0.90    2.30
  -1   5   1    2.10    1.80
   1   5  -1    2.80    1.50
  -1   5   1    1.70    1.90
   1   5  -1    2.40    2.10
   1   5  -1    2.30    2.10
   1   5  -1    2.20    1.90
  -1   5   1    1.40    1.90
   0  -5   1  149.09    6.90
   0  -5  -1  137.79    5.90
   0  -5  -1  135.89    6.80
   0  -5   1  146.09    5.90
   0  -5  -1  131.19    6.50
   0  -5   1  131.19    6.40
   0  -5   1  135.19    6.00
   0  -5   1  128.49    6.70
   0  -5  -1  121.49    6.50
   0   5   1  133.09    6.60
   0   5   1  134.69    6.60
   0   5  -1  149.69    6.20
   0   5   1  140.99    6.20
   0   5  -1  145.39    6.60
   0   5   1  131.89    6.30
   0   5   1  127.79    6.10
   0   5  -1  140.79    6.30
   0   5  -1  138.19    6.60
   1  -5   1 1986.80   49.30
   1  -5   1 1906.51   49.30
  -1  -5  -1 2007.50   50.79
   1  -5   1 1931.51   49.50
  -1  -5  -1 1938.81   50.59
  -1  -5  -1 1949.80   49.50
   1  -5   1 1953.60   48.90
  -1  -5  -1 2022.20   49.99
   1  -5   1 1939.61   49.99
  -1   5  -1 1887.31   49.40
  -1   5  -1 1961.20   49.70
   1   5   1 1951.00   49.00
   1   5   1 1948.91   49.30
   1   5   1 1940.61   49.99
   1   5   1 2027.50   50.19
  -1   5  -1 1947.61   49.70
   1   5   1 2024.20   50.69
  -2  -5  -1  713.83   21.10
  -2  -5  -1  695.33   21.10
   2  -5   1  664.43   19.00
   2  -5   1  710.43   20.00
   2  -5   1  673.93   18.00
  -2  -5  -1  692.63   20.00
   2  -5   1  714.33   19.60
  -2  -5  -1  693.33   19.80
   2  -5   1  671.83   18.50
   2  -5   1  689.63   18.60
  -2  -5  -1  694.13   19.60
   2   5   1  710.13   18.80
   2   5   1  663.03   20.00
  -2   5  -1  724.63   19.30
  -2   5  -1  721.83   20.20
   2   5   1  723.43   20.90
   2   5   1  671.33   20.30
  -2   5  -1  684.53   19.00
   2   5   1  703.43   20.60
   3  -5   1 3394.66   82.89
   3  -5   1 3396.46   84.79
   3  -5   1 3533.95   82.79
  -3  -5  -1 3281.17   83.09
   3  -5   1 3415.46   81.49
  -3  -5  -1 3427.56   83.99
   3  -5   1 3260.27   84.59
  -3  -5  -1 3438.36   85.69
  -3  -5  -1 3475.85   85.49
   3  -5   1 3306.97   82.29
   3  -5   1 3352.06   81.59
  -3  -5  -1 3330.97   83.99
   3   5   1 3334.17   84.49
   3   5   1 3441.36   85.59
   3   5   1 3411.16   82.19
   3   5   1 3379.06   85.29
   3   5   1 3452.05   84.89
  -3   5  -1 3479.95   82.39
  -3   5  -1 3274.77   82.19
   3   5   1 3336.77   84.89
   3   5   1 3390.66   84.79
  -4  -5  -1  673.93   20.00
  -4  -5  -1  699.13   19.00
  -4  -5  -1  657.73   21.60
   4  -5   1  696.23   21.20
   4  -5   1  716.23   17.90
  -4  -5  -1  686.63   20.40
   4  -5   1  653.83   20.70
  -4  -5  -1  668.13   21.40
   4  -5   1  647.04   17.50
   4  -5   1  672.33   21.70
   4  -5   1  650.23   19.60
   4   5   1  676.03   21.40
   4   5   1  686.43   21.40
  -4   5  -1  632.14   17.30
   4   5   1  693.03   21.50
   4   5   1  694.53   21.60
   4   5   1  669.93   21.20
   4   5   1  688.53   17.60
  -4   5  -1  708.53   17.60
   4   5   1  656.63   20.70
   5  -5   1 2229.68   58.99
   5  -5   1 2247.18   61.09
  -5  -5  -1 2271.17   58.29
   5  -5   1 2279.07   59.89
  -5  -5  -1 2313.57   59.19
  -5  -5  -1 2245.08   60.79
  -5  -5  -1 2337.97   57.29
  -5  -5  -1 2243.88   60.19
   5  -5   1 2324.47   59.59
   5   5   1 2199.78   60.29
   5   5   1 2370.06   60.29
   5   5   1 2293.57   60.69
   5   5   1 2348.86   60.79
   5   5   1 2278.17   59.29
   5   5   1 2334.27   60.69
  -6  -5  -1  109.59    7.70
  -6  -5  -1  113.49    7.80
  -6  -5  -1  116.49    8.50
   6  -5   1  122.99    8.40
   6  -5   1  105.29    7.70
   6  -5   1  106.09    8.10
  -6  -5  -1  100.19    6.00
   6  -5   1  128.19    9.80
   6   5   1  110.59    7.80
   6   5   1   82.79    8.10
   6   5   1   99.89    8.50
   6   5   1  117.59    8.30
   6   5   1  122.69    9.50
   6   5   1  106.99    7.80
   7  -5   1  429.66   16.80
  -7  -5  -1  425.46   13.90
  -7  -5  -1  422.86   16.30
   7  -5   1  434.76   16.60
   7  -5   1  410.36   18.30
  -7  -5  -1  405.66   17.00
  -7  -5  -1  411.36   16.00
   7  -5   1  395.56   16.60
   7   5   1  407.16   17.40
   7   5   1  431.06   16.30
   7   5   1  426.96   16.40
   7   5   1  393.56   17.40
   7   5   1  412.96   16.60
   7   5   1  417.76   15.90
   7   5   1  385.06   17.30
   8  -5   1  131.69   10.60
   8  -5   1  135.59   10.40
   8  -5   1  143.69   10.90
  -8  -5  -1  134.29    9.90
  -8  -5  -1  146.19    7.90
  -8  -5  -1  145.19    9.80
   8  -5   1  132.09   12.50
  -8  -5  -1  127.79   10.20
   8   5   1  136.49   10.90
   8   5   1  115.59    9.50
   8   5   1  137.19    9.90
   8   5   1  142.19   10.40
   8   5   1  135.09    9.20
   8   5   1  142.99   11.60
   9  -5   1    5.60    5.20
   9  -5   1    3.70    5.90
  -9  -5  -1    4.10    5.10
   9  -5   1   10.90    6.70
  -9  -5  -1    3.70    3.90
   9  -5   1   19.80    7.80
   9   5   1   11.10    7.60
   9   5   1   10.90    5.40
   9   5   1   10.50    5.00
   9   5   1    2.40    6.60
  10  -5   1   25.10    7.90
 -10  -5  -1   15.60    4.70
  10  -5   1   12.40    7.10
  10  -5   1   26.30    9.10
 -10  -5  -1   20.30    6.50
  10  -5   1   18.60    6.50
  10   5   1    6.50    5.30
 -10   5  -1   17.00    5.90
  10   5   1   17.20    8.70
  10   5   1    4.40    6.50
  10   5   1   14.50    6.30
  11  -5   1   -3.50    5.80
  11  -5   1    1.50    7.00
  11  -5   1    1.50    8.20
 -11  -5  -1    1.50    6.00
  11  -5   1   -1.90    7.60
  11   5   1   13.90    9.10
 -11   5  -1    1.60    5.40
  11   5   1   -5.10    5.40
 -11   5  -1   -0.80    5.40
  11   5   1   -1.80    5.20
 -12  -5  -1    7.60    7.10
  12  -5   1    0.70    7.90
  12  -5   1    5.20    6.70
  12  -5   1    5.40    8.10
 -12   5  -1    8.70    6.10
 -12   5  -1    3.30    7.10
  12   5   1    3.90    6.10
  12   5   1   -0.40    8.00
  12   5   1    4.90   10.30
  12   5   1    0.30    6.40
  13  -5   1   10.30    9.80
  13  -5   1    8.70    8.80
 -13  -5  -1   14.40    8.30
  13  -5   1   12.70    3.40
  13   5   1    4.90   12.00
 -13   5  -1    9.70    8.10
  13   5   1    6.30    7.00
 -13   5  -1   -1.60    6.50
  13   5   1   17.40   10.70
  14  -5   1   40.70    5.10
 -14  -5  -1   54.39   11.70
  14  -5   1   42.00   12.10
  14  -5   1   53.89   13.50
  14   5   1   51.89   13.70
  14   5   1   50.19   10.10
  14   5   1    8.80   13.80
 -14   5  -1   40.10   10.70
 -14  -6   1    3.70    8.60
  14  -6  -1   -1.60   11.40
  14  -6  -1    9.60    4.40
  14   6  -1  -12.40    9.60
 -14   6   1    3.00    7.70
  14   6  -1    0.00   11.10
 -14   6   1   13.50   10.00
  14   6  -1   -0.60    8.10
 -13  -6   1   94.39   12.50
  13  -6  -1   68.59   12.90
  13  -6  -1   70.69   11.80
  13  -6  -1   91.89    7.20
  13  -6  -1  105.09   16.50
  13   6  -1   67.39   12.90
  13   6  -1   88.19   14.40
  13   6  -1  113.89   12.80
 -13   6   1   78.29   11.00
  12  -6  -1   -3.00    7.00
 -12  -6   1   -3.60    5.40
 -12  -6   1   13.90    7.60
  12  -6  -1   -2.20    3.80
  12  -6  -1    1.90   10.00
  12  -6  -1   -1.20    8.70
  12   6  -1    9.90    8.70
  12   6  -1   14.30    7.20
 -12   6   1    7.20    6.70
  12   6  -1    9.50    9.20
 -12   6   1   -6.30    6.60
  11  -6  -1   29.80    9.50
 -11  -6   1   25.80    6.10
  11  -6  -1   29.40    4.10
  11  -6  -1   25.70    7.80
 -11  -6   1   39.60    8.40
  11  -6  -1   26.70   10.80
 -11   6   1    1.40    6.10
  11   6  -1   27.20    7.00
  11   6  -1   26.70    9.40
 -11   6   1   32.00    6.70
  11   6  -1   25.00    7.20
 -11   6   1   11.60    6.60
  11   6  -1   23.80   10.50
 -10  -6   1    6.70    6.10
  10  -6  -1   -4.20    7.70
  10  -6  -1    1.60    2.60
  10  -6  -1    6.20    6.20
  10  -6  -1   -3.20    6.70
 -10  -6   1   -0.60    4.50
  10   6  -1    2.30    5.30
  10   6  -1    3.30    5.20
 -10   6   1   -2.60    5.70
 -10   6   1    4.80    5.60
  10   6  -1   -3.20    7.70
  10   6  -1    4.20    7.40
 -10   6   1   -2.00    4.20
   9  -6  -1   79.29    9.90
  -9  -6   1   46.80    7.50
   9  -6  -1   46.80    9.90
   9  -6  -1   61.09    8.00
  -9  -6   1   60.69    6.90
   9   6  -1   42.30    9.10
  -9   6   1   65.19    7.10
   9   6  -1   49.50    9.10
   9   6  -1   54.89    7.60
  -9   6   1   53.79    7.80
   9   6  -1   59.49    7.50
   8  -6  -1    0.90    5.10
   8  -6  -1   -5.20    4.30
  -8  -6   1    2.50    4.00
  -8  -6   1   -5.50    3.50
  -8  -6   1    0.60    4.40
  -8  -6   1    0.60    4.90
   8  -6  -1   -0.30    6.60
   8   6  -1    3.50    4.20
   8   6  -1   -2.90    3.80
  -8   6   1    0.20    3.60
   8   6  -1    5.60    5.90
   8   6  -1    2.40    4.40
   8   6  -1    4.60    5.90
   8   6  -1    0.30    3.10
  -8   6   1    0.80    4.60
   8   6  -1   -2.00    4.50
   7  -6  -1  874.21   28.00
   7  -6  -1  812.32   26.40
  -7  -6   1  857.01   27.10
  -7  -6   1  860.21   25.70
  -7  -6   1  884.71   28.00
  -7  -6   1  842.32   29.30
   7  -6  -1  848.22   30.80
   7   6  -1  896.41   27.60
  -7   6   1  880.11   27.60
   7   6  -1  882.71   28.90
   7   6  -1  885.91   28.80
  -7   6   1  882.31   26.00
   7   6  -1  860.71   27.50
   7   6  -1  815.12   28.80
   7   6  -1  885.91   28.10
  -6  -6   1   30.00    5.90
  -6  -6   1   23.80    4.80
   6  -6  -1   27.50    5.40
   6  -6  -1   22.60    4.50
   6  -6  -1   23.70    2.10
  -6  -6   1   29.80    4.30
  -6  -6   1   29.70    4.80
  -6  -6   1   32.80    4.50
   6  -6  -1   25.80    2.30
   6  -6  -1   18.90    6.60
  -6   6   1   29.10    4.30
   6   6  -1   37.80    5.60
   6   6  -1   21.80    4.80
   6   6  -1   21.00    4.70
   6   6  -1   18.10    5.60
   6   6  -1   33.90    6.20
   6   6  -1   32.50    5.20
   5  -6  -1 1029.80   28.40
  -5  -6   1 1039.80   28.90
  -5  -6   1 1058.99   31.00
   5  -6  -1 1039.40   26.00
  -5  -6   1 1050.29   28.70
   5  -6  -1  971.80   32.50
   5  -6  -1 1008.40   27.00
  -5  -6   1 1006.40   29.40
   5  -6  -1 1030.00   29.80
   5  -6  -1 1071.29   26.70
  -5  -6   1 1041.90   32.00
   5  -6  -1 1026.50   26.20
   5   6  -1 1003.70   30.70
   5   6  -1 1039.50   30.60
  -5   6   1 1032.50   26.70
   5   6  -1 1000.30   29.80
  -5   6   1 1012.20   28.80
   5   6  -1 1028.10   30.00
   5   6  -1 1022.50   31.20
  -5   6   1  984.80   26.20
   5   6  -1 1030.10   31.40
  -4  -6   1  111.59    7.00
  -4  -6   1  129.89    7.00
   4  -6  -1  115.19    5.00
   4  -6  -1  116.29    4.90
  -4  -6   1  120.79    6.90
   4  -6  -1  123.99    5.60
   4  -6  -1  116.59    6.00
   4  -6  -1  121.19    8.90
  -4  -6   1  129.79    8.20
  -4  -6   1  111.39    8.50
   4   6  -1  109.39    7.30
  -4   6   1  124.69    5.70
   4   6  -1  111.99    7.40
   4   6  -1  109.19    8.50
   4   6  -1  108.89    7.30
  -4   6   1  108.29    5.20
   4   6  -1  118.49    8.00
   4   6  -1  127.49    8.20
  -4   6   1  111.69    6.60
  -3  -6   1  108.39    6.40
   3  -6  -1   97.29    6.00
   3  -6  -1  100.29    7.90
   3  -6  -1  107.69    5.10
   3  -6  -1  111.69    6.40
   3  -6  -1  111.89    5.10
  -3  -6   1   98.99    6.30
  -3  -6   1  111.99    8.10
  -3  -6   1   96.39    7.30
   3  -6  -1  108.49    5.70
   3   6  -1   96.09    7.40
   3   6  -1  111.49    7.70
   3   6  -1  110.19    7.30
  -3   6   1  116.19    5.90
  -3   6   1   97.39    5.30
  -3   6   1  100.69    6.20
   3   6  -1  113.39    6.70
   3   6  -1  104.79    6.90
   2  -6  -1   77.49    5.70
  -2  -6   1   83.89    6.70
   2  -6  -1   75.19    5.10
   2  -6  -1   81.49    4.70
  -2  -6   1   83.49    5.40
   2  -6  -1   75.09    5.20
  -2  -6   1   80.69    6.00
  -2  -6   1   73.69    5.70
   2  -6  -1   85.49    4.80
  -2  -6   1   81.29    6.90
   2  -6  -1   86.49    7.00
   2   6  -1   67.69    5.70
   2   6  -1   77.89    6.10
   2   6  -1   68.39    6.40
   2   6  -1   79.79    4.80
  -2   6   1   81.09    5.70
  -2   6   1   75.89    5.10
  -2   6   1   75.59    5.60
   2   6  -1   77.19    6.40
  -1  -6   1   13.00    2.90
   1  -6  -1   15.50    3.30
  -1  -6   1   19.40    3.20
  -1  -6   1   14.40    3.30
   1  -6  -1   16.00    2.70
  -1  -6   1   21.70    3.80
   1  -6  -1   17.30    3.60
   1  -6  -1   10.70    2.90
   1  -6  -1   23.00    4.20
  -1  -6   1   13.90    3.50
  -1   6   1   17.20    3.20
   1   6  -1   23.40    3.80
   1   6  -1   18.00    3.30
   1   6  -1   12.10    3.40
   1   6  -1   23.10    2.50
  -1   6   1   15.50    3.40
  -1   6   1   18.20    3.30
   1   6  -1   18.20    3.60
   0  -6   1   24.80    3.80
   0  -6  -1   31.10    4.20
   0  -6   1   31.80    3.70
   0  -6  -1   31.90    3.70
   0  -6   1   22.60    3.50
   0  -6  -1   23.50    3.90
   0  -6  -1   25.80    3.80
   0  -6   1   28.20    4.30
   0  -6   1   24.80    3.70
   0   6  -1   33.90    3.80
   0   6   1   25.20    3.40
   0   6  -1   27.60    3.70
   0   6   1   22.50    3.60
   0   6  -1   29.10    3.90
   0   6   1   30.80    4.10
   0   6   1   24.40    3.90
   0   6  -1   26.60    3.70
  -1  -6  -1  539.95   18.10
  -1  -6  -1  583.34   17.40
   1  -6   1  592.24   16.80
  -1  -6  -1  568.44   18.50
  -1  -6  -1  577.24   17.90
   1  -6   1  599.84   17.50
   1  -6   1  583.64   17.20
   1  -6   1  575.14   18.00
   1  -6   1  575.54   17.40
   1   6   1  578.54   18.40
   1   6   1  555.94   17.70
  -1   6  -1  591.64   17.60
  -1   6  -1  583.34   17.50
   1   6   1  559.04   17.10
  -1   6  -1  566.54   17.40
   1   6   1  564.74   18.40
   1   6   1  564.04   17.70
   1   6   1  599.54   16.90
   2  -6   1    1.50    2.00
  -2  -6  -1    2.60    3.30
  -2  -6  -1    0.50    2.90
   2  -6   1    1.70    2.10
  -2  -6  -1    1.50    3.10
   2  -6   1    1.00    2.00
  -2  -6  -1    3.10    2.80
   2  -6   1    2.70    2.40
   2  -6   1   -4.00    2.60
  -2  -6  -1    1.20    3.10
   2   6   1   -2.10    2.60
   2   6   1   -0.80    2.20
   2   6   1    0.30    3.10
   2   6   1    3.20    3.10
  -2   6  -1    1.90    2.90
  -2   6  -1    2.20    2.20
   2   6   1    0.50    3.20
  -2   6  -1    4.30    2.10
   2   6   1   -2.30    3.30
   3  -6   1  129.39    5.40
  -3  -6  -1  114.99    6.60
  -3  -6  -1  145.29    7.70
   3  -6   1  127.09    5.40
   3  -6   1  130.69    6.00
   3  -6   1  138.29    5.70
   3  -6   1  137.09    7.80
   3  -6   1  139.09    6.50
  -3  -6  -1  129.99    7.20
  -3  -6  -1  119.69    8.00
  -3  -6  -1  134.99    8.40
   3   6   1  143.99    8.10
  -3   6  -1  132.89    7.50
   3   6   1  136.99    5.90
   3   6   1  130.19    7.80
   3   6   1  120.79    7.80
  -3   6  -1  139.19    6.10
   3   6   1  119.89    8.10
  -3   6  -1  129.39    5.80
   3   6   1  137.29    8.20
   4  -6   1   31.90    4.70
   4  -6   1   36.20    4.10
  -4  -6  -1   42.30    4.20
   4  -6   1   35.20    2.60
   4  -6   1   37.10    3.30
  -4  -6  -1   42.20    5.00
   4  -6   1   34.10    2.70
   4  -6   1   32.40    3.00
  -4  -6  -1   31.70    4.90
  -4  -6  -1   35.70    4.30
  -4  -6  -1   25.70    4.50
  -4   6  -1   33.90    2.80
   4   6   1   49.50    5.70
   4   6   1   39.50    5.30
   4   6   1   24.90    4.30
   4   6   1   38.00    5.30
   4   6   1   38.70    5.60
   4   6   1   41.50    3.20
  -4   6  -1   38.00    3.20
   4   6   1   32.30    5.20
  -5  -6  -1  317.87   12.00
   5  -6   1  315.07   12.00
   5  -6   1  285.17   13.90
  -5  -6  -1  306.77   12.40
   5  -6   1  323.37   13.30
  -5  -6  -1  330.37   13.70
  -5  -6  -1  309.17   13.90
  -5  -6  -1  321.67   11.20
   5   6   1  326.57   13.90
   5   6   1  315.07   13.60
   5   6   1  306.67   12.90
   5   6   1  318.87    8.90
   5   6   1  341.97   14.10
   5   6   1  295.17   13.60
   5   6   1  309.47   13.20
  -6  -6  -1    1.40    3.70
   6  -6   1    8.10    4.00
  -6  -6  -1    0.60    3.30
   6  -6   1    3.90    4.20
   6  -6   1    0.80    4.60
  -6  -6  -1    1.70    2.80
  -6  -6  -1    3.80    3.60
   6  -6   1    8.10    3.80
   6   6   1   -0.80    3.20
   6   6   1    6.40    3.90
   6   6   1    0.30    4.30
   6   6   1    3.00    4.70
   6   6   1   -2.20    3.80
   6   6   1    0.30    3.60
  -7  -6  -1  575.74   20.10
   7  -6   1  558.44   20.50
  -7  -6  -1  584.74   18.00
   7  -6   1  583.64   23.20
   7  -6   1  570.84   20.80
   7  -6   1  574.44   20.70
  -7  -6  -1  593.64   21.10
  -7  -6  -1  564.84   21.90
   7   6   1  554.14   21.50
   7   6   1  578.84   20.50
   7   6   1  609.64   21.00
   7   6   1  581.64   22.50
   7   6   1  607.24   22.40
   7   6   1  563.64   20.60
  -8  -6  -1   10.10    5.30
   8  -6   1   14.70    5.60
  -8  -6  -1   18.40    4.20
   8  -6   1   17.00    5.90
   8  -6   1   17.60    5.80
  -8  -6  -1   11.20    4.80
  -8  -6  -1   15.80    5.50
   8  -6   1   15.70    6.50
   8   6   1   13.60    5.10
   8   6   1   15.50    5.00
   8   6   1   20.70    6.20
   8   6   1   12.20    7.00
   8   6   1   18.70    6.60
   8   6   1    7.60    5.00
   8   6   1   11.00    5.00
   9  -6   1  324.77   16.30
   9  -6   1  320.17   18.80
   9  -6   1  352.36   17.30
  -9  -6  -1  321.67   13.00
  -9  -6  -1  343.87   16.10
   9  -6   1  338.77   17.00
   9   6   1  340.37   16.40
   9   6   1  318.97   18.10
   9   6   1  332.17   18.80
   9   6   1  346.77   16.10
  10  -6   1    1.90    7.20
 -10  -6  -1    4.00    5.90
 -10  -6  -1    2.40    4.10
  10  -6   1   10.20    6.30
  10  -6   1    9.00    7.30
  10  -6   1    9.90    7.00
  10   6   1   10.00    7.50
  10   6   1    6.90    7.40
  10   6   1    8.30    6.20
  10   6   1    2.30    5.70
  11  -6   1   35.60   10.40
  11  -6   1   24.70    8.30
  11  -6   1   41.90    8.30
 -11  -6  -1   36.40    8.40
  11  -6   1   41.20    9.30
  11   6   1   39.30   11.60
  11   6   1   35.20    7.60
 -11   6  -1   38.10    7.60
 -11   6  -1   26.20    7.70
  11   6   1   37.00    8.50
  11   6   1   35.90    9.80
  12  -6   1   25.90   10.30
 -12  -6  -1   15.30    7.90
  12  -6   1   29.80    8.10
  12  -6   1   21.00    8.70
 -12   6  -1   18.00    6.80
  12   6   1   20.70   10.60
  12   6   1   23.00    9.60
 -12   6  -1   19.30    7.80
 -12   6  -1   17.60    8.00
  12   6   1   13.90    7.30
  12   6   1   19.10    7.80
  13  -6   1   82.79   14.70
  13  -6   1   89.79   13.20
 -13  -6  -1   99.19   12.80
  13   6   1  108.19   12.30
  13   6   1   80.69   16.00
 -13   6  -1  104.29   11.50
  13   6   1   98.99   15.10
 -13   6  -1  111.79   12.90
  14  -6   1    6.40   11.80
 -14  -6  -1    7.40    9.30
  14  -6   1   -1.80    9.60
 -14   6  -1   14.60    9.40
  14   6   1   -4.60   10.60
  14   6   1    6.10    8.90
  14   6   1    9.20   13.50
  14  -7  -1   -9.90    9.60
 -14  -7   1   11.20   10.20
 -14   7   1    0.70    8.40
  14   7  -1   18.20   12.80
 -14   7   1    4.40    9.00
  14   7  -1    0.60    8.70
 -13  -7   1   47.30   10.20
  13  -7  -1   50.39    5.70
  13  -7  -1   49.10   13.60
  13  -7  -1   50.89   12.20
  13   7  -1   47.20   10.50
  13   7  -1   64.49   14.00
 -13   7   1   61.69   10.70
  13   7  -1   61.79   13.20
 -12  -7   1    5.20    7.80
  12  -7  -1   24.40   11.30
  12  -7  -1   17.90   10.20
  12  -7  -1   18.30    7.90
 -12  -7   1   17.00    7.20
  12  -7  -1   14.40    4.10
  12   7  -1   15.80   10.10
  12   7  -1   15.20    7.80
  12   7  -1   17.50    9.70
 -12   7   1   18.70    7.30
 -12   7   1   18.50    8.00
  11  -7  -1  265.17   16.20
  11  -7  -1  255.67   20.50
 -11  -7   1  250.17   16.00
 -11  -7   1  276.87   13.90
  11  -7  -1  265.77   10.10
  11  -7  -1  278.77   18.40
  11   7  -1  285.47   20.20
 -11   7   1  276.17   16.80
 -11   7   1  237.78   16.10
 -11   7   1  205.88   16.10
  11   7  -1  269.47   15.30
  11   7  -1  249.68   16.40
  11   7  -1  284.57   19.30
 -10  -7   1   74.79    8.00
  10  -7  -1   66.09    5.00
  10  -7  -1   74.69   10.60
  10  -7  -1   60.79   11.70
  10  -7  -1   71.09    9.30
 -10  -7   1   69.69    9.10
  10  -7  -1   78.69    5.20
  10   7  -1   74.59   12.10
  10   7  -1   89.89   10.10
  10   7  -1   76.49   11.20
 -10   7   1   91.09    8.40
 -10   7   1   88.69   10.00
  10   7  -1   92.59    9.70
   9  -7  -1  956.10   25.10
  -9  -7   1  994.70   29.40
   9  -7  -1  978.70   36.90
  -9  -7   1  936.41   31.20
   9  -7  -1  947.41   30.80
   9  -7  -1  929.41   32.30
   9   7  -1  998.60   31.90
   9   7  -1  986.70   32.20
  -9   7   1  949.51   31.90
  -9   7   1  958.00   29.50
   9   7  -1 1021.30   35.10
   9   7  -1  913.71   34.10
   9   7  -1  900.51   30.40
   8  -7  -1    4.40    4.60
   8  -7  -1    7.30    5.70
   8  -7  -1    9.80    7.30
  -8  -7   1    2.20    5.40
   8  -7  -1    1.50    1.90
  -8  -7   1    0.70    4.20
   8  -7  -1    6.40    2.20
  -8  -7   1    6.60    4.90
   8   7  -1    0.40    4.70
   8   7  -1    2.40    4.50
   8   7  -1    3.30    4.50
   8   7  -1   -0.10    4.80
   8   7  -1   -2.30    5.30
   8   7  -1    2.60    6.50
  -8   7   1    6.00    5.30
  -8   7   1    5.80    4.20
   7  -7  -1  312.77    9.30
   7  -7  -1  325.47    9.70
   7  -7  -1  304.37   14.30
  -7  -7   1  330.67   14.40
  -7  -7   1  312.27   12.90
   7  -7  -1  315.57   13.50
  -7  -7   1  294.87   14.60
   7  -7  -1  288.77   17.20
  -7  -7   1  285.17   15.70
   7   7  -1  295.27   14.40
   7   7  -1  289.17   15.20
  -7   7   1  306.87   13.10
   7   7  -1  326.27   14.80
   7   7  -1  309.17   15.70
   7   7  -1  294.57   14.70
   7   7  -1  310.87   15.50
   6  -7  -1   20.40    6.90
  -6  -7   1   12.30    3.90
   6  -7  -1    8.10    2.30
  -6  -7   1    8.70    3.40
   6  -7  -1    9.00    4.50
  -6  -7   1   20.40    4.90
  -6  -7   1   10.00    4.30
   6  -7  -1    8.30    4.00
   6  -7  -1    7.00    2.00
   6  -7  -1    6.30    2.10
   6  -7  -1    7.90    2.10
  -6  -7   1    9.70    4.60
   6   7  -1    2.20    4.70
   6   7  -1    6.10    4.00
   6   7  -1    4.20    4.00
   6   7  -1    8.30    4.70
  -6   7   1    6.90    1.90
  -6   7   1    6.40    1.70
   6   7  -1   10.80    4.60
   6   7  -1    9.60    4.60
  -6   7   1    3.80    3.60
  -5  -7   1  189.78   10.90
   5  -7  -1  202.98    7.30
   5  -7  -1  215.28    7.90
   5  -7  -1  209.88    7.50
   5  -7  -1  198.48    8.30
  -5  -7   1  192.18    9.50
  -5  -7   1  199.68   10.00
  -5  -7   1  206.08   11.90
   5  -7  -1  205.08    9.80
  -5  -7   1  226.58    9.90
   5   7  -1  207.78   10.70
   5   7  -1  214.68   11.20
  -5   7   1  211.88    7.80
   5   7  -1  209.78    6.40
  -5   7   1  195.68    9.60
  -5   7   1  198.38    7.40
   5   7  -1  211.58   11.60
   5   7  -1  192.88   11.10
   5   7  -1  203.38   10.40
   4  -7  -1  236.48    9.40
   4  -7  -1  215.28    8.40
   4  -7  -1  208.88    7.70
  -4  -7   1  226.08   11.10
  -4  -7   1  200.68    9.60
  -4  -7   1  209.38    9.70
   4  -7  -1  211.88    8.80
   4  -7  -1  210.88    7.80
   4  -7  -1  204.18   11.60
  -4  -7   1  222.08    9.70
  -4  -7   1  211.48   11.70
   4   7  -1  221.08   10.90
   4   7  -1  183.98    9.80
   4   7  -1  216.68   11.20
  -4   7   1  209.88    8.10
   4   7  -1  203.88   11.40
   4   7  -1  222.68   10.00
  -4   7   1  233.08    8.70
  -4   7   1  202.38    9.30
  -3  -7   1    5.80    3.50
  -3  -7   1    4.40    3.00
  -3  -7   1    4.60    3.30
  -3  -7   1    3.70    2.90
   3  -7  -1    2.90    2.60
   3  -7  -1    2.30    2.30
   3  -7  -1    2.70    3.60
   3  -7  -1   -0.30    1.90
  -3  -7   1    3.80    3.40
   3  -7  -1    7.20    3.00
   3  -7  -1    2.70    2.00
   3   7  -1    3.60    3.20
   3   7  -1    1.20    2.80
  -3   7   1    2.00    3.00
  -3   7   1    5.10    2.30
   3   7  -1    0.20    2.90
   3   7  -1    1.90    3.00
   3   7  -1    1.00    2.80
  -3   7   1    4.90    2.60
   2  -7  -1  494.75   15.50
   2  -7  -1  498.65   16.80
  -2  -7   1  489.95   17.60
   2  -7  -1  520.15   15.10
   2  -7  -1  478.95   15.30
  -2  -7   1  509.15   16.60
   2  -7  -1  508.95   17.80
  -2  -7   1  551.14   18.80
  -2  -7   1  532.25   16.80
   2  -7  -1  513.65   16.40
  -2  -7   1  523.05   16.30
  -2   7   1  509.65   16.40
   2   7  -1  507.05   17.00
   2   7  -1  513.75   15.20
  -2   7   1  483.95   16.00
  -2   7   1  531.45   16.70
   2   7  -1  510.65   17.80
   2   7  -1  537.35   17.00
   2   7  -1  521.65   17.90
   1  -7  -1  105.09    7.40
   1  -7  -1  111.79    7.10
  -1  -7   1  121.99    8.10
  -1  -7   1  103.79    6.80
  -1  -7   1  108.89    7.50
  -1  -7   1  112.79    7.70
   1  -7  -1  118.79    8.30
   1  -7  -1  106.59    6.20
  -1  -7   1  125.49    7.00
   1   7  -1  113.99    6.80
   1   7  -1   99.69    7.10
  -1   7   1  115.09    7.30
   1   7  -1  118.39    5.00
   1   7  -1  105.29    7.20
   1   7  -1  118.99    7.30
  -1   7   1  121.59    7.00
  -1   7   1  116.29    6.90
   0  -7   1  125.49    7.90
   0  -7  -1  134.19    8.00
   0  -7  -1  135.09    7.80
   0  -7   1  132.39    7.80
   0  -7   1  139.69    7.20
   0  -7   1  136.09    7.10
   0  -7  -1  126.19    7.90
   0  -7  -1  128.99    6.90
   0   7   1  133.19    7.70
   0   7   1  130.79    7.70
   0   7  -1  141.79    7.80
   0   7  -1  140.39    7.50
   0   7  -1  135.59    7.20
   0   7   1  123.39    7.10
   0   7   1  129.09    7.40
   0   7  -1  129.59    7.50
   1  -7   1  868.01   25.60
  -1  -7  -1  887.11   27.00
  -1  -7  -1  934.81   26.40
   1  -7   1  869.51   25.00
   1  -7   1  900.11   25.40
  -1  -7  -1  914.31   25.70
  -1  -7  -1  904.11   27.10
   1  -7   1  893.01   25.80
   1   7   1  931.91   25.30
   1   7   1  905.81   26.10
   1   7   1  890.21   26.70
  -1   7  -1  925.71   26.00
  -1   7  -1  894.31   25.90
   1   7   1  967.60   27.30
   1   7   1  862.61   25.30
  -1   7  -1  894.21   25.80
   1   7   1  921.91   26.30
  -2  -7  -1    1.60    3.00
   2  -7   1    5.60    2.40
  -2  -7  -1    8.40    3.70
   2  -7   1    9.30    3.00
  -2  -7  -1   11.30    3.50
  -2  -7  -1    9.90    3.10
   2  -7   1    4.20    2.50
   2  -7   1    9.10    2.50
   2  -7   1   12.00    3.50
  -2  -7  -1    7.70    3.30
   2   7   1    8.80    2.80
   2   7   1   18.70    4.10
  -2   7  -1    9.90    2.90
  -2   7  -1    8.60    3.50
   2   7   1   12.80    4.10
   2   7   1    8.90    3.40
   2   7   1   10.40    3.40
  -2   7  -1   11.30    2.70
   2   7   1   12.00    3.90
   3  -7   1 1137.29   33.10
  -3  -7  -1 1174.48   32.80
  -3  -7  -1 1179.48   34.20
  -3  -7  -1 1178.48   34.70
   3  -7   1 1204.48   30.80
   3  -7   1 1169.58   31.40
  -3  -7  -1 1145.69   32.60
   3  -7   1 1169.08   30.00
  -3  -7  -1 1151.18   32.10
   3  -7   1 1182.78   31.90
   3  -7   1 1210.48   31.00
   3   7   1 1182.38   33.50
   3   7   1 1227.18   34.60
   3   7   1 1164.38   34.00
  -3   7  -1 1141.69   32.70
   3   7   1 1170.08   33.10
   3   7   1 1191.48   33.70
  -3   7  -1 1211.48   31.60
  -3   7  -1 1104.69   31.00
   3   7   1 1175.68   30.80
  -4  -7  -1   24.80    5.20
  -4  -7  -1   19.90    4.20
   4  -7   1   25.80    3.50
   4  -7   1   27.00    3.40
   4  -7   1   24.90    4.80
  -4  -7  -1   30.30    4.10
  -4  -7  -1   27.00    4.60
   4  -7   1   21.90    3.10
   4  -7   1   27.70    2.80
  -4  -7  -1   24.00    4.10
   4  -7   1   24.10    2.70
   4   7   1   20.90    4.70
   4   7   1   19.10    4.20
   4   7   1   22.40    4.60
   4   7   1   25.20    2.90
  -4   7  -1   23.60    3.10
  -4   7  -1   22.10    4.50
  -4   7  -1   20.80    2.70
   4   7   1   23.80    4.60
   4   7   1   23.20    4.90
   5  -7   1 2511.85   58.79
   5  -7   1 2397.46   57.99
   5  -7   1 2287.27   60.69
  -5  -7  -1 2346.97   61.59
   5  -7   1 2225.88   58.39
   5  -7   1 2431.16   64.39
  -5  -7  -1 2365.16   63.69
   5  -7   1 2314.37   57.99
  -5  -7  -1 2362.06   64.59
  -5  -7  -1 2367.76   62.09
  -5  -7  -1 2410.86   60.49
   5   7   1 2442.96   63.59
   5   7   1 2405.86   64.19
   5   7   1 2317.77   63.29
  -5   7  -1 2379.46   62.29
   5   7   1 2416.66   58.19
  -5   7  -1 2297.37   58.09
   5   7   1 2338.67   62.69
  -5   7  -1 2530.05   58.49
   5   7   1 2368.46   63.59
   5   7   1 2301.57   63.29
   6  -7   1    4.40    4.50
   6  -7   1   10.60    5.40
   6  -7   1    5.80    3.90
  -6  -7  -1    7.90    4.30
  -6  -7  -1   11.70    5.10
  -6  -7  -1   11.40    3.50
  -6  -7  -1    9.70    4.20
   6   7   1    4.10    4.60
   6   7   1   16.70    5.70
   6   7   1    1.00    3.80
   6   7   1   10.40    4.50
   6   7   1    2.60    4.30
   6   7   1    7.00    4.70
   7  -7   1  145.79   10.30
  -7  -7  -1  132.49   10.00
   7  -7   1  136.19   10.60
  -7  -7  -1  134.99    9.80
   7  -7   1  120.79   11.70
  -7  -7  -1  121.89    8.00
   7  -7   1  133.39    9.70
  -7  -7  -1  141.59   10.90
   7   7   1  135.39   10.90
   7   7   1  113.29   10.60
   7   7   1  122.39   11.40
   7   7   1  155.68   10.60
   7   7   1  110.39    9.80
   7   7   1  138.49   10.40
   7   7   1  124.99   11.20
   8  -7   1  248.78   14.00
  -8  -7  -1  250.87   13.20
  -8  -7  -1  221.28   10.80
   8  -7   1  220.28   13.30
  -8  -7  -1  204.98   14.60
   8  -7   1  230.78   15.90
   8  -7   1  222.38   13.40
   8   7   1  277.27   16.10
   8   7   1  218.38   13.50
   8   7   1  265.17   14.10
   8   7   1  242.68   13.30
   8   7   1  246.58   15.10
   8   7   1  197.28   14.40
  -9  -7  -1    2.70    5.40
  -9  -7  -1   -1.00    4.00
   9  -7   1    7.00    5.60
   9  -7   1   -2.00    6.70
   9  -7   1    5.30    5.80
   9  -7   1    3.00    6.00
   9   7   1    6.20    7.40
   9   7   1    3.60    6.80
   9   7   1    3.40    5.30
   9   7   1    7.30    5.70
   9   7   1    4.70    6.20
 -10  -7  -1  126.59   11.60
  10  -7   1  105.39   11.00
 -10  -7  -1   98.89    8.30
  10  -7   1  121.49   12.10
  10  -7   1  116.99   14.10
  10  -7   1   86.79   11.00
  10   7   1  113.49   10.90
  10   7   1   92.29   12.30
  10   7   1  122.39   14.50
  10   7   1  120.69   11.70
  11  -7   1   12.80    6.90
  11  -7   1    6.40    7.50
  11  -7   1    9.10    8.30
 -11  -7  -1   13.40    7.40
  11  -7   1   -5.60    8.20
  11   7   1    8.70   10.10
  11   7   1    7.00    8.10
 -11   7  -1    6.00    7.00
  11   7   1   -1.10    6.10
  11   7   1    5.60    6.60
  12  -7   1   52.89   10.70
 -12  -7  -1   58.09   10.10
  12  -7   1   40.60    9.20
  12  -7   1   43.30   11.80
  12  -7   1   54.19   11.50
  12   7   1   44.50    9.30
 -12   7  -1   49.30    9.80
  12   7   1   44.40    9.50
 -12   7  -1   49.60    8.80
  12   7   1   31.10   12.70
  13  -7   1    6.20   10.30
  13  -7   1   15.50    9.70
 -13  -7  -1    8.60    8.40
 -13   7  -1   13.70    8.60
  13   7   1   12.20    8.80
  13   7   1   -0.60   10.20
  13   7   1   32.10   15.10
 -13   7  -1    0.80    7.40
  14  -7   1   45.30   14.80
 -14  -7  -1   49.90   11.30
  14  -7   1   47.20   12.20
 -14   7  -1   39.80   10.70
  14   7   1   66.09   14.70
  14   7   1   69.39   12.00
 -13  -8   1    4.50    8.70
  13  -8  -1   20.50   12.30
  13  -8  -1   17.30   10.00
  13  -8  -1    1.90    4.50
  13   8  -1   -0.90    8.20
  13   8  -1   -6.60    9.80
  13   8  -1   -6.40    9.70
 -13   8   1    2.70    8.10
 -12  -8   1  136.39   13.70
  12  -8  -1  131.29    7.80
  12  -8  -1  130.49   17.20
  12  -8  -1  111.89   14.40
 -12   8   1  131.39   13.40
  12   8  -1  110.69   15.10
  12   8  -1  128.19   13.50
  12   8  -1  133.89   16.80
 -12   8   1  142.09   13.70
 -11  -8   1    9.60    5.80
  11  -8  -1   10.90    8.00
 -11  -8   1    6.70    7.30
  11  -8  -1   15.90   10.00
  11  -8  -1   10.20    3.40
  11  -8  -1   -2.70    6.40
 -11   8   1   13.10    7.90
  11   8  -1   19.90    9.20
  11   8  -1    7.40    7.10
 -11   8   1    6.00    7.30
  11   8  -1   12.50    6.70
  11   8  -1   10.40    9.80
  10  -8  -1    1.10    2.70
  10  -8  -1   -3.20    6.50
 -10  -8   1    3.80    6.20
 -10  -8   1    7.90    5.30
  10  -8  -1   -5.90    5.80
  10  -8  -1   -0.20    2.90
  10  -8  -1   12.80    9.10
  10   8  -1    5.10    6.10
 -10   8   1   -2.50    4.60
  10   8  -1   -4.70    8.10
 -10   8   1    1.10    6.20
  10   8  -1   -3.90    7.20
  10   8  -1    3.20    5.20
  10   8  -1    1.80    6.10
  -9  -8   1   65.29    8.90
   9  -8  -1   69.89    5.20
   9  -8  -1   69.99   11.80
   9  -8  -1   59.89    4.60
   9  -8  -1   70.89    8.90
  -9  -8   1   73.89    7.90
   9  -8  -1   79.39    9.80
   9   8  -1   76.79    9.40
   9   8  -1   72.69   10.90
   9   8  -1   60.99    8.40
   9   8  -1   71.19   10.90
  -9   8   1   93.39   10.40
  -9   8   1   70.49    7.80
   9   8  -1   80.89    9.90
   8  -8  -1   57.69    4.30
  -8  -8   1   39.70    6.20
   8  -8  -1   54.79    7.30
   8  -8  -1   56.69    8.30
   8  -8  -1   49.99    9.80
  -8  -8   1   47.30    7.30
   8  -8  -1   51.29    4.10
   8   8  -1   54.89    7.90
  -8   8   1   53.69    6.80
   8   8  -1   42.70    8.80
  -8   8   1   51.69    8.00
   8   8  -1   65.79    8.60
   8   8  -1   46.90    8.40
   8   8  -1   65.39    9.00
  -7  -8   1  416.46   15.80
   7  -8  -1  365.06   16.30
   7  -8  -1  382.16   12.00
  -7  -8   1  393.76   17.50
   7  -8  -1  393.46   20.50
  -7  -8   1  363.56   18.80
   7  -8  -1  396.96   12.30
  -7  -8   1  390.26   16.50
   7   8  -1  378.56   17.20
   7   8  -1  388.26   18.50
  -7   8   1  420.16   15.80
   7   8  -1  401.06   18.70
  -7   8   1  406.96   17.90
   7   8  -1  400.36   18.30
   7   8  -1  390.16   16.90
   7   8  -1  392.06   17.80
   6  -8  -1  459.75   13.50
   6  -8  -1  437.36   13.40
   6  -8  -1  424.56   20.20
  -6  -8   1  459.95   17.10
   6  -8  -1  418.66   13.60
   6  -8  -1  430.16   13.20
   6  -8  -1  430.56   16.40
  -6  -8   1  425.76   18.20
  -6  -8   1  438.96   19.60
  -6  -8   1  457.55   16.40
  -6   8   1  433.96   12.80
  -6   8   1  445.96   16.40
   6   8  -1  423.16   18.20
   6   8  -1  421.76   17.70
   6   8  -1  428.56   17.90
   6   8  -1  445.86   17.80
   6   8  -1  421.66   18.70
   6   8  -1  435.76   19.10
  -6   8   1  457.45   13.30
  -5  -8   1  599.14   19.60
  -5  -8   1  601.04   21.40
   5  -8  -1  609.74   17.70
  -5  -8   1  590.04   19.80
   5  -8  -1  587.64   17.00
   5  -8  -1  574.24   17.00
   5  -8  -1  564.64   22.70
  -5  -8   1  580.84   22.60
  -5  -8   1  582.24   19.20
   5  -8  -1  580.54   19.00
   5  -8  -1  551.84   17.90
   5   8  -1  574.24   20.60
   5   8  -1  558.14   21.80
   5   8  -1  607.34   20.70
   5   8  -1  593.14   21.90
  -5   8   1  597.24   19.40
  -5   8   1  575.94   17.00
   5   8  -1  590.04   16.00
   5   8  -1  596.74   20.50
  -5   8   1  610.24   17.60
   5   8  -1  580.44   21.50
   4  -8  -1   44.00    4.90
   4  -8  -1   45.90    4.10
  -4  -8   1   58.49    5.90
   4  -8  -1   50.29    4.70
  -4  -8   1   63.29    7.50
   4  -8  -1   49.50    6.70
  -4  -8   1   52.19    5.70
  -4  -8   1   57.39    7.00
   4  -8  -1   53.89    4.40
   4  -8  -1   53.09    5.00
  -4  -8   1   53.69    5.80
  -4   8   1   46.10    4.60
   4   8  -1   51.29    6.00
   4   8  -1   52.49    6.40
   4   8  -1   48.50    6.80
   4   8  -1   45.40    6.30
   4   8  -1   47.80    5.70
   4   8  -1   58.99    7.00
  -4   8   1   43.10    4.20
  -4   8   1   49.40    5.60
   3  -8  -1   61.89    5.90
   3  -8  -1   73.39    7.40
   3  -8  -1   80.99    5.30
   3  -8  -1   71.59    5.80
   3  -8  -1   68.19    5.10
  -3  -8   1   61.79    5.80
   3  -8  -1   69.79    5.40
  -3  -8   1   67.19    6.10
  -3  -8   1   99.49    7.40
  -3  -8   1   65.39    6.60
  -3  -8   1   54.09    6.70
   3   8  -1   84.09    7.40
   3   8  -1   61.39    6.50
  -3   8   1   73.39    5.90
  -3   8   1   80.19    6.60
   3   8  -1   83.59    7.20
   3   8  -1   77.49    6.00
  -3   8   1   69.29    5.40
   3   8  -1   56.79    6.40
  -2  -8   1   10.30    3.50
   2  -8  -1    5.70    2.60
  -2  -8   1    6.00    3.30
  -2  -8   1    9.80    3.70
  -2  -8   1    8.60    3.60
   2  -8  -1    3.90    3.70
   2  -8  -1    1.00    2.70
  -2  -8   1    2.60    3.50
   2  -8  -1    6.40    2.60
   2  -8  -1    5.80    3.20
   2  -8  -1    4.60    3.90
   2   8  -1    6.00    3.60
  -2   8   1    1.10    2.70
   2   8  -1    0.30    3.10
   2   8  -1    3.20    2.40
   2   8  -1    5.50    3.20
   2   8  -1    4.90    3.60
  -2   8   1    7.50    3.40
  -2   8   1    6.40    3.00
   1  -8  -1  245.88    8.30
   1  -8  -1  223.28   10.50
   1  -8  -1  227.88   11.10
   1  -8  -1  219.58   10.70
  -1  -8   1  206.08   10.40
  -1  -8   1  236.28   11.50
  -1  -8   1  224.48   10.80
  -1  -8   1  224.28   10.00
   1  -8  -1  227.38    9.50
  -1  -8   1  231.88    9.90
   1   8  -1  218.98   10.70
   1   8  -1  225.78   10.40
  -1   8   1  213.28   10.10
   1   8  -1  222.48   10.10
  -1   8   1  224.48   10.30
   1   8  -1  229.18   10.90
  -1   8   1  230.78   10.40
   0  -8   1  977.50   28.50
   0  -8  -1  955.70   27.40
   0  -8   1  957.10   27.40
   0  -8   1  979.60   29.20
   0  -8  -1  958.30   28.60
   0  -8  -1  946.61   28.70
   0  -8  -1  956.70   28.80
   0  -8   1  970.60   27.60
   0   8  -1  943.51   28.30
   0   8  -1  967.80   27.90
   0   8   1  961.30   28.50
   0   8  -1  950.50   28.30
   0   8   1  980.60   27.70
   0   8   1  972.50   28.10
   0   8   1  994.80   28.80
   0   8   1  994.90   27.40
   0   8  -1  932.21   27.10
   1  -8   1  339.57   13.00
   1  -8   1  324.27   12.50
  -1  -8  -1  323.27   13.30
   1  -8   1  329.77   12.10
  -1  -8  -1  325.37   13.50
  -1  -8  -1  318.87   13.60
   1  -8   1  341.57   12.80
  -1  -8  -1  305.87   12.30
  -1   8  -1  343.87   12.80
   1   8   1  334.77   12.20
  -1   8  -1  351.06   13.10
   1   8   1  318.87   12.60
   1   8   1  325.37   13.60
   1   8   1  339.27   13.70
  -1   8  -1  347.27   12.90
   1   8   1  348.17   13.40
   1   8   1  340.17   12.30
   2  -8   1  848.82   24.50
   2  -8   1  859.21   25.20
   2  -8   1  870.91   25.80
   2  -8   1  869.31   24.40
  -2  -8  -1  846.92   25.50
  -2  -8  -1  861.91   27.30
  -2  -8  -1  885.61   26.20
  -2  -8  -1  874.51   27.10
   2  -8   1  904.81   26.10
   2  -8   1  866.31   25.80
  -2   8  -1  872.31   25.70
   2   8   1  869.41   24.40
  -2   8  -1  898.01   25.30
   2   8   1  834.12   26.80
   2   8   1  834.32   26.60
   2   8   1  882.11   26.30
   2   8   1  844.02   25.40
  -2   8  -1  846.32   25.00
   2   8   1  852.21   26.00
  -3  -8  -1   18.20    4.80
   3  -8   1   17.50    3.10
   3  -8   1   18.50    3.10
   3  -8   1   19.10    3.60
  -3  -8  -1   13.80    3.50
   3  -8   1   23.10    3.60
  -3  -8  -1   26.40    5.30
   3  -8   1   18.80    4.30
  -3  -8  -1   21.80    4.30
  -3  -8  -1   22.60    4.60
   3   8   1   20.70    4.80
   3   8   1   18.60    4.40
   3   8   1   24.50    3.50
   3   8   1   17.20    4.70
  -3   8  -1   19.90    3.60
   3   8   1   16.20    4.30
  -3   8  -1   17.80    3.20
  -3   8  -1   16.60    4.40
   3   8   1    9.20    4.40
  -4  -8  -1   67.99    6.70
  -4  -8  -1   69.39    6.70
  -4  -8  -1   76.69    6.30
  -4  -8  -1   76.89    7.90
   4  -8   1   64.59    5.50
   4  -8   1   69.99    5.40
  -4  -8  -1   74.39    7.80
   4  -8   1   70.19    4.90
   4  -8   1   65.29    4.70
   4  -8   1   71.69    7.20
   4  -8   1   70.79    4.80
  -4   8  -1   78.89    5.50
  -4   8  -1   62.29    4.70
   4   8   1   76.79    7.50
  -4   8  -1   86.89    7.50
   4   8   1   96.19    8.70
   4   8   1   68.39    5.00
   4   8   1   64.19    7.00
   4   8   1   70.79    7.10
   4   8   1   77.59    7.60
   5  -8   1  165.98    8.10
  -5  -8  -1  177.58    8.90
   5  -8   1  164.48    6.80
  -5  -8  -1  185.58   10.30
  -5  -8  -1  154.28   10.60
  -5  -8  -1  167.28   11.50
   5  -8   1  147.09    7.10
   5  -8   1  163.68    6.80
   5  -8   1  169.38    7.50
  -5  -8  -1  153.88    9.20
   5  -8   1  176.18   11.30
   5   8   1  182.08   11.30
  -5   8  -1  177.78   10.20
   5   8   1  179.58   10.90
  -5   8  -1  195.28    7.40
   5   8   1  167.78   10.80
   5   8   1  154.88   11.00
   5   8   1  165.98   10.60
   5   8   1  181.48    6.80
  -5   8  -1  156.48    6.60
   6  -8   1  103.89    5.00
   6  -8   1  105.59    5.00
  -6  -8  -1  116.39    9.80
   6  -8   1   99.49   10.60
  -6  -8  -1  114.09    7.80
  -6  -8  -1  115.09    8.70
   6  -8   1  109.09    7.80
  -6  -8  -1  101.79   10.30
   6   8   1  119.49   11.00
  -6   8  -1  110.19    8.90
   6   8   1  113.99    9.40
   6   8   1  112.99    9.90
   6   8   1  131.79   10.50
   6   8   1  118.69   10.60
   6   8   1  100.59    9.20
   7  -8   1  141.89    5.40
  -7  -8  -1  139.19    8.80
  -7  -8  -1  126.59   10.70
  -7  -8  -1  123.99   11.70
  -7  -8  -1  128.19   10.20
   7  -8   1  144.19    9.70
   7  -8   1  167.08   13.70
   7  -8   1  144.49    5.40
   7   8   1  149.49   11.80
   7   8   1  133.79   11.30
   7   8   1  159.48   12.80
   7   8   1  145.19   10.90
  -7   8  -1  140.89   10.60
   7   8   1  153.18   11.50
   7   8   1  146.09   12.30
   8  -8   1  467.35   18.70
  -8  -8  -1  466.05   16.70
   8  -8   1  423.16   21.60
  -8  -8  -1  455.55   19.10
   8   8   1  491.05   22.20
   8   8   1  483.45   20.20
  -8   8  -1  494.05   19.40
   8   8   1  472.95   19.80
   8   8   1  466.35   21.20
   8   8   1  470.95   20.80
  -9  -8  -1  107.69   10.30
  -9  -8  -1  123.89    8.80
   9  -8   1  110.19   11.10
   9  -8   1  104.29   12.80
  -9   8  -1  126.89   10.70
   9   8   1  125.89   12.50
   9   8   1   97.39   10.40
   9   8   1  104.89   12.00
   9   8   1  110.59   11.10
   9   8   1  109.49   12.50
  10  -8   1   17.10    9.00
 -10  -8  -1   19.30    7.00
 -10  -8  -1   20.30    6.00
  10  -8   1    9.60    7.30
  10  -8   1   17.30    7.40
  10   8   1    9.00    8.60
 -10   8  -1   28.50    6.80
  10   8   1   12.70    6.80
  10   8   1   10.70    6.80
  10   8   1   14.40    7.90
 -11  -8  -1    2.70    7.30
  11  -8   1   20.80    9.30
  11  -8   1    0.80    7.00
  11  -8   1    6.80    7.60
  11   8   1    0.20    6.90
  11   8   1    0.60   10.00
  11   8   1   -5.90    7.90
 -11   8  -1    0.50    5.70
 -11   8  -1  -11.30    6.70
  11   8   1   -5.10    6.50
  12  -8   1   69.09   12.40
  12  -8   1   78.89   13.40
  12  -8   1   61.39   11.30
 -12  -8  -1   79.69   11.20
  12   8   1   90.89   12.20
  12   8   1   88.79   15.60
 -12   8  -1   93.99   12.30
  12   8   1   74.09   11.50
 -12   8  -1   86.59   10.90
 -12   8  -1   77.19   10.20
  13  -8   1    9.10   10.20
  13  -8   1    1.00   10.60
 -13  -8  -1   -0.70    8.70
  13   8   1    0.20    9.60
 -13   8  -1   11.30    7.60
  13   8   1   19.50    9.40
 -13   8  -1   13.80    8.30
 -13  -9   1    9.20    9.20
  13  -9  -1   15.20   10.20
  13  -9  -1   21.20   12.40
  13   9  -1    8.50    9.30
  13   9  -1   -5.40    9.60
 -13   9   1   17.20    9.00
 -13   9   1    5.60    9.80
  13   9  -1   18.00   13.20
  12  -9  -1    9.30    8.80
  12  -9  -1    3.20    3.80
  12  -9  -1   -1.80    9.90
 -12  -9   1    4.50    8.10
 -12   9   1   -4.70    7.50
  12   9  -1    0.60    7.80
 -12   9   1    4.00    7.50
  12   9  -1   -0.50    9.00
  12   9  -1   -0.10   10.40
 -11  -9   1   82.49   11.20
  11  -9  -1   86.39    6.80
 -11  -9   1   85.59    9.70
  11  -9  -1   70.89   14.40
  11  -9  -1   77.49   11.70
  11   9  -1   72.69   11.20
  11   9  -1   69.59    9.70
 -11   9   1   89.09   11.90
  11   9  -1   95.39   14.10
  11   9  -1   75.29   12.50
  10  -9  -1   89.69   10.80
 -10  -9   1   76.19    8.90
 -10  -9   1   69.49    9.60
  10  -9  -1   94.49   14.50
  10  -9  -1   83.29    6.20
  10   9  -1   89.19   12.80
  10   9  -1   81.09   10.90
 -10   9   1   95.89   11.70
  10   9  -1   61.29    9.10
  10   9  -1   74.99   12.40
 -10   9   1   64.29    8.20
  10   9  -1   97.49   11.30
   9  -9  -1  117.09    6.80
   9  -9  -1  132.79   12.00
  -9  -9   1  118.19   10.00
   9  -9  -1  118.59   15.00
  -9  -9   1  155.68   12.40
   9  -9  -1  119.59    6.70
   9   9  -1  128.19   13.60
  -9   9   1  115.99   11.70
   9   9  -1  138.99   14.10
   9   9  -1  134.19   12.30
   9   9  -1  119.09   11.10
   9   9  -1  128.99   11.80
  -9   9   1  107.29    9.60
  -8  -9   1   60.29    8.50
   8  -9  -1   67.59    5.30
   8  -9  -1   65.39    5.00
   8  -9  -1   66.79    8.40
   8  -9  -1   65.99   11.70
  -8  -9   1   57.29    7.20
  -8   9   1   67.09    7.60
   8   9  -1   65.89    8.70
   8   9  -1   58.09    8.70
  -8   9   1   76.79    9.60
   8   9  -1   78.49   10.60
   8   9  -1   64.09    9.80
   7  -9  -1   35.30    4.00
   7  -9  -1   41.40    6.70
  -7  -9   1   46.00    7.40
   7  -9  -1   45.70    9.80
  -7  -9   1   31.70    6.10
   7  -9  -1   40.50    3.40
   7  -9  -1   44.80    4.20
   7  -9  -1   43.80    3.60
  -7  -9   1   33.00    7.90
  -7   9   1   33.30    7.20
  -7   9   1   33.50    6.00
   7   9  -1   24.60    6.50
   7   9  -1   37.90    7.60
   7   9  -1   52.39    7.80
   7   9  -1   30.70    6.50
   7   9  -1   32.00    7.70
  -6  -9   1   17.30    6.40
  -6  -9   1   13.50    4.90
   6  -9  -1   16.70    3.40
  -6  -9   1   22.20    6.00
   6  -9  -1    7.80    6.40
   6  -9  -1   20.40    5.00
   6  -9  -1   11.50    3.00
  -6  -9   1   12.20    4.80
   6  -9  -1   12.60    3.30
   6  -9  -1   14.80    3.20
   6   9  -1   15.30    5.90
   6   9  -1   11.80    5.50
   6   9  -1   12.10    5.50
  -6   9   1   12.00    4.80
   6   9  -1   12.40    5.30
  -6   9   1   13.20    2.90
   6   9  -1   11.00    5.20
   6   9  -1   11.10    6.00
  -6   9   1    9.30    2.60
   5  -9  -1  134.29    7.00
  -5  -9   1  129.09    9.10
  -5  -9   1  138.89   10.60
   5  -9  -1  126.79   11.70
   5  -9  -1  128.29    7.70
   5  -9  -1  130.79    7.90
   5  -9  -1  126.09    6.80
  -5  -9   1  118.59    8.70
  -5  -9   1  118.99    9.30
  -5  -9   1  130.89   11.20
   5  -9  -1  136.69    7.50
  -5   9   1  129.39    6.90
   5   9  -1  137.99    9.20
   5   9  -1  148.59   10.30
  -5   9   1  121.39    8.70
  -5   9   1  148.79    7.40
   5   9  -1  124.99   10.10
   5   9  -1  136.39   10.40
   5   9  -1  125.69   10.10
   5   9  -1  131.89    6.10
   5   9  -1  121.09    9.70
  -4  -9   1  757.92   26.20
   4  -9  -1  707.53   25.10
  -4  -9   1  687.53   22.60
   4  -9  -1  730.43   20.70
   4  -9  -1  706.23   20.60
  -4  -9   1  689.23   24.40
   4  -9  -1  657.13   20.40
  -4  -9   1  694.73   22.60
   4  -9  -1  647.04   21.90
  -4  -9   1  702.53   22.60
   4  -9  -1  709.53   21.50
  -4   9   1  725.33   21.80
   4   9  -1  713.43   23.70
   4   9  -1  683.43   24.70
  -4   9   1  679.03   20.90
   4   9  -1  707.63   24.60
   4   9  -1  690.83   21.90
   4   9  -1  679.33   24.40
   4   9  -1  716.93   23.30
  -4   9   1  690.83   22.50
  -3  -9   1  370.66   14.50
  -3  -9   1  373.06   15.90
   3  -9  -1  359.16   13.00
   3  -9  -1  355.46   14.60
   3  -9  -1  378.76   14.10
  -3  -9   1  351.76   14.70
  -3  -9   1  379.86   14.60
  -3  -9   1  338.17   16.60
   3  -9  -1  379.36   13.40
   3  -9  -1  394.16   16.30
  -3   9   1  391.96   14.60
   3   9  -1  368.96   13.10
   3   9  -1  375.76   15.90
   3   9  -1  357.26   15.00
   3   9  -1  390.66   16.50
   3   9  -1  379.86   15.10
  -3   9   1  404.96   14.70
  -3   9   1  356.86   13.40
  -2  -9   1 1510.95   42.00
  -2  -9   1 1457.75   41.50
   2  -9  -1 1539.15   38.70
   2  -9  -1 1474.45   41.90
  -2  -9   1 1578.94   43.60
  -2  -9   1 1458.65   42.40
   2  -9  -1 1531.15   40.70
   2  -9  -1 1560.64   43.40
  -2  -9   1 1597.84   44.90
   2  -9  -1 1528.35   42.60
   2  -9  -1 1505.65   43.40
   2   9  -1 1525.25   43.40
   2   9  -1 1515.95   43.60
   2   9  -1 1573.64   42.40
  -2   9   1 1489.15   41.60
  -2   9   1 1513.45   42.10
   2   9  -1 1540.55   42.30
  -2   9   1 1523.15   41.60
   1  -9  -1  429.46   16.70
  -1  -9   1  462.85   17.10
  -1  -9   1  436.86   15.90
   1  -9  -1  436.16   15.30
  -1  -9   1  452.45   15.80
   1  -9  -1  467.25   17.40
   1  -9  -1  455.85   13.10
  -1  -9   1  455.45   17.80
  -1  -9   1  425.76   16.60
   1  -9  -1  434.06   16.60
   1   9  -1  459.15   17.00
   1   9  -1  435.36   16.90
   1   9  -1  425.16   16.10
  -1   9   1  453.75   16.30
  -1   9   1  441.56   16.10
  -1   9   1  445.96   16.30
   1   9  -1  453.45   16.20
   0  -9   1  556.24   19.60
   0  -9   1  592.54   19.20
   0  -9  -1  590.84   20.20
   0  -9  -1  548.05   19.90
   0  -9  -1  599.14   20.30
   0  -9   1  581.54   20.50
   0  -9   1  593.94   18.80
   0  -9  -1  548.05   18.50
   0   9  -1  579.04   18.30
   0   9   1  579.44   19.00
   0   9  -1  568.44   19.20
   0   9  -1  545.15   19.50
   0   9  -1  574.74   19.60
   0   9   1  585.44   19.60
   0   9   1  567.94   19.70
   0   9   1  574.44   19.80
   0   9   1  572.44   18.40
   1  -9   1  445.16   15.90
  -1  -9  -1  421.36   15.30
   1  -9   1  417.66   14.80
  -1  -9  -1  437.26   16.40
   1  -9   1  404.96   15.20
   1  -9   1  408.06   15.20
  -1  -9  -1  399.66   16.50
  -1  -9  -1  443.16   16.80
   1   9   1  424.46   14.90
  -1   9  -1  413.76   15.40
   1   9   1  408.96   14.70
   1   9   1  414.46   15.20
   1   9   1  423.16   16.40
   1   9   1  426.16   16.40
  -1   9  -1  408.66   15.30
  -1   9  -1  413.66   15.30
   1   9   1  428.86   16.00
   2  -9   1   14.60    3.70
  -2  -9  -1   15.20    4.50
  -2  -9  -1   14.40    3.80
   2  -9   1   15.80    3.50
   2  -9   1   18.30    4.40
   2  -9   1   19.80    4.20
  -2  -9  -1   14.90    4.60
   2  -9   1   17.00    4.40
  -2  -9  -1   17.50    4.80
   2   9   1   19.10    4.90
  -2   9  -1   19.00    4.50
   2   9   1   12.00    4.20
   2   9   1   10.90    3.50
   2   9   1   21.90    4.40
  -2   9  -1   16.70    3.70
   2   9   1   18.90    4.40
  -2   9  -1   18.20    3.90
   2   9   1   16.40    3.50
  -3  -9  -1  209.88   10.70
   3  -9   1  212.18   10.80
   3  -9   1  214.98    9.20
  -3  -9  -1  197.98   12.20
  -3  -9  -1  208.68   12.00
  -3  -9  -1  222.98   10.70
   3  -9   1  211.28   10.20
   3  -9   1  213.78    9.20
  -3  -9  -1  206.18   11.10
   3  -9   1  224.48    9.90
   3   9   1  211.28   11.50
  -3   9  -1  200.88   10.30
  -3   9  -1  219.88    9.70
   3   9   1  199.68    9.20
   3   9   1  221.78   12.10
   3   9   1  244.68   12.30
   3   9   1  196.98   10.70
  -3   9  -1  220.88    9.40
   3   9   1  210.48   11.30
  -4  -9  -1  340.47   16.30
   4  -9   1  366.26   13.10
  -4  -9  -1  351.26   15.80
   4  -9   1  329.67   12.70
  -4  -9  -1  350.16   14.80
   4  -9   1  341.57   12.00
   4  -9   1  326.67   11.80
   4  -9   1  326.57   11.00
  -4  -9  -1  337.37   14.00
   4  -9   1  327.97   14.90
  -4  -9  -1  332.87   13.80
   4   9   1  337.97   15.10
  -4   9  -1  347.67   14.60
   4   9   1  344.37   15.30
   4   9   1  333.57   14.90
  -4   9  -1  324.87   11.90
   4   9   1  343.17   11.70
   4   9   1  329.57   15.70
  -4   9  -1  344.37   12.60
   4   9   1  342.57   15.30
  -5  -9  -1  278.57   12.10
  -5  -9  -1  254.57   13.60
   5  -9   1  258.07   10.30
   5  -9   1  271.27   10.70
   5  -9   1  259.97    9.90
   5  -9   1  263.67   10.60
   5  -9   1  268.77   13.90
  -5  -9  -1  258.77   12.80
  -5  -9  -1  270.97   15.10
  -5  -9  -1  269.27   12.60
   5  -9   1  281.57   10.20
   5   9   1  276.77   13.90
  -5   9  -1  276.77   13.20
   5   9   1  230.48   13.70
  -5   9  -1  256.27    9.70
   5   9   1  264.27   13.90
   5   9   1  268.67   14.00
   5   9   1  275.57   14.70
   5   9   1  260.97    9.50
  -5   9  -1  276.07   10.30
   6  -9   1   89.59    5.40
  -6  -9  -1  107.39    7.90
   6  -9   1   82.09    5.00
   6  -9   1   91.39   10.50
   6  -9   1   81.39    5.50
   6  -9   1   90.39    5.60
   6  -9   1  103.79    7.40
  -6  -9  -1  109.09    9.40
  -6  -9  -1   90.19   10.00
  -6  -9  -1   86.79    9.20
   6   9   1   85.89    9.40
   6   9   1   81.59    9.40
   6   9   1  115.89   10.60
   6   9   1   80.89    9.40
  -6   9  -1   96.09    4.90
  -6   9  -1   85.29    4.60
   6   9   1  112.29   10.40
  -6   9  -1   81.39    8.50
  -7  -9  -1   67.69    7.00
   7  -9   1   60.19    4.50
   7  -9   1   60.99    4.70
   7  -9   1   55.09    9.40
   7  -9   1   69.79    7.30
  -7  -9  -1   57.19    8.90
  -7  -9  -1   70.79    8.40
   7   9   1   69.29    8.80
   7   9   1   72.19    9.40
  -7   9  -1   48.60    7.20
   7   9   1   68.79    8.50
   7   9   1   62.19    8.50
   8  -9   1   77.79   11.40
  -8  -9  -1   74.39    7.50
  -8  -9  -1   71.29    8.60
   8  -9   1   72.69    4.70
   8  -9   1   67.69    8.30
   8  -9   1   80.29    4.80
  -8   9  -1   76.19    8.80
   8   9   1   73.69   10.40
   8   9   1   64.79    9.20
   8   9   1   61.59    9.20
   8   9   1   88.09   10.80
   8   9   1   85.99   12.00
   9  -9   1   95.19   12.90
   9  -9   1   84.79   10.00
  -9  -9  -1   94.19   10.60
  -9  -9  -1   98.59    8.50
   9   9   1   87.69   11.00
   9   9   1  113.29   12.60
   9   9   1  113.59   11.60
  -9   9  -1   91.79    9.80
   9   9   1   79.79   11.50
   9   9   1   77.09   12.80
  10  -9   1  355.06   22.10
  10  -9   1  333.67   18.20
  10   9   1  354.86   21.10
 -10   9  -1  360.96   17.80
  10   9   1  338.97   19.40
  10   9   1  374.96   20.90
  10   9   1  364.16   21.70
  10   9   1  349.77   18.90
  11  -9   1  123.59   15.20
  11  -9   1  117.49   13.00
 -11  -9  -1  135.09   13.20
  11   9   1  122.29   13.20
 -11   9  -1  104.79   12.70
  11   9   1  111.59   12.80
  11   9   1  108.39   14.30
 -11   9  -1  108.39   11.30
  12  -9   1  152.68   17.60
 -12  -9  -1  127.89   13.80
  12  -9   1  143.29   15.40
  12   9   1  119.59   13.70
 -12   9  -1  138.79   15.00
  12   9   1  132.99   14.00
  12   9   1  148.99   16.80
 -12   9  -1  110.69   11.90
  13  -9   1   67.29   14.00
 -13  -9  -1   92.79   13.20
  13  -9   1   83.49   15.50
  13   9   1   88.59   12.90
  13   9   1  103.09   16.40
 -13   9  -1   88.49   11.90
 -13   9  -1   98.39   13.70
  13 -10  -1   73.09   16.30
 -13 -10   1   62.39   12.30
  13  10  -1   66.69   13.20
 -13  10   1   80.99   12.60
  13  10  -1   61.59   13.60
  13  10  -1   82.29   15.60
 -13  10   1  100.49   14.50
  12 -10  -1  149.49   19.00
  12 -10  -1  145.49    8.90
 -12 -10   1  160.18   15.30
 -12  10   1  137.79   15.60
  12  10  -1  179.88   19.60
  12  10  -1  153.08   17.60
  12  10  -1  110.59   14.10
  11 -10  -1  104.39   12.70
  11 -10  -1  138.99   17.70
 -11 -10   1  114.89   12.50
 -11 -10   1  146.29   11.90
  11 -10  -1  133.09    8.30
  11  10  -1  108.99   13.10
  11  10  -1  167.98   17.50
  11  10  -1  134.29   13.90
  11  10  -1  113.39   14.40
  11  10  -1  119.19   12.00
 -11  10   1  135.69   14.30
 -10 -10   1   14.70    6.40
 -10 -10   1   14.00    7.80
  10 -10  -1    8.60    4.00
  10 -10  -1   20.10    7.50
  10 -10  -1   12.70   10.70
  10  10  -1   -0.70    8.80
  10  10  -1    2.70    7.20
 -10  10   1   10.20    8.10
  10  10  -1   20.50    7.40
  10  10  -1   21.90    9.90
  10  10  -1    1.10    6.50
 -10  10   1   18.30    6.20
  -9 -10   1   72.39    9.70
  -9 -10   1   54.99    8.00
   9 -10  -1   68.99    9.30
   9 -10  -1   66.09    5.80
   9 -10  -1   54.99   11.90
  -9  10   1   51.99    7.70
   9  10  -1   61.99    9.50
   9  10  -1   72.79   11.30
   9  10  -1   61.09    9.10
   9  10  -1   62.59   10.70
   9  10  -1   74.29   10.50
  -9  10   1   75.29   11.00
  -8 -10   1   20.40    6.60
   8 -10  -1   18.40    3.90
  -8 -10   1   14.60    5.90
   8 -10  -1   14.20    9.00
   8 -10  -1   20.60    6.40
   8  10  -1   19.60    6.90
   8  10  -1   15.10    6.20
   8  10  -1    5.10    6.70
   8  10  -1   24.90    7.80
  -8  10   1   21.70    6.10
  -8  10   1   14.30    7.30
   7 -10  -1   14.50    3.30
   7 -10  -1   19.10    5.50
   7 -10  -1   12.00    3.50
  -7 -10   1   12.70    5.50
  -7 -10   1   15.30    7.30
  -7 -10   1   10.40    5.50
   7 -10  -1   17.40    8.40
   7 -10  -1   17.90    5.30
   7  10  -1    3.40    6.10
  -7  10   1    3.90    6.60
   7  10  -1   17.50    6.50
   7  10  -1   17.30    6.70
  -7  10   1   15.20    2.80
   7  10  -1    4.30    5.40
  -7  10   1   14.60    5.40
   7  10  -1    6.20    5.60
  -6 -10   1  215.68   13.70
  -6 -10   1  200.18   12.30
   6 -10  -1  217.58    9.60
   6 -10  -1  223.18   10.10
   6 -10  -1  235.28   11.00
  -6 -10   1  232.38   13.00
   6 -10  -1  215.78    9.60
   6 -10  -1  221.78    9.80
  -6 -10   1  220.28   15.40
   6  10  -1  238.48   13.60
   6  10  -1  219.58   12.70
   6  10  -1  207.48   13.60
   6  10  -1  225.08   14.50
  -6  10   1  220.18   12.10
   6  10  -1  228.48   14.60
   6  10  -1  202.28   13.70
  -6  10   1  220.18    9.40
  -6  10   1  200.18   13.90
   5 -10  -1    1.10    5.50
   5 -10  -1    0.50    3.30
  -5 -10   1    1.90    4.80
   5 -10  -1   -5.30    2.90
   5 -10  -1    4.70    2.80
  -5 -10   1    6.20    5.40
  -5 -10   1    3.20    4.10
  -5 -10   1    2.80    4.50
   5 -10  -1    0.60    3.40
  -5 -10   1    3.40    4.70
   5 -10  -1    1.70    3.00
   5  10  -1    0.60    5.20
   5  10  -1    1.90    4.40
  -5  10   1   -1.30    2.60
   5  10  -1    1.20    2.80
   5  10  -1    5.10    5.00
   5  10  -1   -2.10    4.50
  -5  10   1    6.90    4.70
   5  10  -1    2.10    4.70
  -5  10   1    2.50    2.80
   5  10  -1    2.40    5.40
   4 -10  -1   56.19    8.00
   4 -10  -1   49.10    6.00
  -4 -10   1   51.39    6.30
  -4 -10   1   69.79    9.10
  -4 -10   1   59.39    7.10
  -4 -10   1   54.19    6.90
   4 -10  -1   43.90    5.00
  -4 -10   1   57.89    7.80
   4 -10  -1   56.39    4.90
   4 -10  -1   61.49    6.10
   4 -10  -1   45.80    5.20
  -4  10   1   50.59    6.60
   4  10  -1   49.99    7.30
  -4  10   1   51.39    5.30
   4  10  -1   53.39    7.00
   4  10  -1   51.59    6.90
   4  10  -1   50.39    7.70
   4  10  -1   61.09    5.20
   4  10  -1   37.70    7.00
  -4  10   1   57.29    6.20
   4  10  -1   56.69    6.50
   3 -10  -1   10.00    3.50
   3 -10  -1   10.50    4.30
   3 -10  -1   12.90    4.10
  -3 -10   1    7.90    4.00
  -3 -10   1    8.90    4.40
  -3 -10   1   19.90    5.20
  -3 -10   1   10.60    5.30
  -3 -10   1    6.50    4.60
   3 -10  -1    7.10    2.50
   3 -10  -1   14.00    3.70
   3 -10  -1   13.80    5.40
   3  10  -1   14.20    5.20
   3  10  -1    5.40    4.60
   3  10  -1    6.40    4.70
  -3  10   1   12.40    3.60
  -3  10   1    6.70    4.40
   3  10  -1   13.60    4.70
  -3  10   1    7.30    3.80
   2 -10  -1  167.58    9.70
  -2 -10   1  141.29    9.10
  -2 -10   1  148.59   10.10
   2 -10  -1  146.89    6.00
  -2 -10   1  163.68    9.90
   2 -10  -1  154.48   10.50
   2 -10  -1  151.08    8.60
  -2 -10   1  152.38   11.30
   2 -10  -1  159.88   11.20
  -2 -10   1  137.99    9.80
   2 -10  -1  157.68    9.80
  -2  10   1  141.79    9.50
   2  10  -1  139.29   10.00
  -2  10   1  155.38    9.50
  -2  10   1  133.89    8.70
   2  10  -1  160.18   10.20
   2  10  -1  140.29    9.30
   2  10  -1  148.39    9.70
  -1 -10   1  290.87   12.50
   1 -10  -1  270.87   11.80
   1 -10  -1  286.17    8.80
   1 -10  -1  285.17   13.80
   1 -10  -1  266.27   13.00
  -1 -10   1  272.27   13.20
  -1 -10   1  269.17   13.90
   1 -10  -1  264.27   12.80
   1 -10  -1  261.17   13.10
  -1 -10   1  264.57   12.30
   1  10  -1  290.17   13.00
  -1  10   1  276.57   12.70
   1  10  -1  247.58   12.90
   1  10  -1  287.67   13.40
   1  10  -1  278.97   12.30
  -1  10   1  281.77   12.70
  -1  10   1  277.47   12.80
   0 -10  -1  608.74   21.70
   0 -10  -1  623.14   22.00
   0 -10   1  617.64   20.30
   0 -10   1  606.14   21.30
   0 -10   1  589.24   21.90
   0 -10  -1  576.84   21.60
   0 -10   1  637.84   20.80
   0 -10  -1  620.04   20.30
   0  10  -1  641.94   21.50
   0  10   1  582.24   20.90
   0  10   1  618.44   19.90
   0  10  -1  596.94   19.50
   0  10  -1  618.54   21.00
   0  10   1  619.64   20.60
   0  10   1  623.24   21.60
   0  10   1  617.34   21.40
   0  10  -1  617.14   21.40
  -1 -10  -1   51.89    6.60
  -1 -10  -1   56.39    6.70
  -1 -10  -1   76.39    7.90
  -1 -10  -1   54.09    5.90
   1 -10   1   68.99    7.10
   1 -10   1   50.19    5.60
   1 -10   1   69.79    6.90
   1 -10   1   65.39    6.70
   1  10   1   71.09    6.50
   1  10   1   56.99    6.00
  -1  10  -1   62.89    6.40
  -1  10  -1   52.79    6.00
   1  10   1   86.19    7.30
   1  10   1   51.79    6.30
  -1  10  -1   63.49    6.50
   1  10   1   61.69    7.00
   1  10   1   55.19    6.90
  -2 -10  -1  185.38   11.60
   2 -10   1  209.98   11.00
   2 -10   1  206.38    9.90
   2 -10   1  212.68   11.00
  -2 -10  -1  200.58   11.50
   2 -10   1  179.08   10.70
  -2 -10  -1  187.68   12.10
  -2 -10  -1  202.88   10.70
   2 -10   1  200.08   10.40
   2  10   1  194.08   11.20
  -2  10  -1  194.38   10.80
  -2  10  -1  194.38   10.00
  -2  10  -1  183.28   10.10
   2  10   1  233.08   12.20
   2  10   1  201.88   10.90
   2  10   1  213.78    9.90
   2  10   1  191.28   11.50
   2  10   1  193.48   10.30
  -3 -10  -1  371.06   15.80
   3 -10   1  342.27   13.20
   3 -10   1  348.47   14.00
   3 -10   1  349.17   13.30
   3 -10   1  337.97   15.10
  -3 -10  -1  378.86   14.90
  -3 -10  -1  334.47   16.30
   3 -10   1  380.06   14.70
  -3 -10  -1  354.16   16.40
  -3  10  -1  350.76   13.60
  -3  10  -1  367.56   15.20
   3  10   1  335.37   16.10
   3  10   1  357.16   14.80
   3  10   1  359.86   13.30
   3  10   1  395.46   16.70
  -3  10  -1  362.86   14.10
   3  10   1  331.97   15.10
   3  10   1  345.57   15.50
  -4 -10  -1    6.70    5.30
   4 -10   1    8.30    3.70
  -4 -10  -1   22.20    5.50
   4 -10   1   13.60    4.00
   4 -10   1   17.10    3.70
   4 -10   1   15.20    3.60
  -4 -10  -1   11.50    4.50
   4 -10   1   14.60    5.30
  -4 -10  -1   18.20    5.70
  -4 -10  -1    9.80    4.70
   4  10   1   14.80    5.40
  -4  10  -1   15.70    3.50
   4  10   1   14.30    5.30
   4  10   1   10.00    5.20
   4  10   1   16.70    5.40
   4  10   1   17.60    4.00
  -4  10  -1   13.70    4.90
   4  10   1   23.30    6.40
  -4  10  -1   16.30    3.90
   5 -10   1   27.70    4.10
  -5 -10  -1   39.00    6.20
  -5 -10  -1   30.40    7.30
  -5 -10  -1   25.00    6.20
   5 -10   1   23.00    6.60
   5 -10   1   32.90    4.70
   5 -10   1   33.80    4.30
  -5 -10  -1   23.40    6.10
  -5 -10  -1   31.40    5.90
   5 -10   1   31.40    4.70
  -5  10  -1   29.10    4.00
   5  10   1   31.10    6.70
   5  10   1   33.10    7.40
   5  10   1   32.70    6.90
   5  10   1   28.20    6.40
   5  10   1   41.90    7.40
  -5  10  -1   31.20    4.40
  -5  10  -1   34.20    6.40
   5  10   1   37.80    4.50
   6 -10   1  159.88   13.40
   6 -10   1  168.28    8.10
   6 -10   1  167.58    7.80
  -6 -10  -1  131.09   12.40
   6 -10   1  155.88    8.20
   6 -10   1  179.38    9.50
   6 -10   1  170.88    8.10
  -6 -10  -1  139.99   11.40
  -6 -10  -1  166.38   12.70
  -6 -10  -1  161.18   10.30
   6  10   1  162.88   12.30
   6  10   1  168.48   12.90
  -6  10  -1  171.18   11.60
   6  10   1  175.98   13.10
   6  10   1  174.08   12.90
  -6  10  -1  172.28    7.40
   6  10   1  159.68   12.80
  -6  10  -1  150.88    7.00
   7 -10   1   35.10    4.20
  -7 -10  -1   54.29    8.20
  -7 -10  -1   43.40    6.50
   7 -10   1   49.00    6.70
   7 -10   1   48.90    4.80
   7 -10   1   47.10    9.40
  -7 -10  -1   52.39    9.10
   7  10   1   48.90    9.00
   7  10   1   69.49    9.10
  -7  10  -1   45.30    7.40
   7  10   1   49.90    8.60
   7  10   1   55.49    8.70
   8 -10   1  411.66   21.00
   8 -10   1  384.66   16.90
   8 -10   1  385.66   12.60
   8 -10   1  391.26   12.70
  -8 -10  -1  362.36   18.10
  -8 -10  -1  365.96   15.70
   8  10   1  377.76   19.70
   8  10   1  358.76   19.70
  -8  10  -1  381.56   17.50
   8  10   1  386.56   19.40
   9 -10   1   24.60    3.50
   9 -10   1   23.70    3.80
  -9 -10  -1   34.70    7.90
   9 -10   1   24.20    9.50
  -9 -10  -1   20.50    6.10
   9 -10   1   21.20    7.10
   9  10   1   28.30    8.40
   9  10   1   41.00    8.60
   9  10   1   25.90    8.20
  -9  10  -1   23.40    7.00
   9  10   1   28.20    8.70
  10 -10   1  -11.40    7.60
  10 -10   1    2.10    6.70
 -10 -10  -1   -1.80    6.70
  10 -10   1   -0.70    2.70
  10  10   1   12.40    8.60
  10  10   1    1.30    6.40
  10  10   1   -7.40    6.80
  10  10   1    6.40    7.30
 -10  10  -1    5.60    6.10
  11 -10   1    4.80    9.30
 -11 -10  -1    1.30    7.50
 -11  10  -1   13.40    8.90
  11  10   1   -1.80    7.70
  11  10   1   -3.20    7.10
  11  10   1   -5.70    8.90
 -11  10  -1   12.00    6.80
 -12 -10  -1   66.39   11.60
  12 -10   1   62.29   13.30
  12  10   1   44.20   10.90
  12  10   1   49.00   12.80
 -12  10  -1   59.09   12.30
  12  10   1   46.50   10.70
 -12  10  -1   66.29   10.00
  13 -10   1   77.99   15.00
 -13 -10  -1   69.19   12.40
  13  10   1   46.70   12.20
 -13  10  -1   57.79   11.10
 -13  10  -1   55.89   12.80
 -12 -11   1    2.20    8.80
  12 -11  -1    9.80   11.60
  12 -11  -1    9.70    4.20
  12  11  -1   -6.10    9.70
 -12  11   1  -18.60    8.50
  12  11  -1   -3.90   11.90
  12  11  -1   -6.00    8.80
  11 -11  -1   24.20    5.20
  11 -11  -1   35.80   12.40
 -11 -11   1   33.30    9.60
 -11  11   1   19.80   10.40
  11  11  -1   29.40    9.60
  11  11  -1   36.00    9.20
  11  11  -1   26.80   11.10
  11  11  -1   24.10    8.20
  11  11  -1   44.00   12.20
  10 -11  -1   -2.30    9.80
 -10 -11   1   20.80    8.00
 -10 -11   1   16.50    7.00
  10 -11  -1   21.20    4.80
  10  11  -1   10.40    8.00
  10  11  -1   13.90    7.30
 -10  11   1   18.80    7.00
  10  11  -1    6.40    9.50
  10  11  -1   16.90   10.30
  10  11  -1    4.00    7.90
 -10  11   1    2.00    8.50
   9 -11  -1    3.70    9.50
  -9 -11   1    7.40    6.10
   9 -11  -1    1.80    3.80
  -9 -11   1    3.20    6.70
  -9  11   1    4.50    5.90
   9  11  -1    1.80    7.00
   9  11  -1   18.90    8.80
   9  11  -1    5.80    8.20
   9  11  -1   -5.00    6.20
  -9  11   1   10.10    7.70
  -8 -11   1   18.60    7.00
   8 -11  -1    3.30    8.30
   8 -11  -1   13.70    9.00
   8 -11  -1    9.70    4.10
  -8 -11   1   25.10    6.70
   8  11  -1    8.60    6.50
   8  11  -1    4.40    6.60
  -8  11   1    9.00    5.50
  -8  11   1    9.20    7.90
   8  11  -1   24.50    8.10
   8  11  -1    7.30    7.60
   7 -11  -1   23.90    4.00
  -7 -11   1   18.90    6.30
   7 -11  -1   16.10    8.70
  -7 -11   1   25.30    8.50
   7 -11  -1   20.60    5.80
   7 -11  -1   19.10    4.30
  -7 -11   1   22.70    7.10
   7  11  -1   28.80    7.70
  -7  11   1   24.10    6.40
  -7  11   1   20.70    7.60
  -7  11   1   16.20    3.30
   7  11  -1   23.60    7.30
   7  11  -1   16.40    6.70
   7  11  -1   20.20    7.70
   7  11  -1   15.50    7.10
  -6 -11   1   99.69    9.40
  -6 -11   1  107.39   12.10
  -6 -11   1  101.49   10.10
   6 -11  -1   98.49   12.00
   6 -11  -1  103.79    7.80
   6 -11  -1  118.09    7.90
   6 -11  -1   97.29    7.80
   6  11  -1  116.29   11.30
  -6  11   1  112.59    9.90
   6  11  -1  127.19   11.00
   6  11  -1  113.29   11.60
  -6  11   1   80.89    9.40
   6  11  -1   94.49   10.20
   6  11  -1  111.89   11.40
  -6  11   1  104.59    7.20
  -5 -11   1  316.87   14.90
   5 -11  -1  288.47   12.70
   5 -11  -1  281.67   12.00
  -5 -11   1  313.87   14.90
  -5 -11   1  267.87   15.70
   5 -11  -1  265.07   11.20
  -5 -11   1  299.97   17.60
  -5 -11   1  290.07   14.20
   5 -11  -1  313.57   17.10
  -5  11   1  296.37   12.60
  -5  11   1  306.47   14.80
  -5  11   1  290.07   16.00
   5  11  -1  260.87   13.90
   5  11  -1  320.97   16.40
   5  11  -1  295.27   11.10
   5  11  -1  310.67   15.70
   5  11  -1  285.07   15.80
   5  11  -1  270.47   15.70
   5  11  -1  270.07   16.40
  -4 -11   1  320.27   15.40
   4 -11  -1  334.87   11.30
  -4 -11   1  328.97   16.60
   4 -11  -1  348.87   15.20
   4 -11  -1  352.06   13.60
  -4 -11   1  343.37   15.60
  -4 -11   1  338.77   18.30
  -4 -11   1  362.66   15.50
   4 -11  -1  354.16   17.60
   4 -11  -1  330.77   14.30
  -4  11   1  324.27   15.00
   4  11  -1  345.47   16.80
  -4  11   1  338.87   13.50
   4  11  -1  314.57   17.00
   4  11  -1  322.87   12.60
   4  11  -1  338.17   16.30
   4  11  -1  316.87   15.80
  -4  11   1  359.26   14.90
   4  11  -1  313.07   16.50
   3 -11  -1  971.90   26.10
  -3 -11   1  930.81   31.20
  -3 -11   1 1062.89   32.40
  -3 -11   1  967.40   34.00
   3 -11  -1 1007.80   32.00
  -3 -11   1 1052.99   31.60
   3 -11  -1 1021.10   29.90
   3 -11  -1 1039.10   31.30
   3 -11  -1 1002.10   33.10
  -3 -11   1  988.60   32.80
   3  11  -1 1044.50   32.80
  -3  11   1  994.50   30.30
   3  11  -1 1050.99   32.40
  -3  11   1 1081.89   31.80
  -3  11   1 1014.20   31.40
   3  11  -1 1036.40   33.30
   3  11  -1 1006.70   33.50
   3  11  -1  994.70   31.90
   2 -11  -1  666.53   24.60
   2 -11  -1  655.43   23.00
  -2 -11   1  661.13   23.60
  -2 -11   1  655.03   23.90
  -2 -11   1  638.24   22.50
  -2 -11   1  708.03   25.90
  -2 -11   1  649.64   22.60
   2 -11  -1  625.44   23.90
   2 -11  -1  673.63   21.70
   2 -11  -1  655.13   23.30
   2  11  -1  655.23   24.30
   2  11  -1  633.64   23.00
  -2  11   1  646.04   22.20
   2  11  -1  662.03   24.00
   2  11  -1  673.83   23.00
  -2  11   1  667.23   22.90
  -2  11   1  669.03   23.00
  -1 -11   1  959.00   31.80
   1 -11  -1  967.00   30.30
   1 -11  -1  936.51   28.40
  -1 -11   1  922.61   28.90
   1 -11  -1  938.21   30.20
   1 -11  -1  885.21   30.10
  -1 -11   1  925.21   29.30
  -1 -11   1  914.21   30.10
   1 -11  -1  966.30   30.80
  -1  11   1  924.71   29.70
  -1  11   1  974.10   29.60
   1  11  -1  918.21   28.40
   1  11  -1  930.31   29.50
  -1  11   1  924.91   29.30
  -1  11   1  927.11   29.40
   1  11  -1  903.31   30.20
   1  11  -1  938.11   30.20
   0 -11   1   13.10    5.10
   0 -11  -1    8.20    5.40
   0 -11  -1    3.90    4.30
   0 -11  -1    2.70    4.60
   0 -11   1    9.00    4.60
   0 -11  -1    7.30    3.90
   0 -11   1   15.80    4.90
   0 -11   1    8.90    4.20
   0  11   1    0.30    3.70
   0  11  -1    2.40    4.30
   0  11  -1    7.60    4.50
   0  11   1    6.70    4.10
   0  11   1    3.40    4.10
   0  11  -1   13.00    4.50
   0  11   1    5.30    5.10
  -1 -11  -1   -0.90    3.90
   1 -11   1    1.50    3.50
   1 -11   1    6.00    4.20
   1 -11   1   -3.70    4.10
   1 -11   1   11.20    4.30
  -1 -11  -1    3.40    4.00
  -1 -11  -1    5.30    4.70
  -1 -11  -1    5.90    4.60
  -1  11  -1    4.40    4.30
   1  11   1    4.60    4.40
  -1  11  -1   -0.40    3.60
   1  11   1    1.80    3.80
   1  11   1    4.80    4.10
   1  11   1    7.80    4.30
  -1  11  -1    5.10    3.80
   1  11   1   -3.80    3.80
   1  11   1   -0.80    4.10
  -2 -11  -1   -2.80    3.60
   2 -11   1    0.50    3.50
  -2 -11  -1    5.80    5.20
   2 -11   1   -1.70    3.50
  -2 -11  -1    3.80    4.80
  -2 -11  -1    5.20    4.80
   2 -11   1    4.80    4.40
   2 -11   1    9.50    4.70
   2 -11   1   14.20    4.50
  -2  11  -1    0.50    3.40
   2  11   1    9.30    5.60
   2  11   1    2.10    4.80
  -2  11  -1    2.80    4.40
  -2  11  -1    3.30    3.50
   2  11   1    5.80    4.00
   2  11   1    4.90    4.80
   2  11   1    5.40    4.20
   2  11   1    6.20    4.00
  -3 -11  -1   19.30    6.10
   3 -11   1   25.90    5.00
   3 -11   1   29.60    4.80
  -3 -11  -1   29.00    6.50
   3 -11   1   37.00    6.40
  -3 -11  -1   27.00    6.70
   3 -11   1   32.10    5.70
  -3 -11  -1   34.40    5.80
  -3  11  -1   23.90    4.50
   3  11   1   27.60    6.30
  -3  11  -1   30.20    5.20
  -3  11  -1   30.40    6.30
   3  11   1   23.80    5.60
   3  11   1   34.50    5.80
   3  11   1   26.80    6.00
   3  11   1   31.40    7.00
   3  11   1   34.50    5.30
   4 -11   1    3.20    5.40
  -4 -11  -1    7.90    5.70
  -4 -11  -1   19.50    5.20
   4 -11   1   20.00    4.60
   4 -11   1   18.80    4.70
   4 -11   1   16.80    4.20
  -4 -11  -1   18.00    6.30
  -4 -11  -1   13.40    6.30
  -4  11  -1   16.50    5.90
   4  11   1   20.90    6.50
   4  11   1   12.70    5.90
   4  11   1   14.10    5.70
   4  11   1   13.90    5.50
  -4  11  -1   21.20    4.70
  -4  11  -1   17.50    3.90
   4  11   1   12.40    5.60
   4  11   1   14.40    4.30
  -5 -11  -1   63.19    8.70
  -5 -11  -1   57.99    7.40
   5 -11   1   72.09    9.00
  -5 -11  -1   68.69    8.10
   5 -11   1   62.69    6.10
  -5 -11  -1   66.49    8.80
  -5 -11  -1   57.09    9.10
   5 -11   1   71.19    6.80
   5  11   1   48.50    7.90
   5  11   1   58.49    8.60
   5  11   1   59.99    8.60
   5  11   1   49.20    8.10
  -5  11  -1   67.79    8.20
   5  11   1   60.29    5.70
  -5  11  -1   80.39    6.90
   5  11   1   60.99    8.50
  -6 -11  -1    9.50    6.20
   6 -11   1   13.70    7.20
  -6 -11  -1   12.20    5.50
  -6 -11  -1    7.30    5.90
   6 -11   1    9.30    3.60
   6 -11   1    8.80    3.60
   6  11   1   13.00    6.20
  -6  11  -1    4.90    5.20
   6  11   1    8.00    6.50
  -6  11  -1   12.00    3.10
   6  11   1   18.50    6.80
   6  11   1    0.50    6.40
   7 -11   1   93.29   12.10
  -7 -11  -1   73.69    8.40
   7 -11   1   93.99    7.00
  -7 -11  -1   99.49   10.50
  -7 -11  -1   59.99   10.00
   7  11   1   83.89   10.40
   7  11   1   73.09   10.30
  -7  11  -1   73.89    9.10
   7  11   1   91.39   11.10
   7  11   1   89.89   11.10
  -8 -11  -1   71.19    8.00
  -8 -11  -1   52.19    8.90
   8 -11   1   76.19   11.50
   8 -11   1   67.69    5.80
  -8  11  -1   57.99    8.70
   8  11   1   74.49   11.10
   8  11   1   67.09   10.10
   8  11   1   55.39   10.10
   9 -11   1  373.06   22.40
  -9 -11  -1  332.97   18.90
   9 -11   1  350.06   12.70
  -9 -11  -1  337.27   16.20
  -9  11  -1  338.57   18.30
   9  11   1  392.26   20.70
   9  11   1  382.46   21.30
   9  11   1  378.86   21.50
   9  11   1  343.57   19.50
  10 -11   1  153.88   16.90
 -10 -11  -1  156.38   14.40
  10 -11   1  175.88    8.30
  10  11   1  182.88   16.20
  10  11   1  175.68   15.60
  10  11   1  141.39   15.20
  10  11   1  196.58   17.30
 -10  11  -1  160.58   13.70
  11 -11   1  419.86   14.40
 -11 -11  -1  431.56   22.90
  11 -11   1  507.15   27.70
  11  11   1  464.75   26.70
 -11  11  -1  490.05   24.90
  11  11   1  451.35   25.00
 -11  11  -1  424.16   21.50
  11  11   1  483.25   25.90
  11  11   1  459.35   23.20
  12 -11   1   67.99   13.90
 -12 -11  -1   60.79   11.70
  12  11   1   66.29   14.90
 -12  11  -1   66.19   10.60
  12  11   1   64.89   11.90
  12  11   1   84.29   13.60
 -12  11  -1   63.29   13.20
 -12 -12   1   17.80    9.60
  12 -12  -1   27.90    5.70
  12 -12  -1   18.30   13.30
  12  12  -1    2.50   10.80
  12  12  -1   -8.60    9.40
 -12  12   1   21.90   11.20
  11 -12  -1  173.48   20.50
  11 -12  -1  191.38   10.90
 -11 -12   1  189.78   16.60
  11  12  -1  180.18   17.50
  11  12  -1  186.28   17.00
  11  12  -1  153.38   14.40
 -11  12   1  185.88   17.80
  11  12  -1  184.48   18.50
 -10 -12   1    5.00    7.90
  10 -12  -1    9.10   10.20
 -10 -12   1    2.30    7.00
  10 -12  -1   11.80    5.00
  10  12  -1   13.80    8.10
 -10  12   1    9.20    7.00
  10  12  -1   14.20   10.40
  10  12  -1   -0.90    9.60
  10  12  -1   14.30    8.10
 -10  12   1   21.10   10.00
  10  12  -1    4.60    8.70
   9 -12  -1    4.90    4.40
  -9 -12   1   11.00    7.80
   9 -12  -1   -6.80    8.40
  -9 -12   1   -6.30    6.00
  -9  12   1   -5.40    7.80
   9  12  -1    3.90    8.90
   9  12  -1    2.20    8.00
  -9  12   1    7.30    6.50
   9  12  -1   -5.70    7.50
   9  12  -1    6.70    7.30
  -8 -12   1   31.40    7.40
   8 -12  -1   31.90    5.40
   8 -12  -1   17.00    9.70
  -8 -12   1   21.90    7.90
  -8  12   1   24.80    6.80
   8  12  -1   37.70    8.90
   8  12  -1   35.90    9.40
  -8  12   1   18.50    7.90
   8  12  -1   20.80    9.00
   8  12  -1   24.00    8.80
  -7 -12   1   43.10    7.70
   7 -12  -1   59.19    6.40
  -7 -12   1   39.30    8.50
   7 -12  -1   52.49   11.30
   7  12  -1   43.00    9.40
   7  12  -1   58.69    9.80
   7  12  -1   62.79    9.70
   7  12  -1   48.90   12.20
   7  12  -1   56.99    9.70
  -7  12   1   59.69    9.80
  -7  12   1   45.30    7.60
  -6 -12   1   11.50    6.30
   6 -12  -1    6.70    4.30
  -6 -12   1    3.10    7.10
   6 -12  -1   -7.80    6.90
  -6 -12   1    1.80    5.80
  -6  12   1    3.50    6.40
   6  12  -1    8.50    6.70
  -6  12   1    4.40    5.80
   6  12  -1   -4.70    6.20
   6  12  -1    7.20    6.10
   6  12  -1    7.00    6.50
   5 -12  -1  232.68   15.90
  -5 -12   1  239.98   16.90
  -5 -12   1  232.18   14.20
  -5 -12   1  223.28   14.20
   5 -12  -1  218.48   11.10
  -5 -12   1  209.88   14.80
   5  12  -1  224.98   14.80
   5  12  -1  224.08   14.90
   5  12  -1  206.08   10.20
   5  12  -1  255.37   15.70
  -5  12   1  211.28   14.80
   5  12  -1  212.28   15.20
  -5  12   1  225.48   13.20
   5  12  -1  220.68   15.20
  -4 -12   1    5.00    5.80
  -4 -12   1    0.60    5.20
  -4 -12   1    8.40    6.00
   4 -12  -1   10.90    4.50
  -4 -12   1   16.80    5.60
   4 -12  -1   17.50    4.50
  -4 -12   1   12.30    6.40
   4 -12  -1    7.70    6.80
  -4  12   1    3.00    6.30
   4  12  -1   19.00    6.60
   4  12  -1    9.60    4.10
   4  12  -1    3.50    5.80
  -4  12   1    9.60    5.50
   4  12  -1   10.80    6.30
   4  12  -1   12.20    5.50
   4  12  -1   -3.90    5.30
  -3 -12   1   48.00    8.50
   3 -12  -1   42.30    6.70
  -3 -12   1   53.29    8.30
  -3 -12   1   45.00    7.10
   3 -12  -1   32.40    6.50
   3 -12  -1   43.30    8.10
  -3 -12   1   47.70    6.70
   3 -12  -1   54.29    6.40
  -3 -12   1   41.40    7.40
  -3  12   1   54.59    8.00
   3  12  -1   45.80    7.40
  -3  12   1   57.39    7.30
   3  12  -1   54.19    8.30
  -3  12   1   45.40    6.50
   3  12  -1   38.10    7.60
   3  12  -1   44.60    8.00
   3  12  -1   45.50    7.90
  -3  12   1   42.10    7.90
  -2 -12   1    4.00    5.00
   2 -12  -1    0.60    5.50
   2 -12  -1   -4.50    3.60
   2 -12  -1   -0.30    4.30
  -2 -12   1   -2.00    4.70
  -2 -12   1    1.40    5.10
  -2 -12   1   -3.40    3.90
   2 -12  -1   -1.30    5.20
   2 -12  -1   -7.90    3.40
  -2  12   1   -1.80    3.90
   2  12  -1    0.60    4.60
  -2  12   1    4.40    5.30
   2  12  -1   -1.10    5.40
   2  12  -1   -5.70    4.30
  -2  12   1   -4.10    4.30
  -2  12   1    3.60    4.60
   1 -12  -1  758.82   27.60
  -1 -12   1  767.22   28.40
  -1 -12   1  799.22   26.60
  -1 -12   1  770.02   27.30
   1 -12  -1  734.53   27.00
   1 -12  -1  793.72   27.40
   1 -12  -1  781.72   27.30
  -1 -12   1  755.32   25.70
   1 -12  -1  764.62   25.30
  -1  12   1  794.02   26.90
   1  12  -1  777.12   26.60
  -1  12   1  774.52   26.30
  -1  12   1  758.72   25.90
   1  12  -1  765.82   27.20
   1  12  -1  801.72   27.40
  -1  12   1  797.22   26.40
   0 -12   1   -7.80    3.70
   0 -12   1   -1.40    3.80
   0 -12   1   -2.00    4.60
   0 -12  -1   -1.30    4.50
   0 -12   1    1.30    4.60
   0 -12  -1    4.50    5.70
   0 -12  -1    4.90    4.80
   0 -12  -1   -3.80    4.00
   0  12  -1    4.70    5.10
   0  12  -1    0.90    4.00
   0  12   1    2.80    5.50
   0  12   1    0.30    4.10
   0  12   1   -1.90    4.20
   0  12  -1   -0.70    4.00
   0  12   1    4.30    4.50
  -1 -12  -1  894.71   30.80
   1 -12   1  897.81   29.20
  -1 -12  -1  890.11   28.50
   1 -12   1  877.41   35.10
   1 -12   1  835.82   28.60
   1 -12   1  905.01   29.30
  -1 -12  -1  870.81   29.70
  -1 -12  -1  883.11   30.30
   1 -12   1  931.91   28.20
   1  12   1  882.91   29.40
  -1  12  -1  834.12   28.50
   1  12   1  876.81   29.80
   1  12   1  887.51   29.90
   1  12   1  863.21   27.70
   1  12   1  873.51   27.40
  -1  12  -1  864.01   28.70
  -1  12  -1  836.62   28.40
  -2 -12  -1   12.20    6.30
   2 -12   1   27.70    6.40
  -2 -12  -1   27.40    6.80
   2 -12   1   24.00    6.00
  -2 -12  -1   22.00    5.80
   2 -12   1   34.70    5.60
  -2 -12  -1   17.90    5.90
   2 -12   1   23.90    5.70
   2 -12   1   21.60    5.30
  -2  12  -1   15.30    4.90
   2  12   1   15.00    5.80
   2  12   1   26.80    6.40
  -2  12  -1   17.40    5.80
   2  12   1   29.30    5.70
  -2  12  -1   28.20    5.50
   2  12   1   24.10    5.50
   2  12   1   35.20    7.30
   2  12   1   22.90    5.70
  -3 -12  -1  290.27   17.10
   3 -12   1  321.97   15.70
   3 -12   1  284.47   13.10
  -3 -12  -1  301.07   14.70
   3 -12   1  298.87   14.50
  -3 -12  -1  291.87   16.20
   3 -12   1  313.37   14.40
  -3 -12  -1  290.47   15.70
   3  12   1  268.17   14.20
   3  12   1  286.67   14.80
   3  12   1  293.17   15.70
  -3  12  -1  308.57   14.00
   3  12   1  311.07   16.70
   3  12   1  278.37   12.90
  -3  12  -1  319.17   17.50
   3  12   1  294.17   15.90
  -3  12  -1  298.97   15.20
  -4 -12  -1    3.60    4.60
  -4 -12  -1   13.50    6.60
  -4 -12  -1   10.20    6.00
   4 -12   1    4.90    3.70
  -4 -12  -1    2.70    5.30
   4 -12   1    3.30    5.60
   4 -12   1    4.90    4.50
   4  12   1    9.00    5.80
   4  12   1   -1.20    5.30
   4  12   1    6.90    5.80
  -4  12  -1    7.60    5.20
   4  12   1   -3.50    4.70
   4  12   1    4.30    4.30
   4  12   1    0.10    4.90
  -4  12  -1    2.40    5.70
   5 -12   1    1.10    6.10
  -5 -12  -1   -0.50    5.90
  -5 -12  -1    5.20    5.90
   5 -12   1    9.20    4.00
  -5 -12  -1    8.80    6.50
  -5 -12  -1   -2.20    5.20
   5 -12   1    5.20    4.80
   5  12   1   13.00    6.40
   5  12   1   15.10    6.40
   5  12   1    5.80    4.00
  -5  12  -1    4.60    5.50
   5  12   1   13.30    7.00
   5  12   1    6.90    5.80
   5  12   1    6.00    6.40
  -6 -12  -1    5.50    5.70
  -6 -12  -1    6.30    5.60
   6 -12   1    2.50    3.80
  -6 -12  -1    2.90    6.40
   6  12   1    8.20    6.60
   6  12   1   14.40    6.80
   6  12   1   12.70    6.50
  -6  12  -1    3.40    5.90
   6  12   1    1.00    6.60
   7 -12   1  256.87   18.00
   7 -12   1  229.48   11.10
   7 -12   1  249.08   10.10
  -7 -12  -1  251.67   14.30
   7  12   1  209.98   15.90
  -7  12  -1  234.48   14.60
  -7  12  -1  249.38    9.20
   7  12   1  239.58   16.90
   7  12   1  234.08   16.40
   8 -12   1   37.50   10.00
  -8 -12  -1   32.20    7.20
   8 -12   1   24.00    4.90
  -8 -12  -1   41.10    8.70
   8  12   1   34.50    9.30
   8  12   1   18.20    8.30
   8  12   1   18.00    8.20
  -8  12  -1   36.30    7.80
   9 -12   1   69.89    6.30
   9 -12   1   60.99   12.20
  -9 -12  -1   51.39   11.20
  -9 -12  -1   67.59   10.70
   9  12   1   89.79   12.10
  -9  12  -1   73.09   10.20
   9  12   1   63.59   11.30
   9  12   1   84.19   12.20
   9  12   1   84.89   12.50
  10 -12   1   -2.70    3.70
  10 -12   1    4.30    9.50
 -10 -12  -1   -0.50    8.10
  10  12   1  -14.60    7.60
 -10  12  -1   13.50    7.60
  10  12   1    1.90    9.30
 -10  12  -1   -6.40    8.00
  10  12   1    2.70    7.80
  10  12   1    7.90    8.90
  11 -12   1    1.80    3.90
  11 -12   1   -5.00    9.60
 -11 -12  -1   10.80    8.60
 -11  12  -1  -13.10    6.50
  11  12   1    7.00   10.10
  11  12   1    1.40    8.00
  11  12   1    5.90   10.60
 -11  12  -1    6.70    9.80
  11  12   1    8.00    8.40
  12 -12   1    1.90    4.10
 -12 -12  -1   11.00    9.70
  12 -12   1   -7.60   14.90
 -12  12  -1  -10.70   10.70
 -12  12  -1   -8.30    7.30
  12  12   1   -4.10   10.40
  12  12   1  -17.00    9.30
  12  12   1   -2.60    8.00
  11 -13  -1    7.90    5.50
 -11 -13   1   -4.30    9.10
  11 -13  -1  -16.00   10.90
  11  13  -1   -0.90    7.90
 -11  13   1    0.80   10.10
  11  13  -1   -2.80   10.00
  11  13  -1    8.50   10.00
  11  13  -1   12.90    8.90
  10 -13  -1  124.09   17.50
  10 -13  -1  115.09    9.50
 -10 -13   1  154.78   15.20
 -10 -13   1  153.48   13.20
  10  13  -1  160.28   16.30
  10  13  -1  130.29   14.00
  10  13  -1  120.19   16.40
 -10  13   1  134.59   13.00
  10  13  -1  121.39   14.20
 -10  13   1  157.98   16.50
   9 -13  -1   17.80   11.30
  -9 -13   1   16.80    8.50
   9 -13  -1   14.20    5.40
  -9 -13   1   28.10    8.00
   9  13  -1   15.90    8.80
   9  13  -1   29.60    8.70
   9  13  -1   17.70   10.20
  -9  13   1   20.90    7.30
  -9  13   1   21.30    9.70
   8 -13  -1  182.68   11.10
  -8 -13   1  182.98   13.80
  -8 -13   1  166.88   14.80
   8 -13  -1  191.68   19.40
   8  13  -1  153.58   15.60
   8  13  -1  197.48   16.40
  -8  13   1  183.38   16.40
  -8  13   1  159.18   13.20
   8  13  -1  174.38   15.20
  -7 -13   1   -4.30    6.10
   7 -13  -1    3.90    8.70
   7 -13  -1    0.40    4.50
  -7 -13   1   -2.40    6.50
   7  13  -1    6.10    7.50
   7  13  -1    6.10    7.10
  -7  13   1    3.80    6.20
   7  13  -1    1.30    6.40
  -7  13   1    1.60    6.60
  -6 -13   1  146.39   13.00
   6 -13  -1  144.79   10.00
  -6 -13   1  124.09   12.10
  -6 -13   1  145.99   15.80
   6 -13  -1  151.48   15.00
  -6  13   1  135.79   11.70
   6  13  -1  126.09   12.50
   6  13  -1  131.09   13.30
  -6  13   1  129.39   12.70
   6  13  -1  124.69   12.80
   6  13  -1  119.69   12.20
   5 -13  -1  321.67   19.60
  -5 -13   1  312.07   17.30
  -5 -13   1  337.17   20.60
   5 -13  -1  331.67   14.80
  -5 -13   1  354.46   17.60
  -5  13   1  332.37   18.40
   5  13  -1  355.36   18.40
   5  13  -1  355.26   19.20
   5  13  -1  349.77   18.50
  -5  13   1  315.57   16.50
   5  13  -1  296.07   17.60
  -4 -13   1    7.10    6.20
  -4 -13   1   -1.30    6.00
  -4 -13   1   -5.90    5.70
  -4 -13   1    6.50    5.30
   4 -13  -1    0.40    6.50
   4 -13  -1   -0.80    4.10
  -4 -13   1    0.30    6.00
   4  13  -1   -3.50    6.00
   4  13  -1   -6.70    5.80
   4  13  -1   -5.00    5.50
   4  13  -1    5.40    5.90
   4  13  -1    4.40    4.40
  -4  13   1    7.40    5.70
  -4  13   1    1.40    6.20
  -3 -13   1  815.82   27.70
  -3 -13   1  818.32   29.70
   3 -13  -1  793.12   29.70
  -3 -13   1  744.83   30.70
   3 -13  -1  814.32   26.20
  -3 -13   1  761.82   27.80
  -3  13   1  750.12   28.20
  -3  13   1  804.62   27.80
   3  13  -1  793.62   28.70
   3  13  -1  794.52   29.90
   3  13  -1  760.52   25.20
   3  13  -1  823.42   28.70
   3  13  -1  799.42   30.10
  -2 -13   1   -0.60    4.80
   2 -13  -1  -10.50    5.10
  -2 -13   1   -5.00    5.70
  -2 -13   1   -0.10    5.30
  -2 -13   1   -0.80    5.60
   2 -13  -1    9.90    6.40
   2 -13  -1    5.10    4.60
   2  13  -1    0.10    5.80
   2  13  -1   -1.50    5.80
  -2  13   1    5.00    5.50
  -2  13   1    8.00    6.10
   2  13  -1    4.50    5.60
  -1 -13   1  709.23   26.00
   1 -13  -1  734.93   25.00
  -1 -13   1  795.12   27.50
   1 -13  -1  657.23   26.80
  -1 -13   1  756.52   31.20
  -1 -13   1  733.83   25.40
   1 -13  -1  681.83   26.40
   1 -13  -1  739.73   26.90
  -1  13   1  673.03   25.40
  -1  13   1  695.43   25.60
   1  13  -1  748.53   26.50
  -1  13   1  723.03   25.80
   1  13  -1  749.82   27.10
   0 -13   1   -1.60    4.00
   0 -13  -1    0.50    6.30
   0 -13  -1   -1.20    5.10
   0 -13  -1    4.50    4.80
   0 -13   1   -2.20    4.50
   0 -13   1    4.60    5.60
   0  13   1   -2.20    5.70
   0  13   1    5.80    5.40
   0  13  -1    5.60    5.70
   0  13   1    8.50    5.10
   0  13  -1    5.00    5.00
   1 -13   1   65.79    8.30
  -1 -13  -1   47.80    8.60
   1 -13   1   48.30    6.70
   1 -13   1   52.89    8.00
  -1 -13  -1   59.19    7.80
  -1 -13  -1   57.69    9.00
  -1 -13  -1   58.59    8.70
   1 -13   1   57.99    8.30
  -1  13  -1   62.69    8.50
   1  13   1   52.29   11.20
   1  13   1   60.49    7.40
  -1  13  -1   50.99    7.30
   1  13   1   61.79    8.80
   1  13   1   48.90    7.00
   1  13   1   47.80    7.80
  -2 -13  -1  101.49   11.00
  -2 -13  -1  139.79   13.10
   2 -13   1  114.99    9.70
  -2 -13  -1   81.39    8.80
   2 -13   1  107.29   10.50
   2 -13   1  107.59   10.50
  -2 -13  -1  121.89   11.60
  -2  13  -1   88.49    9.20
   2  13   1  132.99   10.10
   2  13   1  126.69   11.90
   2  13   1  109.49    9.30
   2  13   1   99.59   10.50
   2  13   1  110.39   10.60
   3 -13   1   -2.20    4.00
  -3 -13  -1   -4.70    5.20
   3 -13   1    2.40    5.80
  -3 -13  -1    1.90    5.60
  -3 -13  -1    7.10    5.20
  -3 -13  -1    8.30    6.50
   3  13   1    4.40    6.50
   3  13   1    3.60    5.20
  -3  13  -1    4.20    5.50
   3  13   1    8.70    5.80
   3  13   1   -0.20    5.70
   3  13   1    4.80    4.70
  -4 -13  -1  352.86   19.00
   4 -13   1  348.07   15.20
   4 -13   1  368.46   18.50
  -4 -13  -1  310.47   19.10
  -4 -13  -1  347.17   17.00
  -4 -13  -1  371.16   18.60
   4  13   1  338.17   17.10
   4  13   1  359.76   18.70
   4  13   1  372.36   19.60
   4  13   1  365.56   18.80
  -4  13  -1  322.07   17.00
   4  13   1  343.37   14.60
   4  13   1  344.77   22.90
   5 -13   1    6.00    7.00
   5 -13   1    8.40    4.40
  -5 -13  -1    8.30    6.70
  -5 -13  -1    6.40    7.00
   5  13   1    5.50    7.00
   5  13   1    4.00    6.40
  -5  13  -1    9.10    6.30
   5  13   1    4.20    6.30
   5  13   1   13.40    7.00
  -6 -13  -1   73.09   10.60
  -6 -13  -1   78.59   12.20
   6 -13   1   72.29    7.40
   6  13   1   76.39   10.40
   6  13   1   68.89   10.90
   6  13   1   80.69   10.60
  -6  13  -1   79.49    9.90
   6  13   1   82.99   11.40
   7 -13   1   77.39    7.40
  -7 -13  -1   81.29   11.10
   7 -13   1   58.39   11.20
  -7 -13  -1   90.49    9.90
   7  13   1   70.89   11.50
  -7  13  -1   71.79    9.80
   7  13   1   85.59   11.40
   7  13   1   67.49   10.70
  -8 -13  -1   21.50    6.90
   8 -13   1    7.20    4.60
  -8 -13  -1    7.90    7.90
   8 -13   1    5.20    9.30
   8  13   1    2.60    7.90
   8  13   1    0.40    7.50
   8  13   1   15.50    8.50
  -8  13  -1   13.10    7.60
  -9 -13  -1  190.38   16.20
   9 -13   1  192.58   18.30
   9 -13   1  194.88   10.50
   9  13   1  199.98   16.80
   9  13   1  211.28   18.40
  -9  13  -1  196.28   15.30
   9  13   1  202.48   17.90
  10 -13   1    0.80    9.60
  10 -13   1    5.40    4.50
 -10 -13  -1   -2.50    8.10
 -10  13  -1   -9.10    7.20
  10  13   1   -1.40    8.90
  10  13   1    3.80    8.10
 -10  13  -1    3.30    9.10
  10  13   1   21.60   10.30
  10  13   1    3.60    9.10
  11 -13   1  130.49   21.10
 -11 -13  -1  168.48   16.90
  11 -13   1  140.89    9.50
  11  13   1  140.89   16.60
  11  13   1  155.58   17.90
 -11  13  -1  159.28   17.20
 -11  13  -1  122.69   13.70
  11  13   1  131.29   15.20
  11  13   1  154.88   17.20
  11 -14  -1   70.29   15.80
  11 -14  -1   70.09    8.60
 -11 -14   1   75.99   13.30
  11  14  -1   39.10   11.30
  11  14  -1   59.59   13.70
  11  14  -1   45.60   13.60
 -11  14   1   69.29   14.70
  11  14  -1   71.49   14.00
 -10 -14   1   33.40   10.40
  10 -14  -1   11.60    6.20
 -10 -14   1   16.20    9.40
  10 -14  -1    8.60   11.90
 -10  14   1   10.80    7.80
  10  14  -1    3.30    8.80
 -10  14   1   38.80   12.10
  10  14  -1   23.80   12.00
  10  14  -1   27.60   11.30
  -9 -14   1   17.00    9.00
  -9 -14   1   22.70    8.30
   9 -14  -1   -4.20   10.00
   9 -14  -1    7.90    5.50
   9  14  -1    6.30    7.90
   9  14  -1    1.00    9.60
  -9  14   1    9.90    7.60
   9  14  -1   10.30    9.90
  -9  14   1   26.90   10.70
  -8 -14   1  196.58   15.40
   8 -14  -1  257.77   20.90
   8 -14  -1  236.18   13.40
  -8 -14   1  185.58   15.60
  -8  14   1  199.68   17.80
  -8  14   1  194.78   15.30
   8  14  -1  217.58   17.10
   8  14  -1  226.58   18.90
  -7 -14   1   -3.10    7.10
  -7 -14   1    6.60    7.50
   7 -14  -1  -11.30    4.40
   7 -14  -1    3.60    9.20
  -7  14   1    2.40    7.50
  -7  14   1    2.30    6.60
   7  14  -1    7.20    8.20
   7  14  -1    4.30    7.20
   6 -14  -1  238.68   19.20
  -6 -14   1  228.58   15.80
  -6 -14   1  180.08   15.10
   6 -14  -1  221.88   13.00
  -6  14   1  243.68   16.60
  -6  14   1  226.08   15.10
   6  14  -1  243.98   16.80
   6  14  -1  237.88   17.10
   5 -14  -1   13.80    5.30
   5 -14  -1   20.10    8.40
  -5 -14   1    8.60    7.00
  -5 -14   1   14.20    7.50
  -5  14   1   19.40    8.00
   5  14  -1   17.60    7.70
   5  14  -1   18.10    7.40
  -5  14   1    8.80    6.40
  -4 -14   1  145.39   12.90
  -4 -14   1  166.48   12.80
   4 -14  -1  146.59   11.00
  -4 -14   1  154.68   14.00
   4 -14  -1  146.59   14.60
  -4  14   1  119.39   11.90
   4  14  -1  138.59   10.30
   4  14  -1  126.19   13.60
   4  14  -1  129.99   12.30
  -4  14   1  149.99   12.60
   4  14  -1  136.99   12.70
  -3 -14   1   73.09    9.00
   3 -14  -1   69.39   10.30
  -3 -14   1   79.79   10.20
  -3 -14   1   71.19   10.00
   3 -14  -1   69.29    8.30
  -3  14   1   71.19    9.70
   3  14  -1   80.69   10.30
   3  14  -1   59.09    9.40
   3  14  -1   64.49    7.70
  -3  14   1   59.09    9.40
   3  14  -1   61.29    9.60
   2 -14  -1    0.80    6.50
  -2 -14   1   -2.00    5.60
  -2 -14   1   11.30    5.70
   2 -14  -1    8.80    5.20
  -2 -14   1    1.50    6.00
  -2  14   1   -3.80    5.90
  -2  14   1    0.00    5.90
   2  14  -1    0.70    5.90
   2  14  -1    1.20    6.10
   1 -14  -1  249.78   14.20
  -1 -14   1  247.38   15.20
  -1 -14   1  242.58   14.60
  -1 -14   1  272.07   16.00
   1 -14  -1  257.17   15.70
   1 -14  -1  264.37   17.30
  -1  14   1  296.47   15.70
   1  14  -1  244.68   14.80
   1  14  -1  264.47   15.80
  -1  14   1  213.98   14.90
   0 -14  -1   69.99    8.60
   0 -14   1   84.59   10.00
   0 -14   1   83.99    9.20
   0 -14  -1   75.09   10.40
   0 -14  -1   72.29    9.60
   0 -14  -1   68.79   12.10
   0  14   1   83.59    9.40
   0  14  -1   78.49    9.40
   0  14   1   93.49    8.50
   0  14   1   60.79    9.20
   1 -14   1  341.67   17.10
   1 -14   1  333.17   17.80
  -1 -14  -1  358.56   18.50
  -1 -14  -1  326.07   16.60
  -1 -14  -1  296.67   17.90
   1 -14   1  352.46   16.20
   1  14   1  293.37   17.30
  -1  14  -1  335.97   17.20
   1  14   1  335.07   15.30
   1  14   1  306.97   15.60
   1  14   1  295.17   17.40
  -2 -14  -1   78.29   10.80
  -2 -14  -1   98.49    9.80
  -2 -14  -1   74.29   10.00
   2 -14   1   80.09    8.80
   2 -14   1  103.59   11.10
   2  14   1   97.79   11.50
   2  14   1  110.79    9.60
   2  14   1   88.59   10.90
  -2  14  -1  101.29   10.70
   2  14   1  121.69   10.30
  -3 -14  -1   20.20    6.60
  -3 -14  -1   21.00    7.80
   3 -14   1   20.70    5.90
   3 -14   1   29.30    7.50
  -3 -14  -1   13.20    7.60
   3  14   1   12.70    7.40
   3  14   1   17.30    5.90
   3  14   1   22.30    7.60
  -3  14  -1   17.60    7.10
   3  14   1   14.70    6.10
  -4 -14  -1  -12.80    6.30
   4 -14   1    2.40    6.60
   4 -14   1    1.90    4.70
  -4 -14  -1   -5.90    6.40
  -4 -14  -1    1.00    5.40
   4  14   1   -8.10    4.60
  -4  14  -1    3.90    6.20
   4  14   1   -1.90    5.80
   4  14   1    4.00    7.10
   4  14   1    3.00    5.70
   5 -14   1   10.30    4.80
   5 -14   1   27.00    8.10
  -5 -14  -1    7.10    8.00
  -5  14  -1   -2.20    6.20
   5  14   1   17.70    7.30
   5  14   1   12.20    7.40
  -6 -14  -1  115.49   13.20
   6 -14   1  134.09   10.30
  -6  14  -1  145.59   13.20
   6  14   1  102.39   13.20
   6  14   1  115.99   12.60
   7 -14   1  120.49   14.60
  -7 -14  -1  136.89   14.30
   7 -14   1  127.59   10.10
  -7  14  -1  107.09   11.80
   7  14   1  139.79   14.40
   7  14   1  135.19   14.10
  -8 -14  -1   67.19   12.00
   8 -14   1   88.99    8.30
   8 -14   1   85.09   13.50
   8  14   1   74.39   12.80
   8  14   1   81.49   13.00
  -8  14  -1   64.99   10.80
   8  14   1   69.09   12.10
   9 -14   1    6.30    5.00
   9 -14   1    6.40    9.10
  -9 -14  -1    8.70    9.30
   9  14   1   21.30    9.70
   9  14   1    9.80    9.60
  -9  14  -1   16.80    9.40
   9  14   1    0.40    8.90
  -9  14  -1   -5.60    6.70
 -10 -14  -1   -2.70    9.30
  10 -14   1    3.80   10.90
  10 -14   1    1.40    4.80
  10  14   1   -5.20    8.50
  10  14   1    7.60   10.20
 -10  14  -1   -3.40    8.90
 -10  14  -1    4.90    8.00
  10  14   1    6.70    9.30
  10  14   1    1.60    9.80
  11 -14   1   18.20    5.70
 -11 -14  -1    4.50   10.60
  11  14   1   -3.00   10.30
 -11  14  -1    7.20    8.70
  11  14   1   18.00   11.20
  11  14   1   13.40    9.80
  11  14   1    8.60   10.90
 -11  14  -1    8.10   11.50
  10 -15  -1  254.87   15.50
  10 -15  -1  282.07   25.00
 -10 -15   1  267.87   20.40
  10  15  -1  287.17   23.60
  10  15  -1  230.08   19.70
 -10  15   1  266.87   18.70
 -10  15   1  244.08   21.70
   9 -15  -1   44.00   13.90
  -9 -15   1   34.20    9.80
   9 -15  -1   48.90    8.20
  -9 -15   1   48.60   11.60
   9  15  -1   58.59   12.00
  -9  15   1   52.29   13.00
   9  15  -1   86.09   13.90
  -9  15   1   47.50    9.90
  -8 -15   1  226.08   17.00
  -8 -15   1  226.28   18.20
   8 -15  -1  238.58   14.40
   8 -15  -1  234.18   21.90
   8  15  -1  252.77   20.50
   8  15  -1  226.38   17.90
  -8  15   1  235.88   19.70
  -8  15   1  230.18   16.60
   7 -15  -1   66.19    8.30
  -7 -15   1   75.79   11.60
   7 -15  -1   71.09   13.90
  -7 -15   1   60.59   10.50
   7  15  -1   65.49   11.60
  -7  15   1   74.19   10.60
  -7  15   1   54.09   11.50
   7  15  -1   88.29   12.70
  -6 -15   1   20.80    8.80
  -6 -15   1   25.10    8.90
   6 -15  -1   20.20    6.40
   6 -15  -1   37.70   10.90
   6  15  -1   15.00    8.60
  -6  15   1   10.90    8.10
  -6  15   1   15.10    9.10
   6  15  -1   10.50    8.40
   5 -15  -1   98.99    9.90
  -5 -15   1   82.69   11.40
   5 -15  -1   68.69   12.00
   5  15  -1   81.59   11.30
  -5  15   1   96.99   11.50
  -5  15   1   60.29   10.80
   5  15  -1   78.19   11.60
  -4 -15   1   22.60    9.30
  -4 -15   1   15.20    8.10
   4 -15  -1   12.30    6.10
   4 -15  -1   14.70    8.80
   4  15  -1   17.40    8.00
   4  15  -1   11.50    5.60
  -4  15   1   12.10    8.00
  -4  15   1   12.50    7.60
   4  15  -1   28.70    8.30
  -3 -15   1   37.10    8.50
   3 -15  -1   55.59   10.20
  -3 -15   1   56.39    9.70
  -3 -15   1   55.69    8.60
   3 -15  -1   36.50    7.40
   3  15  -1   43.70    7.40
   3  15  -1   32.50    8.60
   3  15  -1   47.60   10.50
   3  15  -1   50.59    9.50
  -3  15   1   37.70    8.90
  -3  15   1   49.99    9.20
  -2 -15   1  139.19   12.90
  -2 -15   1  123.09   11.20
   2 -15  -1  152.78   14.30
   2 -15  -1  123.19   11.00
   2  15  -1  142.89   11.50
   2  15  -1  157.98   13.30
   2  15  -1  143.89   13.20
  -2  15   1  112.49   11.80
  -2  15   1  121.29   12.10
  -1 -15   1   62.49    9.20
   1 -15  -1   68.49   10.70
   1 -15  -1   64.19   10.20
  -1 -15   1   64.29   10.10
   1 -15  -1   76.89    9.20
  -1  15   1   64.19    9.70
  -1  15   1   65.29    9.30
   1  15  -1   67.49    9.60
   0 -15   1   40.40    8.40
   0 -15   1   28.60    6.90
   0 -15  -1   39.10    8.00
   0 -15  -1   52.19    9.80
   0 -15   1   42.70    8.70
   0 -15  -1   28.30    8.70
   0  15  -1   32.10    8.40
   0  15   1   41.60    6.90
   0  15   1   31.50    7.80
   0  15   1   17.80    7.80
   1 -15   1  127.29   11.30
   1 -15   1  117.69   12.30
   1 -15   1  132.19   12.30
  -1 -15  -1  122.99   11.60
  -1 -15  -1  128.89   13.40
   1  15   1   97.49   11.30
  -1  15  -1  131.89   12.60
   1  15   1  135.29   10.70
   1  15   1  131.09   11.30
   2 -15   1  288.37   17.80
   2 -15   1  324.67   16.40
  -2 -15  -1  327.17   17.30
  -2 -15  -1  350.56   19.40
   2  15   1  317.87   15.80
   2  15   1  342.67   19.00
   2  15   1  336.37   16.30
  -2  15  -1  341.37   17.60
   3 -15   1  126.49   11.10
  -3 -15  -1  130.99   12.30
   3 -15   1  124.89   12.50
  -3 -15  -1  111.59   13.00
  -3 -15  -1  105.79   12.80
   3  15   1  116.49   10.40
   3  15   1  108.29   12.30
  -3  15  -1  113.39   12.10
   3  15   1  113.89   11.10
   3  15   1  103.89   12.00
   4 -15   1  788.12   27.10
  -4 -15  -1  719.93   30.40
   4 -15   1  793.12   30.80
   4  15   1  761.62   30.70
  -4  15  -1  784.72   29.50
   4  15   1  792.32   28.80
   4  15   1  793.12   26.30
   5 -15   1   28.50    6.60
   5 -15   1   36.90    9.40
  -5 -15  -1   34.70    9.60
   5  15   1   39.30    9.20
  -5  15  -1   21.30    8.00
   5  15   1   46.00    9.00
   6 -15   1  184.68   12.40
   6 -15   1  196.68   16.90
  -6 -15  -1  189.88   16.10
   6  15   1  198.28   15.80
   6  15   1  162.58   15.90
  -6  15  -1  194.08   15.30
   7 -15   1   54.89   12.10
  -7 -15  -1   67.99   11.70
   7 -15   1   77.69    8.50
   7  15   1   70.99   12.20
  -7  15  -1   69.59   11.20
   7  15   1   63.99   11.50
   8 -15   1   21.10    9.70
  -8 -15  -1    8.50    9.20
   8 -15   1   14.70    5.90
   8  15   1   12.90    9.80
   8  15   1   10.80    8.80
  -8  15  -1   15.70    9.90
  -8  15  -1    7.00    7.70
  -9 -15  -1   83.69   13.80
   9 -15   1   85.39    8.90
   9 -15   1   50.59   16.70
   9  15   1   52.89   12.40
  -9  15  -1   74.99   11.80
  -9  15  -1   98.69   15.10
   9  15   1  102.29   14.30
 -10 -15  -1   55.19   13.00
  10 -15   1   50.39    7.80
 -10  15  -1   71.59   12.00
  10  15   1   67.09   12.80
  10  15   1   59.99   12.10
 -10  15  -1   53.29   13.40
  10  15   1   44.40   12.40
  -9 -16   1   17.00    9.40
   9 -16  -1    2.90    6.60
   9 -16  -1   -1.90   11.10
  -9 -16   1    1.00   10.00
  -9  16   1   13.40    9.40
   9  16  -1   12.20    9.60
   9  16  -1    6.00   11.20
  -9  16   1    6.50   11.40
   8 -16  -1  114.89   17.10
   8 -16  -1   95.19   10.50
  -8 -16   1  101.19   12.90
  -8 -16   1   69.49   12.90
  -8  16   1   82.09   12.40
  -8  16   1  107.49   15.30
   8  16  -1   82.99   13.70
   8  16  -1   95.39   13.60
   7 -16  -1   58.69   13.50
   7 -16  -1   78.69    9.80
  -7 -16   1   48.60   11.50
  -7  16   1   80.49   13.70
   7  16  -1   50.09   11.60
  -7  16   1   69.09   11.40
   7  16  -1   78.39   12.70
   6 -16  -1  169.88   13.10
   6 -16  -1  176.88   18.30
  -6 -16   1  148.99   15.20
   6  16  -1  150.38   15.20
  -6  16   1  155.78   14.70
  -6  16   1  149.99   15.90
   6  16  -1  170.58   15.60
  -5 -16   1   71.79   11.30
   5 -16  -1   65.79    9.10
   5 -16  -1   58.39   12.10
   5  16  -1   75.89   11.70
  -5  16   1   70.19   10.60
  -5  16   1   74.09   11.70
   5  16  -1   81.29   12.20
  -4 -16   1   99.09   12.20
   4 -16  -1  124.39   14.90
   4 -16  -1  121.69   11.60
  -4  16   1  123.39   13.00
   4  16  -1  128.49   13.30
  -4  16   1  116.59   13.90
   4  16  -1  118.89   13.30
   3 -16  -1   -0.90    5.90
  -3 -16   1   10.80    6.50
   3 -16  -1   14.60    8.70
  -3 -16   1    3.30    7.20
   3  16  -1   -1.60    6.70
   3  16  -1   -0.90    7.30
  -3  16   1    2.20    7.30
  -3  16   1    7.20    7.90
   3  16  -1   -1.40    5.30
  -2 -16   1   -8.00    6.90
   2 -16  -1   -6.40    5.40
  -2 -16   1   -7.00    5.90
   2 -16  -1   -5.10    7.70
   2  16  -1    2.60    8.00
  -2  16   1   -7.90    7.20
   2  16  -1   -0.30    5.80
   2  16  -1    4.30    7.10
  -2  16   1    9.10    7.40
   1 -16  -1   31.20    9.40
   1 -16  -1   21.20    7.40
   1 -16  -1   18.50    9.00
  -1 -16   1   29.20    8.70
  -1 -16   1   36.40    8.40
   1  16  -1   39.80    8.30
  -1  16   1   38.10    8.70
  -1  16   1   32.80    8.50
   1  16  -1   37.30    8.90
   0 -16  -1  111.89   11.50
   0 -16   1  118.79   12.80
   0 -16  -1   99.59   12.60
   0 -16  -1   92.79   12.30
   0 -16   1  118.29   12.50
   0 -16   1  104.09   10.80
   0  16   1   93.29   12.10
   0  16   1  102.79   11.10
   0  16  -1  101.79   11.90
  -1 -16  -1   99.19   12.90
   1 -16   1   66.89   10.40
  -1 -16  -1   85.89   10.50
   1 -16   1   80.89    9.80
   1 -16   1   73.49   11.20
  -1  16  -1   80.49   11.30
   1  16   1   74.19    9.80
   1  16   1   89.69   11.40
   1  16   1   74.19    8.70
   2 -16   1   99.69   11.90
  -2 -16  -1   86.69   10.60
   2 -16   1   74.19    9.50
  -2 -16  -1   89.29   12.50
  -2  16  -1  135.89   13.30
   2  16   1   90.89   10.10
   2  16   1   98.69   10.30
   2  16   1  111.99   13.00
  -3 -16  -1   16.20    6.90
   3 -16   1   34.40    7.40
   3 -16   1   24.20    8.40
  -3 -16  -1   11.70    8.50
   3  16   1   24.70    8.70
   3  16   1   26.70    7.60
   3  16   1   28.40    7.10
  -3  16  -1   12.40    7.50
  -4 -16  -1   -0.80    8.20
   4 -16   1    0.50    7.30
   4 -16   1    8.00    5.60
   4  16   1   -5.80    7.20
  -4  16  -1   -5.90    7.30
   4  16   1   -1.30    6.10
   5 -16   1    4.80    5.70
   5 -16   1   27.00    9.50
  -5 -16  -1    0.90    8.40
   5  16   1    8.10    7.40
  -5  16  -1    0.80    7.40
   5  16   1   10.00    9.00
  -6 -16  -1  167.38   16.40
   6 -16   1  129.09   11.40
   6 -16   1  145.89   15.50
  -6  16  -1  169.78   15.30
   6  16   1  131.69   14.20
   6  16   1  135.59   15.20
   7 -16   1   43.80   11.50
   7 -16   1   33.20    7.40
  -7 -16  -1   39.70   11.50
  -7  16  -1   24.60   11.10
   7  16   1   39.10   11.00
   7  16   1   35.40   10.70
  -7  16  -1   16.30    8.60
   8 -16   1   29.80    7.30
  -8 -16  -1   43.20   12.20
  -8  16  -1   34.30   11.20
  -8  16  -1   37.30   10.20
   8  16   1   18.80   10.60
   8  16   1   28.00   10.60
   9 -16   1   75.19    9.20
  -9 -16  -1   44.00   12.80
  -9  16  -1   56.89   12.50
   9  16   1   74.89   13.60
   9  16   1   77.99   13.40
  -9  16  -1   58.29   11.90
   8 -17  -1   91.59   11.00
  -8 -17   1   63.19   13.10
   8  17  -1   61.19   12.90
  -8  17   1   79.89   13.30
  -8  17   1   70.49   13.30
   8  17  -1  114.69   16.10
  -7 -17   1  247.98   20.10
   7 -17  -1  246.48   23.10
   7 -17  -1  281.77   17.10
  -7  17   1  260.87   19.10
  -7  17   1  264.17   20.50
   7  17  -1  280.37   21.30
   7  17  -1  293.37   21.40
   6 -17  -1   38.80   11.90
  -6 -17   1   33.70   10.70
   6 -17  -1   31.80    8.20
  -6  17   1   48.60   12.30
  -6  17   1   38.30   10.20
   6  17  -1   29.20    9.90
   6  17  -1   30.80   10.60
  -5 -17   1    8.20    8.80
   5 -17  -1   57.79   12.60
   5 -17  -1   14.90    7.10
  -5  17   1   15.50    9.10
   5  17  -1   34.20   10.00
   5  17  -1   19.70    9.20
  -5  17   1   11.70    9.90
  -4 -17   1   -0.20    8.00
   4 -17  -1    5.50    9.30
   4 -17  -1   13.30    6.70
  -4  17   1  -14.70    7.00
   4  17  -1  -14.60    6.90
   4  17  -1    2.40    8.50
  -4  17   1   -0.10    8.80
  -3 -17   1   15.00    8.50
   3 -17  -1    4.00    8.60
  -3 -17   1    2.80    7.30
   3 -17  -1    3.70    6.50
  -3  17   1   -1.40    7.50
   3  17  -1   -4.20    5.60
   3  17  -1   14.50    8.40
   3  17  -1   17.60    8.20
  -3  17   1    2.10    8.60
  -2 -17   1   11.20    8.70
   2 -17  -1   11.10    9.10
  -2 -17   1    4.10    6.50
   2 -17  -1    5.60    6.20
  -2  17   1   -2.10    7.90
   2  17  -1    0.70    6.20
  -2  17   1    6.00    8.00
   2  17  -1  -11.70    7.90
   2  17  -1    6.00    7.40
  -1 -17   1    0.10    7.60
   1 -17  -1    2.40    8.70
   1 -17  -1    6.20    6.20
  -1 -17   1    6.00    6.80
   1 -17  -1    0.30    8.60
   1  17  -1   -2.90    5.90
  -1  17   1    2.90    7.10
  -1  17   1   -1.10    7.00
   1  17  -1    2.30    7.00
   1  17  -1    2.70    7.60
   0 -17  -1   46.90    9.10
   0 -17   1   39.20    9.80
   0 -17  -1   28.10    9.60
   0 -17   1   55.79   10.30
   0 -17  -1   43.70   10.70
   0 -17   1   35.20    8.30
   0  17  -1   31.00    8.20
   0  17  -1   39.30   10.20
   0  17   1   29.30    9.20
   0  17   1   31.70    8.70
   1 -17   1   53.89   10.50
   1 -17   1   46.00    8.80
  -1 -17  -1   45.60    9.10
   1 -17   1   56.99   10.50
  -1 -17  -1   53.89   11.10
  -1 -17  -1   54.79   11.40
   1  17   1   49.30    9.30
  -1  17  -1   48.50    9.60
   1  17   1   34.10   10.30
  -1  17  -1   51.19    9.90
   2 -17   1   90.39   12.40
  -2 -17  -1  102.39   13.90
  -2 -17  -1  109.99   12.10
   2 -17   1   98.29   11.00
  -2  17  -1   83.39   12.30
   2  17   1   93.89   13.10
   2  17   1   93.49   10.80
  -3 -17  -1  444.86   27.70
   3 -17   1  458.35   24.00
   3 -17   1  471.75   21.70
  -3 -17  -1  494.45   26.00
  -3  17  -1  463.75   23.90
   3  17   1  483.05   25.10
   3  17   1  518.65   21.30
   3  17   1  482.05   22.00
  -4 -17  -1  122.49   15.10
   4 -17   1  130.19   12.20
   4 -17   1  133.29   14.90
   4  17   1  157.08   13.70
  -4  17  -1  166.58   15.30
   4  17   1  145.09   15.60
   5 -17   1  165.38   13.60
   5 -17   1  188.38   17.60
  -5 -17  -1  162.68   16.70
  -5  17  -1  188.78   16.90
   5  17   1  186.88   16.00
   5  17   1  178.48   17.10
   6 -17   1  118.59   15.20
   6 -17   1  111.39   11.20
  -6 -17  -1   99.59   14.00
   6  17   1  114.09   13.70
   6  17   1   96.89   15.00
  -6  17  -1  109.59   15.00
  -6  17  -1   95.79   12.90
   7 -17   1  140.19   11.90
  -7 -17  -1  139.49   16.50
   7  17   1  127.89   16.10
  -7  17  -1  146.19   15.50
   7  17   1  146.89   16.30
  -7  17  -1  149.19   17.20
   8 -17   1   -5.40    5.80
  -8 -17  -1   -3.90   10.50
  -8  17  -1   -1.50    8.40
   8  17   1   -2.70   10.00
  -8  17  -1   12.40   10.80
   8  17   1   -3.20    9.40
   7 -18  -1  105.39   12.30
   7 -18  -1   88.49   16.70
  -7 -18   1  116.99   15.20
  -7  18   1  122.69   14.90
  -7  18   1  134.09   17.40
   7  18  -1  120.69   16.40
   7  18  -1  116.19   16.00
   6 -18  -1   30.10    8.50
  -6 -18   1   29.40   10.90
   6 -18  -1   25.60   12.50
  -6  18   1   31.50   10.70
   6  18  -1   44.70   11.70
  -6  18   1   16.30   11.50
   6  18  -1   23.30   10.60
  -5 -18   1  199.58   18.40
   5 -18  -1  176.98   15.10
   5 -18  -1  147.49   17.90
   5  18  -1  195.18   18.20
  -5  18   1  210.48   19.20
  -5  18   1  179.48   17.00
   5  18  -1  179.08   17.10
   4 -18  -1   -6.50    9.70
   4 -18  -1    7.80    7.60
  -4 -18   1   15.70    9.50
  -4  18   1    5.00    9.00
   4  18  -1   14.40    9.00
  -4  18   1   -0.70    9.50
   4  18  -1   12.80    8.70
   3 -18  -1    1.40    6.80
  -3 -18   1   21.90    9.70
   3 -18  -1   -2.10    9.10
   3  18  -1    8.50    7.90
  -3  18   1    1.80    8.90
   3  18  -1  -24.40    8.00
  -3  18   1   10.40    9.40
   2 -18  -1    0.30    7.10
  -2 -18   1    2.80    8.90
   2 -18  -1   -4.90    8.80
  -2 -18   1   12.70    7.60
  -2  18   1    3.10    8.90
  -2  18   1    6.40    7.90
   2  18  -1    4.60    9.00
   2  18  -1    4.70    7.90
   2  18  -1    5.20    7.00
   1 -18  -1  133.49   13.20
  -1 -18   1  115.99   14.20
   1 -18  -1  115.29   14.70
   1 -18  -1   97.79   14.10
  -1 -18   1  122.49   14.20
  -1 -18   1  152.18   14.30
  -1  18   1  115.89   14.40
   1  18  -1   85.49   11.40
  -1  18   1   88.89   12.50
   1  18  -1  108.19   18.20
   1  18  -1   96.09   13.30
   0 -18   1   20.10    9.10
   0 -18   1   24.90    9.40
   0 -18  -1   44.80   11.20
   0 -18  -1   19.50    8.20
   0 -18   1   17.80    8.30
   0 -18  -1   32.90   10.60
   0  18  -1   13.50    8.10
   0  18   1    5.20    7.80
   0  18   1   22.00    9.50
   0  18  -1   18.40    9.80
   1 -18   1  208.38   16.30
   1 -18   1  197.48   17.30
   1 -18   1  229.28   18.10
  -1 -18  -1  206.78   18.60
  -1 -18  -1  188.98   15.70
  -1 -18  -1  227.38   19.00
   1  18   1  177.88   16.40
  -1  18  -1  177.98   15.60
  -1  18  -1  196.78   17.20
   1  18   1  190.58   15.60
   2 -18   1    0.30    6.60
  -2 -18  -1   -1.00    9.60
  -2 -18  -1    0.80    7.30
   2 -18   1    1.00    8.00
  -2  18  -1   -4.60    7.60
   2  18   1    2.70    8.60
  -2  18  -1    5.10    9.10
   2  18   1    4.50    7.10
   3 -18   1   23.20    9.80
  -3 -18  -1   26.90   10.90
   3 -18   1   34.80    8.40
  -3  18  -1   12.20    9.00
  -3  18  -1   28.00    9.40
   3  18   1    1.00    9.70
   3  18   1   24.20   11.10
   4 -18   1   -1.40    6.70
   4 -18   1    0.80    9.00
  -4 -18  -1   11.90   10.20
  -4  18  -1   -8.20    8.10
  -4  18  -1   10.10    9.20
   4  18   1   -1.50    7.40
   4  18   1    6.00    9.70
   5 -18   1    7.00    9.30
   5 -18   1    5.30    7.00
  -5 -18  -1   -2.60   10.20
  -5  18  -1    1.90    9.30
   5  18   1   25.50   10.20
  -5  18  -1    8.60   10.10
   5  18   1   25.80    9.70
   6 -18   1    6.20    6.60
  -6 -18  -1   12.40   11.00
  -6  18  -1  -16.50    8.40
   6  18   1   15.10    9.80
   6  18   1   15.30   10.40
  -6  18  -1   -8.30    9.80
   7 -18   1  135.59   12.90
  -7 -18  -1  143.79   17.40
   7  18   1  145.99   17.40
   7  18   1  143.89   16.60
  -7  18  -1  112.69   16.20
  -7  18  -1  129.89   16.30
   6 -19  -1   63.19   11.60
   6 -19  -1   90.29   16.80
  -6 -19   1   52.09   13.10
  -6  19   1   45.40   11.80
   6  19  -1   60.99   12.90
   6  19  -1   85.69   13.80
  -6  19   1   62.69   14.20
   5 -19  -1    3.70   10.80
  -5 -19   1   -2.70   10.00
   5 -19  -1   -0.90    7.20
  -5  19   1    4.40   11.10
   5  19  -1   -2.90    9.10
  -5  19   1    4.10    9.90
   5  19  -1   -9.70    8.90
   4 -19  -1   39.60   12.50
   4 -19  -1   42.60   10.20
  -4 -19   1   46.20   12.20
  -4  19   1   46.80   11.60
   4  19  -1   43.70   10.70
  -4  19   1   53.99   13.00
   4  19  -1   40.30   11.60
   3 -19  -1   10.00   11.40
  -3 -19   1   16.00   10.10
   3 -19  -1    6.80    8.20
  -3  19   1   17.80   10.10
  -3  19   1   -8.30    9.80
   3  19  -1   26.70   10.90
   3  19  -1   -5.80    7.80
   2 -19  -1  256.97   21.60
  -2 -19   1  253.97   19.50
   2 -19  -1  300.47   19.70
  -2 -19   1  264.87   20.90
  -2  19   1  284.57   21.10
  -2  19   1  287.97   20.30
   2  19  -1  272.97   17.90
   2  19  -1  260.57   20.90
   1 -19  -1    9.50   10.90
   1 -19  -1    0.10    7.60
  -1 -19   1    8.40    9.30
  -1 -19   1    6.20    9.20
  -1 -19   1    7.10    8.30
  -1  19   1    9.60    9.00
  -1  19   1    3.00   10.40
   1  19  -1   17.10    8.50
   1  19  -1    0.20    9.60
   0 -19   1   95.79   12.50
   0 -19   1   84.29   13.40
   0 -19  -1   97.89   15.50
   0 -19  -1  117.19   15.50
   0 -19  -1   98.69   12.80
   0 -19   1  108.99   14.80
   0  19  -1  103.09   13.70
   0  19   1   93.19   14.20
   0  19  -1  102.29   13.10
   0  19   1   93.39   12.60
   1 -19   1   76.59   11.30
   1 -19   1   78.19   13.10
  -1 -19  -1   64.29   11.50
  -1 -19  -1   62.59   13.30
  -1 -19  -1   83.19   14.30
   1  19   1   72.09   11.60
  -1  19  -1   66.69   11.70
  -1  19  -1   67.59   13.10
   1  19   1   81.29   13.60
  -2 -19  -1   -1.30   10.10
  -2 -19  -1   20.30   11.10
   2 -19   1   27.40   10.60
  -2 -19  -1   20.30   10.10
   2 -19   1   22.80    8.70
  -2  19  -1    9.10   10.30
   2  19   1   10.00    8.10
   2  19   1   15.00   10.10
  -2  19  -1   19.60   10.00
   3 -19   1  411.76   22.00
  -3 -19  -1  437.76   26.30
   3 -19   1  370.26   24.00
   3  19   1  368.66   25.90
  -3  19  -1  406.46   24.20
  -3  19  -1  411.76   24.40
   4 -19   1   21.10   11.40
   4 -19   1    8.70    7.80
  -4 -19  -1   42.70   12.50
  -4  19  -1   22.50   10.60
   4  19   1   18.60   10.70
  -4  19  -1   38.10   12.00
  -5 -19  -1   65.99   14.80
   5 -19   1   98.19   12.00
  -5  19  -1  104.99   14.30
  -5  19  -1   87.29   14.90
   5  19   1  101.19   15.50
   6 -19   1   19.50    8.20
  -6 -19  -1    8.20   10.90
   6  19   1  -12.10    8.70
  -6  19  -1  -30.20    8.50
   6  19   1   18.00   11.00
  -6  19  -1   -6.40   11.20
   4 -20  -1    2.00   11.40
   4 -20  -1  -12.40    7.80
  -4 -20   1    3.60   10.30
   4  20  -1    9.30   11.20
  -4  20   1  -18.50    9.50
  -4  20   1   -1.00   10.80
   3 -20  -1    9.30    8.40
  -3 -20   1   11.20   10.50
   3 -20  -1    2.00   11.40
  -3  20   1    1.40    9.30
  -3  20   1   -1.00    9.30
   3  20  -1    3.30   10.40
   2 -20  -1   -1.90    8.20
  -2 -20   1    7.30   10.80
   2 -20  -1    6.90   11.20
  -2 -20   1   17.50   10.40
   2  20  -1    5.00   10.80
  -2  20   1   16.40   10.70
  -2  20   1   -1.30    9.30
   1 -20  -1  106.69   16.30
  -1 -20   1   88.59   14.10
  -1 -20   1   86.89   13.00
  -1 -20   1  101.89   14.60
   1 -20  -1  101.29   13.60
   1  20  -1   69.79   11.70
  -1  20   1   82.89   14.70
  -1  20   1   66.39   12.50
   1  20  -1   89.19   15.30
   0 -20   1   31.00   11.60
   0 -20  -1   56.09   13.60
   0 -20  -1   33.60   12.80
   0 -20   1   64.89   12.70
   0 -20  -1   56.49   12.10
   0 -20   1   62.79   11.90
   0  20   1   41.70   13.10
   0  20  -1   52.59   11.20
   0  20   1   33.70   10.60
   0  20  -1   61.19   13.50
  -1 -20  -1    4.40    9.20
  -1 -20  -1   13.20   11.30
  -1 -20  -1    5.10   10.70
   1 -20   1    3.10    8.60
   1 -20   1  -14.30   10.00
   1  20   1    4.40    8.80
  -1  20  -1   16.50   10.10
   1  20   1    2.10    9.50
  -1  20  -1    8.50   10.80
  -2 -20  -1  188.18   19.00
   2 -20   1  157.28   15.70
   2 -20   1  175.08   18.00
  -2 -20  -1  135.29   17.20
  -2  20  -1  176.18   18.10
   2  20   1  149.59   17.20
   2  20   1  124.29   16.90
  -2  20  -1  159.98   17.70
   3 -20   1  -15.20    7.30
  -3 -20  -1   17.30   12.00
  -3  20  -1   12.30   10.50
  -3  20  -1    6.90   11.10
   3  20   1    2.80   11.20
   4 -20   1    3.70    8.30
  -4 -20  -1   11.70   11.50
  -4  20  -1  -18.40    8.90
   4  20   1    4.00   11.00
  -4  20  -1   -8.80   10.40
 -14   0   2  -10.70    6.60
 -14   0   2    5.60    8.90
  14   0  -2  -16.80   10.50
  14   0  -2   -2.70    9.40
  14   0  -2    4.60    6.40
 -13   0   2    0.30    6.00
 -13   0   2    0.50    7.60
  13   0  -2   -1.90    5.20
  13   0  -2  -14.40    9.80
  13   0  -2    4.70    8.30
 -12   0   2    6.10    6.00
  12   0  -2   -0.60    6.90
  12   0  -2    8.50    5.10
 -12   0   2    9.30    7.20
  12   0  -2    7.70    9.80
  11   0  -2    7.10    6.50
 -11   0   2    0.80    5.00
  11   0  -2   -4.90    4.10
  11   0  -2    2.80    7.80
 -11   0   2   11.70    6.70
  10   0  -2   20.30    4.90
  10   0  -2   27.30    8.30
 -10   0   2   22.30    4.00
 -10   0   2   25.10    7.30
  10   0  -2   19.50    4.60
 -10   0   2   18.00    5.70
  10   0  -2   20.80    4.20
  10   0  -2   24.50    7.00
   9   0  -2    0.10    4.90
   9   0  -2   -1.20    5.70
  -9   0   2    1.40    3.10
   9   0  -2    0.40    2.80
   9   0  -2   -1.70    2.70
  -9   0   2    3.60    4.70
  -9   0   2   -0.60    3.30
  -9   0   2   -2.30    2.70
   9   0  -2   -1.80    3.10
  -9   0   2   -0.20    5.00
   9   0  -2    1.90    3.30
   8   0  -2  614.44   22.30
   8   0  -2  659.63   19.40
   8   0  -2  616.54   19.90
   8   0  -2  631.84   24.30
  -8   0   2  638.44   19.40
  -8   0   2  637.84   18.90
   8   0  -2  637.04   25.80
  -8   0   2  620.84   21.00
   8   0  -2  638.04   20.00
   8   0  -2  647.54   19.50
   8   0  -2  626.04   19.40
   7   0  -2   -0.20    2.40
   7   0  -2   -5.10    4.30
   7   0  -2   -1.70    4.30
   7   0  -2   -1.10    2.00
   7   0  -2    0.60    3.50
  -7   0   2    1.70    2.40
  -7   0   2    1.70    3.10
  -7   0   2   -0.50    2.20
   7   0  -2   -1.00    2.60
   7   0  -2   -0.60    2.40
   7   0  -2    0.60    2.40
  -6   0   2  854.71   23.10
   6   0  -2  841.62   23.80
   6   0  -2  855.41   23.20
  -6   0   2  840.12   24.50
   6   0  -2  845.42   28.30
   6   0  -2  849.81   27.20
   6   0  -2  821.42   24.00
  -6   0   2  863.01   24.90
   6   0  -2  854.91   24.20
  -6   0   2  875.01   23.80
   6   0  -2  812.42   25.50
   6   0  -2  834.82   22.80
  -5   0   2   -2.50    2.50
  -5   0   2    0.10    2.00
   5   0  -2    2.00    2.30
  -5   0   2    0.70    2.10
   5   0  -2   -0.70    1.70
   5   0  -2    2.60    2.20
   5   0  -2   -1.80    4.20
  -5   0   2   -1.70    2.20
   5   0  -2    0.00    1.70
   5   0  -2   -3.10    2.10
   5   0  -2    3.50    2.80
  -4   0   2 2996.30   77.29
   4   0  -2 3063.89   77.19
   4   0  -2 3073.59   79.89
  -4   0   2 3211.48   76.19
  -4   0   2 3171.38   77.29
   4   0  -2 3088.09   75.99
   4   0  -2 3092.29   77.49
   4   0  -2 3087.49   76.59
   4   0  -2 3166.68   77.09
  -4   0   2 3190.38   76.89
   4   0  -2 3147.49   75.09
   4   0  -2 3049.59   79.69
  -3   0   2   -0.60    1.70
   3   0  -2   -0.80    0.80
   3   0  -2    3.60    1.90
   3   0  -2    3.30    2.60
   3   0  -2    1.80    1.70
   3   0  -2    1.90    1.90
   3   0  -2   -1.00    1.30
   3   0  -2    0.50    1.60
  -3   0   2    1.30    1.50
   3   0  -2    1.00    3.00
  -3   0   2    0.30    1.50
   2   0  -2 1446.06   38.10
  -2   0   2 1465.35   37.50
  -2   0   2 1496.85   36.50
  -2   0   2 1480.85   36.20
   2   0  -2 1446.76   38.40
   2   0  -2 1434.26   36.70
   2   0  -2 1455.55   37.40
  -2   0   2 1430.86   36.70
  -2   0   2 1473.05   37.10
  -1   0   2   -0.80    1.20
   1   0  -2   -1.50    1.20
  -1   0   2    0.30    0.80
  -1   0   2   -1.50    1.20
  -1   0   2    0.80    1.60
  -1   0   2   -0.10    1.80
   1   0  -2   -0.50    1.40
   1   0  -2    1.60    1.70
  -1   0   2    1.00    1.60
   1   0  -2   -0.70    1.70
   0   0  -2   60.49    2.70
   0   0   2   59.39    2.50
   0   0   2   54.49    2.80
   0   0   2   55.49    3.10
   0   0  -2   52.49    3.10
   0   0   2   54.69    3.40
   0   0   2   59.09    3.40
   0   0  -2   61.79    3.90
   1   0   2   -1.30    1.10
   1   0   2    0.60    0.70
   1   0   2    1.90    1.70
  -1   0  -2   -0.30    1.20
   1   0   2   -0.30    1.70
  -1   0  -2    1.10    1.00
   1   0   2    0.40    1.30
  -1   0  -2   -1.10    1.20
  -1   0  -2    0.20    1.40
   1   0   2    1.80    1.60
   2   0   2   45.70    2.80
  -2   0  -2   39.60    3.20
   2   0   2   43.80    3.70
  -2   0  -2   43.90    2.90
   2   0   2   41.50    3.30
   2   0   2   48.20    3.70
   2   0   2   43.50    3.00
  -2   0  -2   44.60    2.50
   2   0   2   44.10    2.60
  -3   0  -2   -1.70    1.40
   3   0   2   -4.70    1.90
   3   0   2    3.20    2.00
  -3   0  -2    0.70    1.30
  -3   0  -2   -1.20    1.50
   3   0   2    1.00    1.20
   3   0   2   -0.60    1.20
   3   0   2   -0.40    1.40
   3   0   2   -0.80    2.60
   3   0   2    0.10    1.20
   4   0   2   40.60    3.00
   4   0   2   44.30    3.80
  -4   0  -2   46.60    3.10
   4   0   2   46.90    3.40
   4   0   2   52.09    5.30
   4   0   2   38.60    4.80
  -4   0  -2   45.50    3.60
   4   0   2   55.39    5.10
  -4   0  -2   46.00    3.90
   4   0   2   39.70    2.90
  -4   0  -2   40.00    3.40
   5   0   2    2.40    3.10
   5   0   2    1.50    1.90
  -5   0  -2   -0.30    1.90
  -5   0  -2    0.60    1.80
  -5   0  -2   -0.30    2.00
   5   0   2   -2.40    1.50
   5   0   2    0.70    3.30
   5   0   2   -0.90    1.60
   5   0   2    1.30    1.60
   5   0   2    4.90    3.20
  -5   0  -2    4.20    2.80
   6   0   2 2715.73   71.99
   6   0   2 2762.22   71.29
   6   0   2 2798.52   68.59
   6   0   2 2786.92   67.89
  -6   0  -2 2846.22   68.79
   6   0   2 2806.02   72.29
  -6   0  -2 2741.03   69.89
  -6   0  -2 2742.33   68.19
   6   0   2 2733.83   67.59
  -6   0  -2 2705.93   68.39
   6   0   2 2693.63   68.09
   7   0   2    0.20    3.70
   7   0   2    1.60    2.10
   7   0   2   -0.70    1.90
   7   0   2   -1.10    2.00
  -7   0  -2   -2.40    2.20
   7   0   2   -0.10    4.30
   7   0   2    3.80    2.10
   7   0   2    2.50    4.30
  -7   0  -2    0.20    2.20
  -7   0  -2    0.50    3.30
  -7   0  -2   -1.20    2.10
   8   0   2  681.33   23.90
   8   0   2  669.43   19.70
   8   0   2  687.03   25.30
   8   0   2  677.83   19.70
  -8   0  -2  692.23   20.20
   8   0   2  700.83   19.90
  -8   0  -2  702.33   20.50
  -8   0  -2  723.23   20.40
   8   0   2  710.43   20.20
  -8   0  -2  669.53   22.50
   8   0   2  678.53   24.60
  -9   0  -2    4.90    2.90
   9   0   2    5.40    6.00
   9   0   2    1.90    3.00
  -9   0  -2   -0.30    2.80
   9   0   2   -0.10    2.60
   9   0   2    3.90    4.60
   9   0   2   -2.40    5.30
  -9   0  -2   -2.20    3.20
  -9   0  -2    3.80    4.60
   9   0   2    0.40    2.70
   9   0   2    1.80    2.40
 -10   0  -2  852.61   24.50
  10   0   2  855.11   24.90
  10   0   2  860.81   31.80
 -10   0  -2  863.51   25.60
 -10   0  -2  827.32   27.90
  10   0   2  840.92   29.10
  10   0   2  856.41   31.20
  10   0   2  857.81   24.30
 -11   0  -2    1.50    5.60
  11   0   2    5.70    8.70
  11   0   2   -0.70    7.00
  11   0   2   -6.90    3.70
 -11   0  -2   -6.50    3.70
  11   0   2   -2.50    5.80
 -11   0  -2    2.00    3.20
  11   0   2   -0.90    2.90
  12   0   2    2.40    6.70
  12   0   2   11.90    5.00
 -12   0  -2   19.50    7.30
  12   0   2    1.00    8.50
  12   0   2   16.10    9.30
  13   0   2   -5.40    8.90
  13   0   2   -1.80   11.60
  13   0   2    9.80    7.20
 -13   0  -2   -8.30    6.40
  13   0   2   -1.10    5.10
  14   0   2   27.70   14.20
  14   0   2   16.90   10.70
  14   0   2    8.20    6.10
 -14   0  -2    0.40    7.60
  14  -1  -2  207.58   20.40
  14  -1  -2  189.88   13.40
  14  -1  -2  210.38   19.00
 -14  -1   2  176.88   15.90
 -14  -1   2  184.08   14.40
 -14   1   2  210.28   15.50
 -14   1   2  167.28   16.70
  14   1  -2  192.08   20.60
  14   1  -2  189.48   18.80
  14   1  -2  200.58   14.40
 -13  -1   2   -1.50    6.20
 -13  -1   2   10.40    8.00
  13  -1  -2   12.30   11.50
  13  -1  -2    4.90    5.30
  13  -1  -2    4.70    8.50
  13   1  -2    3.30    8.70
  13   1  -2   13.30    6.00
 -13   1   2   -1.50    6.20
  13   1  -2   -9.10    9.90
 -13   1   2    9.80    8.10
  12  -1  -2   29.70   10.10
 -12  -1   2   49.80    8.00
  12  -1  -2   30.80    8.80
 -12  -1   2   49.30    9.40
  12  -1  -2   22.00    5.80
 -12   1   2   36.70    7.70
  12   1  -2   43.00   10.60
 -12   1   2   23.40    8.30
  12   1  -2   29.90    9.40
  12   1  -2   19.80    6.10
  11  -1  -2  106.99    8.30
  11  -1  -2   70.99   11.50
  11  -1  -2  101.19   11.20
 -11  -1   2   93.19   10.60
 -11  -1   2  104.99    9.70
  11   1  -2   96.99    8.60
 -11   1   2   98.59   11.70
  11   1  -2  110.39   14.00
  11   1  -2  101.79   11.70
 -11   1   2  118.79   10.50
  10  -1  -2   57.09    6.60
  10  -1  -2   32.90    8.90
  10  -1  -2   62.69    5.40
  10  -1  -2   58.19    8.80
 -10  -1   2   51.89    7.30
 -10  -1   2   67.49    9.20
 -10   1   2   57.19    4.90
 -10   1   2   45.70    8.60
 -10   1   2   51.49    7.40
  10   1  -2   53.29    6.40
  10   1  -2   51.89    6.50
  10   1  -2   56.29   10.20
  10   1  -2   40.10    8.60
 -10   1   2   56.29    8.80
   9  -1  -2   63.59    6.20
   9  -1  -2   56.59    5.20
  -9  -1   2   56.29    5.80
  -9  -1   2   51.49    6.80
   9  -1  -2   48.00    4.50
   9  -1  -2   66.19   10.50
  -9  -1   2   54.89    7.40
   9  -1  -2   56.09    5.70
  -9  -1   2   41.50    6.90
   9  -1  -2   44.90    9.90
   9  -1  -2   53.59    5.10
   9   1  -2   49.60    5.30
  -9   1   2   50.79    5.30
   9   1  -2   60.59    8.40
  -9   1   2   50.79    5.50
  -9   1   2   54.29    4.80
   9   1  -2   61.29    6.00
   9   1  -2   55.19    5.80
   9   1  -2   58.19    6.10
  -9   1   2   72.29    7.70
   9   1  -2   54.19    9.10
   8  -1  -2   89.69    5.90
   8  -1  -2   88.19    6.60
  -8  -1   2   93.19    5.60
  -8  -1   2   99.19    8.00
   8  -1  -2   99.29   10.30
   8  -1  -2  100.69    8.90
   8  -1  -2   87.09   10.50
  -8  -1   2   96.79    9.20
   8  -1  -2  105.59    6.40
  -8  -1   2  105.99    7.10
   8  -1  -2   99.49    6.10
  -8  -1   2  101.79    7.80
   8  -1  -2   97.49    6.50
   8   1  -2   85.49    6.60
  -8   1   2   81.99    7.70
   8   1  -2  100.79    9.10
   8   1  -2   89.69    7.00
   8   1  -2   98.79    7.30
  -8   1   2   99.39    6.50
  -8   1   2   95.49    5.90
  -8   1   2  105.19    6.70
   8   1  -2   95.09    6.60
   8   1  -2   88.69   10.20
   7  -1  -2   40.60    4.10
  -7  -1   2   39.00    5.20
   7  -1  -2   41.20    4.10
   7  -1  -2   40.70    7.60
  -7  -1   2   28.80    4.60
  -7  -1   2   39.30    5.90
   7  -1  -2   40.10    4.20
   7  -1  -2   33.80    6.40
   7  -1  -2   38.30    5.40
   7  -1  -2   44.90    4.30
   7  -1  -2   37.20    3.70
  -7  -1   2   41.20    4.60
  -7  -1   2   42.40    3.80
  -7   1   2   32.40    5.00
  -7   1   2   42.70    4.00
   7   1  -2   37.00    4.30
   7   1  -2   41.20    6.00
   7   1  -2   40.70    4.90
   7   1  -2   41.90    4.30
  -7   1   2   38.10    4.30
  -7   1   2   34.60    4.20
   7   1  -2   36.60    4.40
   7   1  -2   50.89    7.80
  -6  -1   2    0.90    2.70
  -6  -1   2    2.50    2.90
  -6  -1   2    0.80    2.30
  -6  -1   2   -0.40    1.90
   6  -1  -2    0.80    1.70
   6  -1  -2    0.80    2.10
   6  -1  -2    1.40    2.90
   6  -1  -2   -3.50    4.40
   6  -1  -2    2.40    2.20
   6  -1  -2    4.70    2.40
   6  -1  -2    6.60    4.50
   6  -1  -2    0.30    1.90
   6   1  -2    0.90    4.50
   6   1  -2   -2.40    2.30
   6   1  -2    0.90    2.20
  -6   1   2    2.90    2.40
   6   1  -2    2.50    2.40
   6   1  -2   -2.90    3.50
   6   1  -2    0.60    3.20
  -6   1   2    3.90    2.10
   6   1  -2    1.30    2.10
   6   1  -2    4.70    2.60
  -6   1   2   -0.70    2.30
  -6   1   2    3.90    3.30
   5  -1  -2   85.79    8.50
   5  -1  -2   77.39    5.10
   5  -1  -2   74.09    5.70
  -5  -1   2   93.79    5.80
   5  -1  -2   77.79    4.90
   5  -1  -2   80.49    4.40
   5  -1  -2   79.99    4.30
  -5  -1   2   81.79    6.10
  -5  -1   2   71.69    5.60
   5  -1  -2   80.79    5.00
  -5  -1   2   90.39    4.60
   5  -1  -2   76.59    8.00
   5   1  -2   86.09    7.70
   5   1  -2   87.89    4.60
  -5   1   2   83.59    6.20
   5   1  -2   81.89    5.00
   5   1  -2   70.69    7.50
   5   1  -2   81.79    5.80
   5   1  -2  101.49    6.80
   5   1  -2   88.19    5.70
  -5   1   2   76.99    5.30
  -5   1   2   81.59    5.40
  -5   1   2   79.19    4.90
   5   1  -2   86.99    5.70
   4  -1  -2 2200.28   54.29
   4  -1  -2 2163.28   56.89
   4  -1  -2 2060.89   53.89
  -4  -1   2 2149.88   54.39
  -4  -1   2 2230.88   52.99
   4  -1  -2 2123.99   53.29
  -4  -1   2 2156.78   54.29
   4  -1  -2 1995.40   57.09
  -4  -1   2 2101.99   55.09
   4  -1  -2 2198.68   52.89
   4  -1  -2 2194.08   52.49
   4  -1  -2 2124.39   53.79
  -4   1   2 2194.18   54.59
   4   1  -2 2159.88   52.59
   4   1  -2 2150.88   53.59
   4   1  -2 2108.19   56.89
   4   1  -2 2150.08   54.19
   4   1  -2 2177.28   57.29
   4   1  -2 2143.39   54.69
   4   1  -2 2162.58   55.19
  -4   1   2 2152.38   53.69
   4   1  -2 2113.09   54.79
  -4   1   2 2206.08   53.79
  -4   1   2 2118.09   54.09
  -3  -1   2    7.60    2.40
   3  -1  -2    6.60    1.80
  -3  -1   2    9.40    2.20
   3  -1  -2    9.90    2.10
  -3  -1   2   10.00    1.90
   3  -1  -2    4.90    1.90
  -3  -1   2    5.10    2.00
   3  -1  -2    6.90    3.50
   3  -1  -2    4.00    3.10
   3  -1  -2    6.80    1.90
   3  -1  -2    9.30    1.70
   3   1  -2    4.90    2.00
   3   1  -2    6.00    2.50
   3   1  -2    6.50    3.10
   3   1  -2    9.30    2.50
  -3   1   2    5.50    2.20
  -3   1   2    9.40    2.00
  -3   1   2    8.80    2.10
   3   1  -2    7.80    1.30
  -3   1   2    6.40    2.10
   3   1  -2    8.00    3.20
   3   1  -2    8.00    1.40
   2  -1  -2  248.28    9.70
   2  -1  -2  264.87    8.50
   2  -1  -2  271.37    8.00
   2  -1  -2  258.97    8.10
  -2  -1   2  253.37    9.20
  -2  -1   2  263.67    8.10
   2  -1  -2  251.67    9.90
  -2  -1   2  249.68    8.00
   2  -1  -2  261.87    8.90
   2  -1  -2  264.07    8.00
  -2  -1   2  258.17    8.80
   2   1  -2  243.08    9.50
  -2   1   2  261.87    8.50
   2   1  -2  269.17    8.70
   2   1  -2  252.77    9.70
  -2   1   2  263.97    8.40
   2   1  -2  249.97    9.20
  -2   1   2  266.27    6.80
   2   1  -2  261.87    9.20
  -2   1   2  265.97    8.80
   2   1  -2  268.97    7.00
  -1  -1   2   34.40    2.80
   1  -1  -2   34.70    3.10
   1  -1  -2   36.10    3.00
  -1  -1   2   30.70    2.90
  -1  -1   2   36.30    3.00
   1  -1  -2   36.70    3.30
  -1  -1   2   35.10    3.30
   1  -1  -2   29.80    2.50
  -1  -1   2   31.10    2.10
  -1  -1   2   35.60    2.60
  -1   1   2   30.80    2.40
  -1   1   2   30.90    2.20
   1   1  -2   37.00    3.90
  -1   1   2   35.60    2.90
   1   1  -2   23.90    2.50
   1   1  -2   35.80    3.30
  -1   1   2   23.50    2.40
   1   1  -2   39.50    3.30
  -1   1   2   29.50    3.00
   1   1  -2   33.30    2.90
   0  -1   2  653.43   16.00
   0  -1  -2  639.34   16.50
   0  -1   2  608.84   16.40
   0  -1  -2  634.84   16.60
   0  -1  -2  617.04   16.40
   0  -1   2  639.64   17.00
   0  -1  -2  622.14   17.30
   0  -1   2  605.44   17.20
   0  -1   2  606.64   16.20
   0  -1   2  622.34   16.90
   0   1  -2  602.24   16.50
   0   1   2  614.54   16.90
   0   1   2  614.14   16.30
   0   1  -2  631.44   17.20
   0   1   2  646.84   16.80
   0   1  -2  590.14   16.70
   0   1  -2  608.54   15.60
   0   1   2  635.14   16.50
  -1  -1  -2  298.17    9.00
   1  -1   2  294.77    9.60
   1  -1   2  288.17    9.50
   1  -1   2  295.17    9.20
   1  -1   2  312.77    8.30
   1  -1   2  293.17    9.50
  -1  -1  -2  325.27    8.60
  -1  -1  -2  300.07    9.20
   1  -1   2  312.67    8.50
  -1  -1  -2  295.57    9.70
   1  -1   2  287.97    8.90
   1   1   2  291.97    8.80
   1   1   2  293.17    9.20
   1   1   2  291.87    9.60
  -1   1  -2  289.27    9.20
   1   1   2  308.87    9.20
   1   1   2  285.37    9.50
  -1   1  -2  304.47    7.40
  -1   1  -2  284.77    8.80
   1   1   2  287.17    9.10
   1   1   2  303.67    9.10
  -2  -1  -2   12.50    2.30
   2  -1   2   11.40    1.90
  -2  -1  -2   16.70    2.20
   2  -1   2   13.00    1.40
  -2  -1  -2   13.00    1.80
   2  -1   2   13.20    1.70
  -2  -1  -2   13.80    2.30
   2  -1   2   16.20    1.60
   2  -1   2   20.10    2.90
  -2   1  -2   16.10    2.20
   2   1   2   15.40    2.40
   2   1   2   15.20    2.40
   2   1   2   12.50    2.70
  -2   1  -2   12.80    1.70
   2   1   2   10.20    1.80
   2   1   2   10.90    2.50
  -2   1  -2   14.80    1.60
   2   1   2   11.30    2.00
  -3  -1  -2    7.50    2.20
  -3  -1  -2    7.70    1.90
   3  -1   2    8.90    2.60
   3  -1   2    5.90    2.90
   3  -1   2    7.90    1.80
   3  -1   2   10.70    1.30
   3  -1   2    8.80    1.10
   3  -1   2    9.40    1.60
  -3  -1  -2    9.60    2.10
  -3  -1  -2    8.60    1.10
   3  -1   2   12.30    2.90
  -3   1  -2    8.10    1.40
   3   1   2   11.70    2.70
   3   1   2   11.60    2.20
   3   1   2    8.60    2.50
  -3   1  -2    9.60    1.90
  -3   1  -2    8.70    1.80
   3   1   2   10.00    1.90
   3   1   2    7.20    2.10
   3   1   2   11.90    2.00
   3   1   2    9.40    2.00
   4  -1   2  176.68    5.40
   4  -1   2  177.68    5.10
   4  -1   2  175.98    8.50
  -4  -1  -2  187.68    7.40
  -4  -1  -2  177.58    7.20
  -4  -1  -2  188.98    7.60
   4  -1   2  177.08    6.10
   4  -1   2  188.88    8.80
   4  -1   2  194.68    6.50
  -4  -1  -2  187.68    5.90
  -4   1  -2  180.58    7.10
   4   1   2  183.58    7.20
   4   1   2  193.18    7.60
   4   1   2  178.68    8.30
   4   1   2  177.48    6.80
   4   1   2  178.28    9.00
  -4   1  -2  183.78    6.60
  -4   1  -2  185.18    6.20
   4   1   2  184.18    6.80
   5  -1   2  148.39    8.50
  -5  -1  -2  167.98    6.10
  -5  -1  -2  165.08    7.40
   5  -1   2  162.28    5.30
   5  -1   2  165.28    9.10
   5  -1   2  165.18    6.10
   5  -1   2  153.48    4.90
  -5  -1  -2  170.38    7.70
   5  -1   2  153.98    5.80
  -5  -1  -2  162.88    7.10
   5   1   2  157.58    6.60
   5   1   2  169.58    6.60
   5   1   2  159.58    6.90
  -5   1  -2  160.98    6.20
   5   1   2  159.78    7.20
   5   1   2  160.18    9.00
   5   1   2  156.28    9.00
  -5   1  -2  176.38    7.70
  -5   1  -2  152.68    5.80
   5   1   2  160.38    8.60
   6  -1   2  540.55   14.40
   6  -1   2  506.65   13.80
  -6  -1  -2  500.25   15.90
   6  -1   2  500.95   18.20
   6  -1   2  496.75   13.50
  -6  -1  -2  508.25   16.50
  -6  -1  -2  523.75   16.10
   6  -1   2  479.75   14.00
  -6  -1  -2  535.95   14.80
   6  -1   2  514.75   18.30
  -6   1  -2  485.85   14.20
   6   1   2  505.95   15.90
   6   1   2  517.95   18.40
   6   1   2  494.05   14.90
   6   1   2  513.35   15.60
  -6   1  -2  502.15   16.50
   6   1   2  516.75   18.60
   6   1   2  492.55   17.70
   6   1   2  500.95   15.10
  -6   1  -2  531.85   14.70
  -6   1  -2  500.45   15.30
   7  -1   2   -0.20    3.50
  -7  -1  -2    1.10    3.40
  -7  -1  -2   -0.20    2.50
   7  -1   2    4.50    4.20
  -7  -1  -2    0.70    2.50
  -7  -1  -2    1.00    2.30
   7  -1   2    8.20    4.30
   7  -1   2    4.20    1.90
   7  -1   2    2.90    1.70
   7  -1   2    2.00    1.90
   7  -1   2    1.30    1.70
  -7   1  -2    4.90    2.70
   7   1   2    0.70    4.30
  -7   1  -2    4.90    1.90
   7   1   2    0.20    2.50
   7   1   2    1.20    4.30
   7   1   2    1.90    3.60
   7   1   2    1.30    2.40
   7   1   2    2.90    2.30
   7   1   2    0.90    2.20
  -7   1  -2    0.40    1.90
  -7   1  -2   -2.30    3.30
  -8  -1  -2    1.60    2.90
   8  -1   2   -1.20    1.90
   8  -1   2   -6.20    5.00
  -8  -1  -2    1.60    2.60
   8  -1   2    4.00    2.20
  -8  -1  -2   -0.50    3.70
   8  -1   2    0.60    2.10
   8  -1   2   -0.30    3.90
  -8  -1  -2   -4.30    2.60
   8  -1   2    3.10    5.10
   8  -1   2   -0.10    1.70
   8   1   2   -0.30    2.50
   8   1   2   -1.40    2.70
   8   1   2   -4.10    4.10
   8   1   2    2.50    2.80
  -8   1  -2    0.00    3.20
   8   1   2    1.50    2.60
  -8   1  -2   -3.20    3.60
  -8   1  -2   -0.40    2.10
  -8   1  -2    3.00    2.20
   8   1   2    1.90    5.70
   8   1   2    0.70    4.30
   9  -1   2   57.19    4.60
   9  -1   2   58.59    3.90
   9  -1   2   53.39    7.50
   9  -1   2   54.79    4.60
  -9  -1  -2   61.19    6.00
  -9  -1  -2   70.19    5.90
  -9  -1  -2   63.89    5.90
   9  -1   2   66.69    4.50
  -9  -1  -2   64.49    7.40
   9  -1   2   48.80    9.00
   9  -1   2   55.19    8.30
   9   1   2   59.19    9.10
  -9   1  -2   63.89    6.20
   9   1   2   55.49    5.30
   9   1   2   48.00    5.90
   9   1   2   62.09    9.20
   9   1   2   80.59    9.00
  -9   1  -2   62.99    7.30
  -9   1  -2   52.39    4.20
   9   1   2   71.19    6.10
   9   1   2   57.49    5.60
  -9   1  -2   58.29    4.60
  10  -1   2  201.78    8.90
  10  -1   2  177.58    8.60
  10  -1   2  202.38   15.50
  10  -1   2  207.18   14.90
  10  -1   2  173.68   12.90
 -10  -1  -2  212.18   10.00
 -10  -1  -2  185.58    9.50
 -10  -1  -2  195.08   12.20
  10   1   2  187.48   10.10
  10   1   2  187.98    9.70
  10   1   2  180.38   14.50
  10   1   2  156.98   13.70
 -10   1  -2  170.48   10.00
 -10   1  -2  197.18   12.70
  11  -1   2   59.19   10.70
  11  -1   2   55.89    5.80
  11  -1   2   68.69    9.60
 -11  -1  -2   60.09    8.50
  11  -1   2   46.80    9.60
  11   1   2   70.59    9.50
 -11   1  -2   48.20    6.50
  11   1   2   54.99   10.90
 -11   1  -2   56.29    8.50
  11   1   2   70.89   11.30
  11   1   2   62.09    6.80
  12  -1   2   87.99   13.80
  12  -1   2  120.79    9.00
  12  -1   2  110.99   13.60
  12  -1   2  141.79   12.80
 -12  -1  -2  131.79   11.90
  12   1   2  137.89   12.90
  12   1   2  125.19    9.80
 -12   1  -2  118.69   11.50
  12   1   2  132.09   15.50
  12   1   2  115.29   14.00
  13  -1   2   66.49   13.90
  13  -1   2   56.49    9.90
  13  -1   2   52.59    7.10
 -13  -1  -2   60.49   10.00
  13  -1   2   63.59   12.70
  13   1   2   46.90   13.00
  13   1   2   58.19   10.30
  13   1   2   71.49   13.20
  13   1   2   64.09    8.40
 -13   1  -2   73.19   10.10
  14  -1   2    1.50   13.50
  14  -1   2    6.20    6.00
 -14  -1  -2    3.50    8.20
  14  -1   2    4.70    9.20
 -14   1  -2   -3.40    7.40
  14   1   2   16.60   10.50
  14   1   2    7.10    6.90
  14   1   2    4.80   12.00
 -14  -2   2   -3.50    7.20
  14  -2  -2    5.20    5.80
  14  -2  -2   11.00    9.40
  14  -2  -2   15.90   12.30
 -14  -2   2    1.10    8.60
  14   2  -2   -4.60   10.30
  14   2  -2    8.30    6.90
  14   2  -2   15.90    9.80
 -14   2   2   -0.20    7.00
 -14   2   2    1.60    8.90
  13  -2  -2  228.28   17.20
 -13  -2   2  169.58   15.00
 -13  -2   2  181.38   13.70
  13  -2  -2  161.98   17.80
  13  -2  -2  163.08   11.60
 -13   2   2  177.68   14.10
  13   2  -2  173.88   18.70
  13   2  -2  168.48   17.50
  13   2  -2  186.88   13.50
 -13   2   2  205.28   16.80
  12  -2  -2   -4.60    9.10
 -12  -2   2    0.90    7.00
  12  -2  -2   -0.30    4.20
 -12  -2   2   -8.20    5.40
  12  -2  -2   -3.90    6.70
 -12   2   2   -1.50    5.80
 -12   2   2  -11.30    6.60
  12   2  -2   -3.60    9.30
  12   2  -2   -1.10    5.20
  11  -2  -2   95.29   11.20
 -11  -2   2  102.39   11.20
  11  -2  -2  122.59   14.60
 -11  -2   2   89.79    9.20
 -11   2   2   91.69    9.80
  11   2  -2   77.29   12.10
 -11   2   2   88.99   11.30
  11   2  -2   98.79   12.30
  11   2  -2   89.89    8.80
  10  -2  -2   38.40    9.60
  10  -2  -2   64.29    5.00
  10  -2  -2   51.89    6.40
  10  -2  -2   56.89    5.90
 -10  -2   2   66.49    7.80
  10  -2  -2   64.69    8.80
 -10  -2   2   68.49    9.00
  10  -2  -2   67.49   11.10
 -10   2   2   59.49    4.60
  10   2  -2   57.19    9.20
 -10   2   2   56.49    7.80
 -10   2   2   57.79    6.50
  10   2  -2   51.39    6.60
  10   2  -2   43.00   10.30
  -9  -2   2    5.20    4.60
   9  -2  -2    7.60    3.00
   9  -2  -2    3.20    4.70
  -9  -2   2   -2.30    4.70
  -9  -2   2    3.60    3.60
   9  -2  -2    3.10    3.30
   9  -2  -2    8.10    2.50
   9  -2  -2   -0.70    3.40
   9  -2  -2   12.90    6.90
   9  -2  -2    4.90    6.90
   9  -2  -2    4.10    2.60
   9   2  -2    3.00    3.60
   9   2  -2   -1.60    3.70
  -9   2   2   -1.50    3.60
  -9   2   2    7.50    4.70
   9   2  -2    6.20    6.30
  -9   2   2    3.20    2.40
  -9   2   2    4.90    2.80
   9   2  -2    0.30    3.30
   9   2  -2    3.30    3.90
   9   2  -2    0.70    5.50
   8  -2  -2  206.28   13.40
   8  -2  -2  157.78   13.30
   8  -2  -2  187.58    7.60
  -8  -2   2  185.28    6.80
   8  -2  -2  189.18    7.90
  -8  -2   2  177.08   10.50
   8  -2  -2  175.48    8.80
  -8  -2   2  189.78    9.60
   8  -2  -2  192.48    8.70
   8  -2  -2  217.68    8.20
  -8  -2   2  173.08   10.10
  -8  -2   2  182.78   11.40
   8   2  -2  190.18   10.10
   8   2  -2  189.68    9.10
   8   2  -2  176.18    9.40
   8   2  -2  194.58   12.80
  -8   2   2  198.78    7.70
  -8   2   2  188.08   10.80
   8   2  -2  190.08   12.00
   8   2  -2  212.18   10.20
  -8   2   2  208.28    9.70
  -8   2   2  184.98    8.10
   8   2  -2  195.18    9.80
   7  -2  -2  297.17   10.00
   7  -2  -2  289.27   14.20
   7  -2  -2  280.47   15.40
  -7  -2   2  300.87   13.10
  -7  -2   2  273.97   12.40
  -7  -2   2  280.37   11.80
   7  -2  -2  278.47    9.40
   7  -2  -2  270.67    9.80
   7  -2  -2  269.57   12.20
   7  -2  -2  285.17   10.10
  -7  -2   2  299.97    8.90
  -7  -2   2  292.47   11.60
   7  -2  -2  293.17   10.60
   7   2  -2  283.57   14.70
  -7   2   2  280.57   12.60
  -7   2   2  266.97   10.10
   7   2  -2  279.77   10.70
  -7   2   2  299.87    9.80
  -7   2   2  293.17   11.40
   7   2  -2  263.97   11.90
   7   2  -2  286.47   11.20
   7   2  -2  275.77   11.40
   7   2  -2  282.97   11.70
   7   2  -2  264.87   13.20
  -6  -2   2 1305.47   35.80
   6  -2  -2 1300.77   33.80
   6  -2  -2 1336.37   40.20
   6  -2  -2 1314.17   33.30
   6  -2  -2 1346.37   34.10
   6  -2  -2 1297.67   34.10
   6  -2  -2 1269.87   38.00
  -6  -2   2 1331.57   35.80
   6  -2  -2 1288.87   36.00
  -6  -2   2 1318.27   36.80
  -6  -2   2 1257.27   36.70
  -6  -2   2 1304.97   32.90
   6  -2  -2 1330.07   34.20
  -6   2   2 1345.37   36.40
   6   2  -2 1297.37   35.10
   6   2  -2 1312.47   37.40
   6   2  -2 1317.97   34.30
   6   2  -2 1273.07   38.50
   6   2  -2 1299.87   35.30
  -6   2   2 1305.57   35.20
   6   2  -2 1333.87   36.50
  -6   2   2 1269.07   34.30
  -6   2   2 1356.46   34.00
   6   2  -2 1303.57   36.30
   5  -2  -2  922.41   24.20
  -5  -2   2  948.31   26.40
   5  -2  -2  878.91   29.50
  -5  -2   2  923.61   26.80
  -5  -2   2  905.11   25.90
   5  -2  -2  948.51   24.60
   5  -2  -2  962.10   24.90
   5  -2  -2  892.21   24.90
   5  -2  -2  921.21   23.80
  -5  -2   2  889.41   23.70
   5  -2  -2  952.50   26.00
  -5  -2   2  927.11   27.20
   5  -2  -2  935.21   29.10
   5   2  -2  948.41   24.60
   5   2  -2  924.01   27.50
   5   2  -2  907.81   25.00
  -5   2   2  918.71   25.10
  -5   2   2  921.81   25.70
  -5   2   2  936.41   24.70
   5   2  -2  949.60   28.50
   5   2  -2  909.51   25.50
  -5   2   2  914.21   26.50
   5   2  -2  926.11   26.80
   5   2  -2  951.40   26.80
   4  -2  -2 2459.15   64.89
  -4  -2   2 2434.26   61.59
   4  -2  -2 2442.86   64.09
   4  -2  -2 2525.15   60.19
   4  -2  -2 2536.15   60.89
   4  -2  -2 2453.65   60.09
  -4  -2   2 2515.45   59.99
  -4  -2   2 2399.06   62.99
   4  -2  -2 2456.65   61.19
  -4  -2   2 2390.76   62.19
   4  -2  -2 2371.96   61.09
  -4  -2   2 2424.16   62.19
   4  -2  -2 2493.15   59.99
   4   2  -2 2457.35   64.39
   4   2  -2 2404.26   62.69
  -4   2   2 2514.45   60.89
   4   2  -2 2458.55   62.99
  -4   2   2 2425.66   61.19
   4   2  -2 2536.55   60.59
   4   2  -2 2410.26   62.69
   4   2  -2 2414.26   61.39
  -4   2   2 2526.35   61.59
  -3  -2   2  334.77   10.30
  -3  -2   2  333.17   11.80
   3  -2  -2  338.87   10.80
  -3  -2   2  347.97   10.80
   3  -2  -2  341.27   12.70
  -3  -2   2  333.47    9.70
   3  -2  -2  329.87    9.70
   3  -2  -2  341.77   10.40
   3  -2  -2  303.77   12.60
   3  -2  -2  339.27   10.00
  -3  -2   2  324.17   10.90
  -3  -2   2  340.67   11.40
   3  -2  -2  340.07    9.70
  -3   2   2  338.47    9.30
  -3   2   2  325.87   10.50
   3   2  -2  324.17   11.70
   3   2  -2  316.37   11.70
   3   2  -2  340.47    9.70
  -3   2   2  322.37   10.70
   3   2  -2  335.47   10.60
   3   2  -2  333.17   12.40
  -3   2   2  343.17   10.40
   2  -2  -2   14.90    3.10
  -2  -2   2   21.10    2.30
  -2  -2   2   27.80    2.60
   2  -2  -2   20.70    2.40
  -2  -2   2   30.10    2.80
  -2  -2   2   17.30    2.80
   2  -2  -2   17.70    2.00
  -2  -2   2   21.30    2.80
   2  -2  -2   17.00    2.50
   2  -2  -2   24.20    1.80
  -2  -2   2   22.00    2.50
   2  -2  -2   24.50    2.20
   2  -2  -2   21.10    3.40
   2   2  -2   23.10    1.90
  -2   2   2   24.10    1.90
  -2   2   2   21.10    2.40
   2   2  -2   21.60    3.00
   2   2  -2   16.70    2.20
   2   2  -2   26.50    4.00
  -2   2   2   20.30    2.80
  -2   2   2   17.40    2.40
   2   2  -2   20.30    3.00
   1  -2  -2    4.90    2.00
   1  -2  -2    8.00    1.70
  -1  -2   2   10.00    2.00
  -1  -2   2   10.20    2.50
  -1  -2   2    8.80    2.20
  -1  -2   2    6.30    1.70
   1  -2  -2    4.60    2.00
  -1  -2   2    7.60    1.90
  -1  -2   2    9.70    1.60
   1   2  -2    3.70    1.70
   1   2  -2    3.60    2.40
  -1   2   2   11.70    2.30
  -1   2   2    7.00    1.60
  -1   2   2    6.10    1.80
  -1   2   2   11.70    2.30
   1   2  -2    5.60    2.10
   1   2  -2    5.70    2.00
   1   2  -2    6.30    1.40
  -1   2   2   11.20    1.70
   0  -2  -2  321.97   10.60
   0  -2   2  336.17    8.40
   0  -2  -2  316.17    9.80
   0  -2   2  311.67   10.40
   0  -2   2  321.17    9.80
   0  -2   2  313.07   10.00
   0  -2   2  332.37    9.80
   0  -2  -2  329.67   10.10
   0  -2   2  340.27    9.50
   0   2   2  342.47   10.10
   0   2  -2  315.67   10.40
   0   2   2  330.07    9.80
   0   2   2  342.17    9.80
   0   2   2  345.97    8.90
   0   2  -2  322.07    9.50
   0   2  -2  305.67   10.00
   0   2   2  322.37   10.40
   1  -2   2 1339.67   31.80
   1  -2   2 1311.87   33.50
  -1  -2  -2 1282.67   33.10
  -1  -2  -2 1321.57   33.80
  -1  -2  -2 1298.67   34.20
   1  -2   2 1286.57   32.60
   1  -2   2 1394.16   33.00
   1  -2   2 1302.07   33.10
   1  -2   2 1338.07   32.60
  -1  -2  -2 1336.57   33.40
  -1   2  -2 1273.47   33.10
   1   2   2 1281.97   33.30
   1   2   2 1313.27   33.10
  -1   2  -2 1318.37   33.50
   1   2   2 1364.36   33.00
   1   2   2 1317.87   33.70
   1   2   2 1299.67   34.10
   1   2   2 1262.17   33.80
  -2  -2  -2   31.30    2.80
  -2  -2  -2   39.00    3.40
  -2  -2  -2   28.40    3.30
   2  -2   2   30.90    1.90
  -2  -2  -2   36.00    2.90
   2  -2   2   31.00    1.90
   2  -2   2   33.50    2.80
   2  -2   2   28.90    2.40
   2  -2   2   32.90    2.60
  -2  -2  -2   29.90    1.90
   2  -2   2   28.80    3.40
   2  -2   2   27.30    3.00
   2   2   2   20.00    2.50
   2   2   2   29.40    3.20
   2   2   2   37.40    3.90
  -2   2  -2   29.40    2.30
   2   2   2   35.60    2.90
   2   2   2   26.00    2.90
  -2   2  -2   30.60    2.60
   2   2   2   23.10    2.90
   3  -2   2  186.98    7.50
   3  -2   2  172.38    5.70
  -3  -2  -2  185.68    7.50
   3  -2   2  179.88    7.70
  -3  -2  -2  191.68    5.30
   3  -2   2  186.08    8.20
   3  -2   2  181.68    6.10
  -3  -2  -2  195.08    7.10
   3  -2   2  184.48    8.00
  -3  -2  -2  189.48    7.80
   3   2   2  162.98    7.50
   3   2   2  190.78    7.10
   3   2   2  167.58    8.30
   3   2   2  183.08    6.70
   3   2   2  180.58    7.40
  -3   2  -2  170.48    5.70
  -4  -2  -2   73.89    3.30
   4  -2   2   76.49    6.20
  -4  -2  -2   68.59    5.10
  -4  -2  -2   52.59    4.70
   4  -2   2   60.49    5.40
   4  -2   2   69.39    5.90
   4  -2   2   69.49    5.90
   4  -2   2   68.49    3.40
  -4  -2  -2   61.99    5.00
   4  -2   2   60.79    3.00
  -4   2  -2   58.49    2.90
   4   2   2   68.79    5.70
   4   2   2   65.19    6.20
   4   2   2   59.59    4.90
   4   2   2   68.99    5.30
   4   2   2   83.69    7.00
  -4   2  -2   66.49    3.60
   4   2   2   63.69    4.70
   4   2   2   63.39    4.40
   5  -2   2   74.49    6.90
  -5  -2  -2   59.59    5.10
   5  -2   2   61.29    5.90
   5  -2   2   64.99    3.10
   5  -2   2   59.59    2.80
  -5  -2  -2   66.89    5.40
  -5  -2  -2   63.99    3.70
   5  -2   2   75.29    6.40
  -5  -2  -2   55.19    4.90
   5  -2   2   72.49    6.60
   5   2   2   63.09    4.60
  -5   2  -2   63.79    2.80
   5   2   2   66.99    5.40
   5   2   2   58.69    4.60
   5   2   2   79.59    7.50
   5   2   2   75.09    6.40
   5   2   2   64.39    5.10
  -5   2  -2   58.89    3.20
   6  -2   2 1594.14   45.50
  -6  -2  -2 1698.63   43.90
  -6  -2  -2 1622.64   41.40
  -6  -2  -2 1663.33   43.70
  -6  -2  -2 1635.74   43.80
   6  -2   2 1620.74   45.80
   6  -2   2 1593.94   45.30
   6  -2   2 1674.03   44.90
   6   2   2 1639.84   42.60
   6   2   2 1655.13   45.70
   6   2   2 1672.33   43.90
   6   2   2 1693.03   46.40
   6   2   2 1652.03   43.40
   6   2   2 1658.93   42.70
   6   2   2 1606.34   44.80
   7  -2   2   87.99    8.20
  -7  -2  -2  101.69    5.50
   7  -2   2   96.89    9.20
  -7  -2  -2   94.59    7.40
  -7  -2  -2   84.69    6.80
   7  -2   2   84.99    7.60
  -7  -2  -2   99.49    6.90
   7   2   2   99.79    6.10
   7   2   2   91.29    6.70
   7   2   2   80.29    6.10
   7   2   2   91.19    6.20
  -7   2  -2   96.79    7.70
   7   2   2   89.49    8.80
   7   2   2   96.39    9.00
   7   2   2   92.59    7.90
   8  -2   2  467.75   13.10
  -8  -2  -2  481.35   16.90
   8  -2   2  471.25   19.50
   8  -2   2  470.65   19.20
  -8  -2  -2  477.05   16.50
  -8  -2  -2  476.55   14.70
   8  -2   2  447.06   12.70
  -8  -2  -2  476.45   17.30
   8  -2   2  429.26   18.10
   8   2   2  470.95   15.70
   8   2   2  440.66   19.20
   8   2   2  452.25   15.80
  -8   2  -2  458.45   15.80
   8   2   2  463.25   20.20
   8   2   2  459.65   18.30
  -8   2  -2  482.25   17.40
   8   2   2  440.46   16.30
   8   2   2  463.95   15.80
   9  -2   2   92.39    5.20
  -9  -2  -2  100.19    9.00
   9  -2   2  100.89   10.70
  -9  -2  -2   98.39    7.60
   9  -2   2   98.99    9.60
   9  -2   2  103.39    5.40
  -9  -2  -2   97.19    6.70
   9  -2   2  110.49   11.00
   9   2   2  104.99    9.90
   9   2   2   95.39    7.80
   9   2   2   87.49    9.50
   9   2   2   96.99    7.30
   9   2   2   91.99    7.50
  -9   2  -2   91.79    8.80
   9   2   2  118.49   12.50
  -9   2  -2   94.59    7.70
  10  -2   2  591.04   25.10
  10  -2   2  601.44   17.70
  10  -2   2  591.14   25.40
  10  -2   2  607.44   17.60
 -10  -2  -2  602.94   19.10
 -10  -2  -2  627.54   22.80
  10  -2   2  576.44   22.90
  10   2   2  610.04   20.60
 -10   2  -2  596.34   22.40
  10   2   2  581.24   25.50
 -10   2  -2  593.44   20.30
  10   2   2  624.04   24.00
  10   2   2  615.04   25.40
  11  -2   2   -5.10    5.90
  11  -2   2    1.00    7.80
  11  -2   2   18.70    8.00
 -11  -2  -2    4.60    6.10
  11  -2   2   -0.30    3.20
 -11   2  -2   10.90    6.30
  11   2   2    2.80    6.00
 -11   2  -2    9.50    4.70
  11   2   2   -8.00    8.00
  11   2   2    1.30    7.60
  11   2   2   -2.50    4.40
  12  -2   2   49.70   11.40
  12  -2   2   28.40    4.90
  12  -2   2   16.20    8.80
  12  -2   2   18.20    7.30
 -12  -2  -2   34.90    7.90
  12   2   2   24.30    8.00
  12   2   2   22.00    6.30
  12   2   2   42.70   10.80
 -12   2  -2   19.20    6.90
  12   2   2   52.89   11.70
  13  -2   2   18.90   10.60
  13  -2   2   27.10    5.60
  13  -2   2   33.20    9.30
  13  -2   2   30.80   10.00
 -13  -2  -2   32.80    8.90
  13   2   2   35.10   12.10
 -13   2  -2   32.70    8.60
  13   2   2   23.30    7.00
  13   2   2   18.70    8.30
  13   2   2   22.70   10.80
  14  -2   2   13.30   11.00
 -14  -2  -2   16.30    8.60
  14  -2   2   19.70    6.00
  14  -2   2   28.60   14.80
 -14   2  -2   31.30    9.10
  14   2   2   15.30    7.40
  14   2   2   10.00   12.20
  14   2   2    5.90   11.20
  14  -3  -2   53.09    7.40
  14  -3  -2   79.19   14.90
 -14  -3   2   71.09   12.00
  14  -3  -2   71.69   12.80
  14   3  -2   56.29    9.90
 -14   3   2   50.89    9.80
  14   3  -2   54.29   12.60
  14   3  -2   66.69   15.40
 -14   3   2   48.00   11.90
  13  -3  -2   20.00   10.10
  13  -3  -2   -0.40    7.80
  13  -3  -2   15.20    5.10
 -13  -3   2   14.10    6.70
 -13  -3   2    3.90    7.90
  13   3  -2    4.20   10.40
  13   3  -2   -4.00    5.80
 -13   3   2   -0.90    7.70
 -13   3   2   10.50    7.30
 -12  -3   2   52.29    9.50
 -12  -3   2   40.30    7.70
  12  -3  -2   37.80   11.50
  12  -3  -2   30.50    8.90
 -12   3   2   50.19   10.10
  12   3  -2   57.99    8.40
  12   3  -2   34.40    9.80
 -12   3   2   38.80    8.30
  12   3  -2   49.90   12.60
  11  -3  -2  316.67   13.00
  11  -3  -2  311.67   21.70
 -11  -3   2  322.37   15.40
 -11  -3   2  296.27   16.70
  11  -3  -2  298.67   19.80
  11  -3  -2  316.27   17.50
  11   3  -2  298.57   15.20
  11   3  -2  301.67   19.90
  11   3  -2  269.37   18.20
 -11   3   2  307.37   16.20
  10  -3  -2   91.49    7.40
 -10  -3   2   98.09   10.00
  10  -3  -2   89.49   11.50
  10  -3  -2  109.49    7.90
  10  -3  -2   99.69   10.40
  10  -3  -2  106.99   14.20
 -10  -3   2  107.59    9.30
  10  -3  -2  105.19    8.60
 -10   3   2  126.59   10.80
  10   3  -2  105.79   12.50
 -10   3   2  112.19    9.00
  10   3  -2  125.69    9.90
  10   3  -2   92.69   10.70
  10   3  -2  122.89    9.40
   9  -3  -2  341.67   10.30
   9  -3  -2  407.16   11.00
   9  -3  -2  352.96   13.80
   9  -3  -2  334.77   11.90
   9  -3  -2  356.06   16.30
   9  -3  -2  338.47   19.60
  -9  -3   2  339.37   14.70
  -9  -3   2  369.36   16.80
   9  -3  -2  362.76   12.90
   9  -3  -2  350.16   18.50
  -9  -3   2  391.26   16.70
   9   3  -2  350.46   14.00
   9   3  -2  327.87   14.80
   9   3  -2  344.07   17.50
  -9   3   2  341.87   14.60
   9   3  -2  347.07   18.90
  -9   3   2  366.06   16.00
  -9   3   2  359.36   10.50
   9   3  -2  364.36   15.50
  -9   3   2  329.97   10.40
  -8  -3   2   86.29    8.30
   8  -3  -2   85.99    5.70
   8  -3  -2   94.59    7.10
  -8  -3   2   98.69    7.90
  -8  -3   2   94.19    7.60
   8  -3  -2   76.99   10.20
   8  -3  -2   93.39    8.20
   8  -3  -2   86.19    5.20
   8  -3  -2   94.09    5.00
   8  -3  -2   82.49    4.70
  -8  -3   2   91.79    8.80
   8  -3  -2   86.29    9.50
   8   3  -2   89.89    9.80
   8   3  -2   95.49   10.40
  -8   3   2   77.89    4.70
  -8   3   2   98.89    8.60
  -8   3   2   89.39    7.40
   8   3  -2   86.69    7.40
  -8   3   2   97.29    4.80
   8   3  -2   84.09    7.90
   8   3  -2  100.99    7.10
   8   3  -2   72.39    6.90
   7  -3  -2  307.07   10.50
   7  -3  -2  320.17   10.40
  -7  -3   2  310.87   14.00
   7  -3  -2  338.97   17.10
   7  -3  -2  321.67   11.80
  -7  -3   2  326.77   12.90
   7  -3  -2  337.87   10.20
   7  -3  -2  337.47   10.50
   7  -3  -2  323.47   13.00
  -7  -3   2  345.27   13.40
   7  -3  -2  315.77   15.00
  -7  -3   2  315.27   13.80
  -7   3   2  317.47   10.40
   7   3  -2  320.97   13.30
   7   3  -2  323.27   14.80
  -7   3   2  345.37   10.30
   7   3  -2  318.77   15.40
   7   3  -2  330.57   13.00
   7   3  -2  324.97   11.90
  -7   3   2  321.17   12.60
  -7   3   2  310.17   13.60
   7   3  -2  337.27   13.80
  -6  -3   2   12.90    3.90
   6  -3  -2   11.20    2.30
  -6  -3   2    9.50    3.60
  -6  -3   2    7.80    3.20
   6  -3  -2   14.20    5.40
   6  -3  -2   10.60    4.80
  -6  -3   2   10.10    3.40
   6  -3  -2    8.70    1.90
   6  -3  -2    9.90    2.20
   6  -3  -2   10.70    2.90
   6  -3  -2    9.80    2.30
   6  -3  -2   13.50    3.50
   6   3  -2   11.90    3.30
   6   3  -2   18.70    5.60
  -6   3   2   12.00    2.30
  -6   3   2    8.20    2.20
   6   3  -2    5.90    3.20
  -6   3   2   13.80    3.50
   6   3  -2   16.10    4.60
   6   3  -2   11.80    2.90
   6   3  -2    9.60    3.30
   6   3  -2    6.40    3.40
   6   3  -2    9.10    3.00
  -5  -3   2  160.98    8.30
  -5  -3   2  165.88    5.40
   5  -3  -2  164.98    6.50
   5  -3  -2  166.68    5.80
   5  -3  -2  159.58    7.30
   5  -3  -2  157.68    5.90
   5  -3  -2  162.88    6.80
   5  -3  -2  162.58   11.00
  -5  -3   2  148.09    8.70
  -5  -3   2  166.98    8.00
   5  -3  -2  160.78   10.00
  -5  -3   2  169.48    8.50
  -5   3   2  154.88    6.60
   5   3  -2  160.08    8.10
   5   3  -2  145.09    9.50
  -5   3   2  161.48    6.50
   5   3  -2  168.58    9.50
  -5   3   2  161.08    7.90
   5   3  -2  166.48    8.70
   5   3  -2  149.79    7.20
   4  -3  -2  158.38    6.40
  -4  -3   2  160.58    5.70
   4  -3  -2  156.58    5.70
   4  -3  -2  163.88    5.80
   4  -3  -2  167.28    9.70
  -4  -3   2  159.68    8.70
   4  -3  -2  157.18    6.80
  -4  -3   2  163.48    6.90
   4  -3  -2  174.08   10.00
  -4  -3   2  166.38    7.80
  -4  -3   2  149.99    7.30
  -4  -3   2  151.18    7.80
  -4   3   2  161.88    6.20
   4   3  -2  152.68    6.90
  -4   3   2  157.98    6.40
   4   3  -2  164.58    8.30
  -4   3   2  159.18    6.60
   4   3  -2  153.98    7.70
  -4   3   2  157.88    7.60
   4   3  -2  161.38    8.30
   4   3  -2  149.49    8.80
   4   3  -2  157.88    8.90
   3  -3  -2 1157.58   31.40
  -3  -3   2 1197.68   31.40
   3  -3  -2 1224.48   33.40
  -3  -3   2 1220.98   31.60
  -3  -3   2 1196.48   32.50
   3  -3  -2 1226.98   31.00
   3  -3  -2 1195.88   30.30
  -3  -3   2 1159.78   33.20
   3  -3  -2 1235.48   30.30
   3  -3  -2 1222.88   30.40
   3  -3  -2 1190.98   33.70
  -3  -3   2 1231.28   31.50
   3   3  -2 1220.98   33.10
   3   3  -2 1220.48   32.00
   3   3  -2 1192.88   32.70
  -3   3   2 1139.79   31.10
   3   3  -2 1208.08   33.50
  -3   3   2 1169.68   31.80
   3   3  -2 1212.08   30.70
  -3   3   2 1216.98   30.40
  -3   3   2 1202.98   31.10
  -2  -3   2   26.10    2.80
  -2  -3   2   27.10    3.80
   2  -3  -2   29.30    2.60
  -2  -3   2   33.70    3.30
   2  -3  -2   24.70    2.70
   2  -3  -2   28.20    3.10
   2  -3  -2   30.00    4.10
   2  -3  -2   22.90    3.50
  -2  -3   2   21.30    3.00
   2  -3  -2   30.20    1.80
   2  -3  -2   30.00    2.50
  -2  -3   2   33.30    2.90
   2   3  -2   27.50    3.90
  -2   3   2   30.90    3.30
   2   3  -2   27.10    3.60
   2   3  -2   30.00    3.50
   2   3  -2   31.10    2.60
  -2   3   2   24.50    2.80
  -2   3   2   25.90    2.30
  -2   3   2   24.00    2.70
   2   3  -2   31.60    3.20
  -1  -3   2 1206.28   33.20
  -1  -3   2 1240.18   32.70
   1  -3  -2 1251.77   31.70
   1  -3  -2 1236.98   32.70
  -1  -3   2 1269.27   31.80
   1  -3  -2 1215.58   32.80
  -1  -3   2 1275.67   31.10
   1  -3  -2 1250.77   32.90
  -1  -3   2 1219.48   32.10
   1   3  -2 1247.58   32.10
   1   3  -2 1288.97   32.40
  -1   3   2 1276.87   31.60
   1   3  -2 1272.17   31.50
  -1   3   2 1242.88   32.30
  -1   3   2 1284.97   31.60
   1   3  -2 1235.08   33.20
  -1   3   2 1216.68   32.40
  -1   3   2 1241.78   32.40
   1   3  -2 1226.98   32.80
   0  -3  -2   18.40    3.00
   0  -3   2   27.50    3.30
   0  -3  -2   24.80    2.70
   0  -3   2   28.40    2.80
   0  -3   2   21.90    2.50
   0  -3   2   20.70    2.50
   0  -3   2   26.10    1.90
   0  -3  -2   22.20    2.70
   0  -3  -2   24.30    3.20
   0   3   2   24.00    2.60
   0   3   2   19.10    2.40
   0   3  -2   27.70    2.70
   0   3  -2   16.00    2.30
   0   3   2   20.70    2.60
   0   3  -2   20.00    2.90
   0   3  -2   30.30    2.70
   0   3   2   24.70    3.00
   0   3   2   32.00    2.90
   1  -3   2   22.20    2.60
  -1  -3  -2   30.90    3.00
   1  -3   2   25.00    2.20
  -1  -3  -2   29.70    3.10
   1  -3   2   27.30    1.90
  -1  -3  -2   16.40    2.50
  -1  -3  -2   19.30    3.00
   1  -3   2   24.70    2.60
   1  -3   2   24.10    2.80
   1  -3   2   24.10    2.40
   1  -3   2   28.10    3.20
   1   3   2   22.10    2.60
   1   3   2   30.90    2.70
  -1   3  -2   26.50    2.60
   1   3   2   18.70    2.80
   1   3   2   17.90    2.40
  -1   3  -2   22.70    2.70
   1   3   2   20.80    2.80
   1   3   2   20.80    2.90
   2  -3   2   16.00    1.70
  -2  -3  -2   23.30    2.80
  -2  -3  -2   15.80    2.70
   2  -3   2   18.90    2.10
   2  -3   2   14.30    2.30
  -2  -3  -2   26.10    3.30
  -2  -3  -2   17.30    2.70
   2  -3   2   17.40    2.30
   2  -3   2   19.80    1.70
   2  -3   2   16.10    2.90
   2   3   2   24.20    3.00
   2   3   2   20.30    2.40
   2   3   2   25.00    3.00
  -2   3  -2   16.00    2.20
   2   3   2   22.00    3.30
   2   3   2   19.70    3.00
   2   3   2   25.10    3.20
  -2   3  -2   19.50    2.20
   3  -3   2  815.52   21.70
   3  -3   2  855.61   24.40
   3  -3   2  857.21   23.70
  -3  -3  -2  865.31   23.20
   3  -3   2  870.51   24.40
  -3  -3  -2  908.11   21.70
  -3  -3  -2  856.51   24.40
  -3  -3  -2  817.92   24.00
  -3  -3  -2  854.31   23.30
   3  -3   2  886.01   22.30
   3   3   2  828.92   23.60
  -3   3  -2  821.72   21.70
   3   3   2  855.91   22.50
   3   3   2  846.62   24.30
   3   3   2  853.71   24.10
   3   3   2  838.52   24.10
   3   3   2  882.71   24.80
  -3   3  -2  863.71   22.10
   4  -3   2   32.30    2.10
  -4  -3  -2   34.80    2.60
   4  -3   2   26.40    4.50
   4  -3   2   36.70    2.70
   4  -3   2   30.30    4.60
   4  -3   2   41.50    4.80
  -4  -3  -2   39.70    4.20
  -4  -3  -2   25.10    3.80
  -4  -3  -2   38.00    4.50
   4  -3   2   32.90    4.50
  -4   3  -2   29.40    2.00
   4   3   2   30.60    4.40
   4   3   2   35.40    5.30
   4   3   2   29.00    4.50
  -4   3  -2   35.40    2.50
   4   3   2   34.50    4.10
   4   3   2   36.30    3.30
   4   3   2   32.90    3.90
   4   3   2   34.10    5.20
  -5  -3  -2 1665.53   41.00
   5  -3   2 1621.34   44.80
   5  -3   2 1645.84   44.80
  -5  -3  -2 1642.74   44.00
   5  -3   2 1646.24   44.40
  -5  -3  -2 1635.34   43.30
  -5  -3  -2 1677.03   44.20
   5  -3   2 1581.54   44.30
   5   3   2 1663.13   45.30
   5   3   2 1616.54   45.00
   5   3   2 1659.43   43.10
   5   3   2 1651.23   44.30
   5   3   2 1652.13   43.70
   5   3   2 1678.13   45.80
   5   3   2 1694.73   44.50
  -6  -3  -2    2.50    3.20
  -6  -3  -2   -1.40    2.00
  -6  -3  -2    0.10    2.60
   6  -3   2    3.50    3.80
   6  -3   2    0.80    3.40
   6  -3   2   -2.90    3.50
  -6  -3  -2   -1.50    2.70
   6  -3   2    2.60    3.80
   6   3   2   -0.20    2.60
   6   3   2   -1.20    3.70
   6   3   2    0.20    3.40
   6   3   2    0.50    4.30
   6   3   2    2.90    2.40
   6   3   2   -2.10    2.40
   6   3   2    4.90    2.90
   7  -3   2   55.39    6.80
  -7  -3  -2   59.89    6.00
   7  -3   2   67.69    7.10
  -7  -3  -2   65.89    6.20
   7  -3   2   53.39    6.90
   7  -3   2   69.69    8.10
  -7  -3  -2   69.79    4.70
  -7  -3  -2   54.39    6.00
   7   3   2   61.29    6.80
   7   3   2   56.99    5.60
   7   3   2   61.79    5.80
   7   3   2   51.49    5.30
   7   3   2   62.99    6.20
   7   3   2   66.49    8.40
  -8  -3  -2  119.29    8.40
   8  -3   2  119.79   10.60
   8  -3   2  111.59    9.50
  -8  -3  -2  127.19    8.90
  -8  -3  -2  117.59    6.60
  -8  -3  -2  138.49    9.40
   8  -3   2  129.49   10.90
   8   3   2  129.59    8.40
  -8   3  -2  129.79    9.40
   8   3   2  128.09    8.60
   8   3   2  105.89    9.90
   8   3   2  108.09    9.50
   8   3   2  103.69    7.80
   8   3   2  140.99   12.50
   9  -3   2   53.09    8.40
  -9  -3  -2   54.59    6.40
  -9  -3  -2   55.49    7.20
   9  -3   2   69.29    9.80
   9  -3   2   43.80    7.20
  -9  -3  -2   57.99    5.30
   9   3   2   53.09    6.20
   9   3   2   47.60    8.50
   9   3   2   53.39    6.50
   9   3   2   52.29    9.90
  -9   3  -2   51.09    6.40
  -9   3  -2   60.89    7.50
   9   3   2   42.70    7.50
  10  -3   2   65.19    9.70
  10  -3   2   52.09    9.80
  10  -3   2   43.60    8.00
  10  -3   2   48.40    3.80
 -10  -3  -2   42.60    5.30
 -10  -3  -2   44.10    7.40
  10  -3   2   57.99    4.60
  10   3   2   53.59    8.60
  10   3   2   43.50    9.30
 -10   3  -2   57.49    6.90
  10   3   2   51.19    6.80
  10   3   2   61.39    9.30
 -10   3  -2   52.89    7.80
  11  -3   2  228.48    9.00
  11  -3   2  208.08   17.20
  11  -3   2  209.68    8.90
  11  -3   2  225.68   15.00
  11  -3   2  246.48   17.30
 -11  -3  -2  244.28   14.40
  11   3   2  163.98   16.50
  11   3   2  235.18   13.00
  11   3   2  226.08   15.20
 -11   3  -2  232.88   12.30
  11   3   2  188.08   15.90
 -11   3  -2  221.08   14.30
  12  -3   2    0.10    7.90
  12  -3   2   10.20    7.00
  12  -3   2   -2.30    8.20
 -12  -3  -2    4.00    6.50
  12  -3   2    6.30    3.70
  12   3   2    4.20    9.20
  12   3   2   17.90    6.20
  12   3   2   12.80    7.50
 -12   3  -2    2.20    6.30
 -12   3  -2   12.20    7.10
  12   3   2   -8.60   10.20
  13  -3   2  127.09   13.30
  13  -3   2  122.69   17.70
  13  -3   2  127.59    8.70
 -13  -3  -2  110.59   12.20
  13  -3   2  108.09   14.30
  13   3   2  113.69   12.60
  13   3   2  111.19   15.00
 -13   3  -2  114.59   12.20
  13   3   2  118.09   11.20
  13   3   2   89.39   15.30
  14  -3   2   14.30   10.20
 -14  -3  -2   19.80    9.10
  14  -3   2   18.00   13.20
  14  -3   2   19.60    5.30
  14   3   2   25.70   12.30
 -14   3  -2   18.20    9.00
  14   3   2    0.20    7.20
  14  -4  -2  103.39   16.90
  14  -4  -2   74.39   12.20
 -14  -4   2   88.79   13.20
  14  -4  -2   65.19    8.00
  14   4  -2   61.29   14.30
  14   4  -2   63.09   15.60
  14   4  -2   66.39   10.30
 -14   4   2   44.80   10.00
 -14   4   2   62.99   12.10
 -13  -4   2   27.10    8.80
  13  -4  -2   49.90   13.30
 -13  -4   2   48.30    8.30
  13  -4  -2   50.59   10.70
  13   4  -2   27.90   12.50
  13   4  -2   31.30   10.30
 -13   4   2   29.10    8.80
 -13   4   2   36.70   10.40
  13   4  -2   26.80    8.20
 -12  -4   2   75.89   10.50
  12  -4  -2   63.09   13.60
  12  -4  -2  103.59   14.20
  12  -4  -2   70.89   10.40
  12  -4  -2   71.69    7.00
 -12  -4   2   71.49    8.90
  12   4  -2   61.89   11.50
  12   4  -2   75.69    9.50
  12   4  -2   80.69   14.20
 -12   4   2   86.89   10.60
  11  -4  -2  126.49   11.80
 -11  -4   2  108.59   11.30
  11  -4  -2  131.09   15.10
  11  -4  -2  141.89    8.80
 -11  -4   2  117.49   10.30
  11  -4  -2  119.99   14.80
  11   4  -2  134.69   15.00
 -11   4   2  128.59   10.60
  11   4  -2  115.69   13.10
 -11   4   2  127.99   11.60
  11   4  -2  132.29   11.00
  10  -4  -2  208.08   11.20
 -10  -4   2  203.28   11.80
 -10  -4   2  217.88   13.80
  10  -4  -2  223.08   15.40
  10  -4  -2  227.28   18.30
  10  -4  -2  229.18    9.20
  10  -4  -2  227.88   14.00
  10  -4  -2  208.58    9.90
  10   4  -2  211.98   12.70
  10   4  -2  188.68   11.20
  10   4  -2  209.78   16.40
  10   4  -2  191.78   14.20
 -10   4   2  216.38   12.50
 -10   4   2  229.38   13.60
   9  -4  -2    7.00    3.20
   9  -4  -2    6.00    5.10
   9  -4  -2   10.70    8.00
   9  -4  -2    7.00    2.80
   9  -4  -2   11.80    4.40
   9  -4  -2   10.60    6.90
  -9  -4   2    6.10    5.10
  -9  -4   2    3.10    4.50
   9   4  -2    7.60    7.30
  -9   4   2    8.00    4.70
  -9   4   2    2.50    5.00
   9   4  -2    5.10    6.40
   9   4  -2   10.10    4.80
   9   4  -2   11.60    4.60
   8  -4  -2    1.70    1.60
  -8  -4   2    0.90    4.10
  -8  -4   2    3.80    4.60
  -8  -4   2   -0.50    3.60
   8  -4  -2    2.80    4.00
   8  -4  -2    2.00    3.40
   8  -4  -2    3.30    1.60
   8  -4  -2   -1.30    2.40
   8  -4  -2   -5.20    6.20
   8  -4  -2    1.90    2.20
   8  -4  -2   -4.60    4.30
  -8  -4   2    7.90    4.10
   8   4  -2    4.30    6.20
   8   4  -2   -2.40    3.70
  -8   4   2   -1.40    4.30
  -8   4   2    0.60    3.90
   8   4  -2    1.80    3.80
   8   4  -2   -1.10    3.40
   8   4  -2    1.50    4.90
   8   4  -2    0.40    3.40
   7  -4  -2   55.19    6.10
   7  -4  -2   72.39    4.40
  -7  -4   2   69.29    6.40
   7  -4  -2   55.59    3.90
   7  -4  -2   57.29    4.00
  -7  -4   2   60.79    6.80
  -7  -4   2   66.29    6.50
   7  -4  -2   51.49    8.60
  -7  -4   2   57.69    7.20
   7  -4  -2   54.59    7.90
   7  -4  -2   69.29    3.90
   7   4  -2   66.79    8.30
  -7   4   2   66.29    6.70
  -7   4   2   63.19    3.80
   7   4  -2   47.00    6.60
   7   4  -2   61.59    6.20
   7   4  -2   56.49    6.20
  -7   4   2   63.59    3.80
   7   4  -2   59.69    6.90
   7   4  -2   57.29    5.50
   7   4  -2   55.99    6.30
   6  -4  -2   80.59    4.70
   6  -4  -2   89.49    4.60
   6  -4  -2  109.69   10.90
   6  -4  -2   84.89    4.20
  -6  -4   2   86.29    7.00
  -6  -4   2   92.49    7.20
  -6  -4   2   82.89    7.80
   6  -4  -2   93.39    6.40
  -6  -4   2   84.39    6.50
   6  -4  -2   76.19    7.70
   6  -4  -2   87.79    4.30
   6   4  -2   86.09    7.40
   6   4  -2   85.89    6.90
   6   4  -2   87.09    6.00
  -6   4   2   85.09    5.50
   6   4  -2   86.99    6.50
   6   4  -2   94.39    8.70
  -6   4   2   80.39    4.50
  -6   4   2   89.29    4.60
   6   4  -2   89.29    8.50
  -6   4   2   93.99    6.90
  -5  -4   2  523.95   17.50
   5  -4  -2  512.75   14.20
  -5  -4   2  512.65   16.90
  -5  -4   2  493.45   16.30
   5  -4  -2  501.15   15.70
   5  -4  -2  519.15   14.20
   5  -4  -2  555.74   14.90
  -5  -4   2  521.45   16.20
   5  -4  -2  504.35   20.30
  -5  -4   2  518.75   18.70
   5  -4  -2  507.95   15.30
   5  -4  -2  485.65   18.70
  -5   4   2  508.35   14.80
  -5   4   2  512.65   16.90
  -5   4   2  513.05   15.30
   5   4  -2  527.15   17.10
   5   4  -2  524.45   16.10
   5   4  -2  527.55   18.00
  -5   4   2  547.95   15.00
   5   4  -2  503.55   17.80
   5   4  -2  486.55   18.20
   4  -4  -2   86.69    8.40
   4  -4  -2   81.49    7.40
  -4  -4   2   72.19    5.50
   4  -4  -2   71.09    3.90
   4  -4  -2   70.99    4.00
   4  -4  -2   75.29    4.60
  -4  -4   2   82.59    7.20
   4  -4  -2   81.09    4.60
   4  -4  -2   66.59    4.90
  -4  -4   2   70.29    5.20
  -4  -4   2   59.89    5.50
  -4  -4   2   71.19    5.40
   4   4  -2   79.29    6.90
   4   4  -2   56.19    5.60
   4   4  -2   84.89    7.10
  -4   4   2   80.59    4.60
   4   4  -2   88.39    5.60
   4   4  -2   73.49    5.90
  -4   4   2   78.19    4.70
  -4   4   2   81.09    6.20
  -4   4   2   65.29    4.50
   3  -4  -2  338.27   13.00
  -3  -4   2  338.47   11.40
  -3  -4   2  336.77   11.40
   3  -4  -2  337.97    9.70
   3  -4  -2  335.77   10.10
   3  -4  -2  330.57   13.20
   3  -4  -2  340.17   10.80
   3  -4  -2  309.97   11.20
  -3  -4   2  320.57   12.30
  -3  -4   2  339.57   11.20
   3  -4  -2  351.66   10.30
  -3  -4   2  356.96   13.50
   3   4  -2  354.46   12.00
  -3   4   2  326.27   11.80
  -3   4   2  350.76   11.00
   3   4  -2  338.57   11.00
   3   4  -2  349.57   12.80
   3   4  -2  329.17   12.90
  -3   4   2  344.57   11.00
  -3   4   2  328.97   10.50
  -2  -4   2  924.31   24.40
  -2  -4   2  941.91   24.80
  -2  -4   2  923.61   26.00
   2  -4  -2  939.81   26.50
  -2  -4   2  889.01   26.60
   2  -4  -2  927.61   24.30
   2  -4  -2  902.71   25.40
  -2  -4   2  899.81   25.10
   2  -4  -2  923.31   24.10
   2  -4  -2  940.91   24.90
   2  -4  -2  943.11   26.00
  -2   4   2  954.30   25.10
  -2   4   2  926.61   25.50
   2   4  -2  911.41   26.40
   2   4  -2  888.91   26.00
   2   4  -2  939.51   24.40
  -2   4   2  928.11   25.00
   2   4  -2  909.21   25.70
   2   4  -2  949.80   25.40
  -2   4   2  904.61   24.20
   1  -4  -2  973.00   27.20
  -1  -4   2  954.00   27.00
  -1  -4   2 1003.20   25.40
   1  -4  -2  999.80   26.00
  -1  -4   2  991.10   26.30
   1  -4  -2 1006.60   27.30
   1  -4  -2  991.80   26.90
   1  -4  -2 1038.20   27.60
  -1  -4   2  925.61   26.40
  -1  -4   2  985.30   27.80
  -1   4   2 1017.40   26.10
   1   4  -2  967.30   27.20
   1   4  -2  969.40   27.60
   1   4  -2  990.90   26.40
   1   4  -2  991.80   26.30
  -1   4   2  972.90   26.80
   1   4  -2 1002.70   26.00
  -1   4   2 1000.40   25.80
  -1   4   2 1032.50   26.90
  -1   4   2 1019.50   26.80
   0  -4   2 5713.53  133.79
   0  -4   2 5796.32  132.49
   0  -4  -2 5373.66  134.79
   0  -4  -2 5412.46  134.29
   0  -4  -2 5645.74  133.69
   0  -4   2 5408.06  133.59
   0  -4  -2 5574.14  134.49
   0  -4   2 5625.74  134.89
   0  -4   2 5416.06  134.09
   0   4  -2 5396.26  133.49
   0   4   2 5517.65  133.69
   0   4   2 5491.05  132.09
   0   4   2 5474.75  133.59
   0   4  -2 5487.35  133.29
   0   4   2 5471.75  133.69
   0   4   2 5641.54  134.59
   0   4   2 5593.64  134.59
   0   4  -2 5497.65  134.59
   0   4  -2 5376.86  134.19
   0   4  -2 5541.45  132.69
   1  -4   2 2164.68   54.29
   1  -4   2 2108.49   53.69
  -1  -4  -2 2147.19   54.69
   1  -4   2 2174.18   54.29
   1  -4   2 2055.19   55.59
   1  -4   2 2266.17   52.69
  -1  -4  -2 2141.29   54.09
   1  -4   2 2151.88   52.59
   1  -4   2 2174.08   54.09
  -1  -4  -2 2151.88   53.89
  -1  -4  -2 2099.79   54.99
   1  -4   2 2127.89   53.19
   1   4   2 2118.29   54.19
  -1   4  -2 2119.19   54.09
   1   4   2 2146.39   53.39
   1   4   2 2163.38   53.19
  -1   4  -2 2127.79   53.79
   1   4   2 2160.98   54.29
   1   4   2 2120.89   54.79
   1   4   2 2206.18   54.99
   2  -4   2 2857.31   70.59
   2  -4   2 2834.32   72.69
  -2  -4  -2 2845.22   71.99
   2  -4   2 2923.41   71.69
   2  -4   2 2943.21   71.19
   2  -4   2 2811.82   70.99
  -2  -4  -2 2952.80   72.09
  -2  -4  -2 2948.30   73.09
  -2  -4  -2 2845.32   73.19
   2  -4   2 2907.61   70.39
   2   4   2 3041.80   73.39
  -2   4  -2 2843.12   71.09
  -2   4  -2 2873.11   71.49
   2   4   2 2912.51   72.59
   2   4   2 2897.41   71.89
   2   4   2 2950.40   71.19
   2   4   2 2941.51   73.09
   2   4   2 2911.01   72.89
   3  -4   2  953.30   23.50
   3  -4   2  968.10   27.00
  -3  -4  -2  933.01   27.20
   3  -4   2  969.70   24.80
   3  -4   2  930.31   24.20
   3  -4   2  966.10   26.20
  -3  -4  -2  895.01   26.80
   3  -4   2  919.71   23.40
  -3  -4  -2  953.70   26.00
  -3  -4  -2  956.30   24.40
  -3  -4  -2  959.00   25.90
   3   4   2  976.50   24.80
   3   4   2  922.21   27.00
   3   4   2  912.71   26.50
  -3   4  -2  957.90   24.60
   3   4   2  989.90   27.10
   3   4   2  925.41   26.40
  -3   4  -2  931.51   24.30
   3   4   2  914.41   26.90
  -4  -4  -2  384.66   14.10
  -4  -4  -2  390.86   11.30
   4  -4   2  388.26   13.90
  -4  -4  -2  371.96   13.00
  -4  -4  -2  382.16   14.10
   4  -4   2  397.86   14.20
   4  -4   2  390.76   13.40
   4  -4   2  376.36   14.00
   4  -4   2  362.86   10.20
   4  -4   2  389.46   10.80
  -4  -4  -2  386.66   12.70
   4   4   2  368.96   13.60
  -4   4  -2  397.06   10.60
  -4   4  -2  364.96   10.30
   4   4   2  382.36   13.50
   4   4   2  394.86   11.60
   4   4   2  402.86   14.50
   4   4   2  357.76   13.60
   4   4   2  386.36   14.10
  -5  -4  -2   51.49    5.50
  -5  -4  -2   53.79    5.10
   5  -4   2   63.19    6.50
   5  -4   2   65.99    6.60
   5  -4   2   60.69    6.40
   5  -4   2   60.39    5.80
  -5  -4  -2   72.09    4.10
  -5  -4  -2   47.20    5.40
   5   4   2   54.49    3.90
   5   4   2   69.39    6.40
   5   4   2   71.19    7.30
   5   4   2   65.29    5.80
   5   4   2   62.59    7.00
   5   4   2   68.49    6.00
   5   4   2   61.79    6.30
   6  -4   2  207.08   10.60
  -6  -4  -2  208.38    7.70
  -6  -4  -2  207.48   10.60
   6  -4   2  194.78   11.30
   6  -4   2  222.48   11.40
   6  -4   2  195.78   10.80
  -6  -4  -2  190.18    9.80
  -6  -4  -2  232.68   10.80
   6   4   2  191.08    9.90
   6   4   2  214.58   10.90
   6   4   2  214.58    9.90
   6   4   2  200.78   11.50
   6   4   2  197.78   10.30
   6   4   2  208.58   12.20
   6   4   2  214.18   11.60
  -7  -4  -2  217.68    8.20
  -7  -4  -2  207.58   10.70
   7  -4   2  208.98   12.10
  -7  -4  -2  209.98   10.90
   7  -4   2  225.18   12.70
   7  -4   2  193.38   11.40
   7  -4   2  203.18   11.10
  -7  -4  -2  211.08   11.40
   7   4   2  201.38   12.50
   7   4   2  217.98   10.60
   7   4   2  202.78   10.30
   7   4   2  217.98   11.20
   7   4   2  206.68   11.20
   7   4   2  208.48   12.50
  -8  -4  -2    3.40    3.70
   8  -4   2   10.20    5.60
  -8  -4  -2    0.60    4.40
   8  -4   2   -6.80    4.60
   8  -4   2    3.30    4.80
  -8  -4  -2    2.40    4.20
  -8  -4  -2    7.00    3.00
   8  -4   2    1.70    5.30
   8   4   2   -2.90    5.30
   8   4   2    0.30    3.40
   8   4   2    4.40    4.10
   8   4   2   -2.70    4.30
   8   4   2    0.50    3.80
   8   4   2    0.70    4.40
   9  -4   2   21.50    7.40
   9  -4   2   34.40    7.80
  -9  -4  -2   33.40    4.30
   9  -4   2   39.90    7.30
   9  -4   2   26.70    7.10
  -9  -4  -2   15.60    5.70
   9   4   2   25.00    5.40
   9   4   2   25.30    8.40
   9   4   2   29.10    6.60
   9   4   2   35.40    7.60
  10  -4   2  135.29   13.30
  10  -4   2  138.29   12.10
 -10  -4  -2  138.49   10.00
  10  -4   2  169.78   14.80
 -10  -4  -2  166.28   11.90
  10   4   2  143.49   13.90
 -10   4  -2  152.38   11.90
  10   4   2  143.89   10.90
  10   4   2  156.08   13.00
 -10   4  -2  144.79   10.10
  10   4   2  111.89   13.40
  11  -4   2   23.80    3.30
  11  -4   2   30.50    9.00
 -11  -4  -2   32.00    7.60
  11  -4   2   26.50    7.70
  11  -4   2   28.30    8.60
  11   4   2   20.70    9.30
  11   4   2   18.50    7.10
  11   4   2   15.00    6.00
 -11   4  -2   28.30    7.30
  11   4   2   43.80    9.50
 -11   4  -2   14.50    6.00
  12  -4   2   82.69    6.00
 -12  -4  -2   62.99    9.50
  12  -4   2   75.39   10.70
  12  -4   2   98.09   13.90
  12  -4   2   92.29   13.10
  12   4   2  104.59   14.00
  12   4   2   72.09   14.00
  12   4   2   73.69   10.90
  12   4   2   86.19    9.70
 -12   4  -2   80.89    9.10
 -12   4  -2   80.89   10.20
  13  -4   2  136.99   17.80
 -13  -4  -2  106.59   11.80
  13  -4   2   99.49    7.50
  13  -4   2  116.29   12.70
  13  -4   2  100.39   14.10
  13   4   2   91.99   12.20
  13   4   2  133.09   16.90
  13   4   2   93.89   11.00
  13   4   2   89.69   16.60
 -13   4  -2   94.89   11.60
 -14  -4  -2  137.29   14.20
  14  -4   2  144.59   19.70
  14  -4   2   94.99   15.60
  14  -4   2  122.79    9.10
  14   4   2  120.69   12.60
  14   4   2  128.59   17.70
 -14   4  -2   99.79   12.60
 -14  -5   2  -11.20    8.10
  14  -5  -2  -15.30   10.20
  14  -5  -2   -0.70    4.80
  14   5  -2    1.50    7.70
 -14   5   2    0.90    7.80
 -14   5   2   -0.30    9.40
  14   5  -2    3.40   12.20
  13  -5  -2    3.30    7.70
 -13  -5   2   -0.60    6.10
  13  -5  -2   13.50   11.30
  13  -5  -2    5.40    5.00
 -13  -5   2    7.30    8.20
  13  -5  -2    1.50   10.80
  13   5  -2   -5.50    6.40
  13   5  -2   19.20   10.30
 -13   5   2    4.50    7.20
  13   5  -2    8.80   10.70
  12  -5  -2   25.30   12.00
 -12  -5   2    6.10    6.20
 -12  -5   2    7.30    7.10
  12  -5  -2    2.40    9.50
  12  -5  -2    4.20    4.40
  12  -5  -2   14.50    7.70
  12   5  -2   12.90    9.20
  12   5  -2   22.80    7.60
 -12   5   2   12.30    6.90
  12   5  -2    3.80    8.60
  11  -5  -2   72.59   11.60
  11  -5  -2   47.80    5.80
 -11  -5   2   44.10    7.60
 -11  -5   2   48.80    9.00
  11  -5  -2   60.99   11.90
  11  -5  -2   45.10    8.70
  11   5  -2   56.89    8.60
  11   5  -2   53.59   11.90
 -11   5   2   50.39    8.70
 -11   5   2   60.09    8.30
  11   5  -2   59.09   10.90
  10  -5  -2  480.75   15.90
 -10  -5   2  522.65   19.30
  10  -5  -2  483.95   22.90
  10  -5  -2  485.65   15.40
  10  -5  -2  448.06   20.00
  10  -5  -2  449.46   24.70
 -10  -5   2  460.45   20.40
 -10   5   2  506.25   19.90
  10   5  -2  501.15   20.20
  10   5  -2  501.05   23.20
 -10   5   2  490.75   17.50
  10   5  -2  483.05   18.70
  10   5  -2  504.95   23.80
 -10   5   2  484.05   20.40
  -9  -5   2  117.99    9.30
   9  -5  -2  115.69    6.70
  -9  -5   2   98.39    9.20
   9  -5  -2  114.79    6.20
   9  -5  -2  118.09   10.30
   9  -5  -2  127.19   12.40
   9  -5  -2  100.09   13.10
   9   5  -2   89.89    8.80
   9   5  -2  116.69   12.10
   9   5  -2  108.09    8.70
  -9   5   2  111.59    8.00
  -9   5   2  115.89    9.80
   9   5  -2   82.29   11.00
  -9   5   2  102.39    9.90
   8  -5  -2  885.41   23.90
   8  -5  -2  894.01   33.20
   8  -5  -2  857.31   30.20
  -8  -5   2  902.91   28.80
  -8  -5   2  880.91   30.40
  -8  -5   2  899.51   27.20
  -8  -5   2  903.11   28.70
   8  -5  -2  905.11   27.90
   8  -5  -2  896.21   24.10
   8   5  -2  884.51   27.90
   8   5  -2  892.01   29.60
  -8   5   2  926.91   28.50
   8   5  -2  878.41   26.80
   8   5  -2  874.51   31.30
  -8   5   2  887.51   26.00
   8   5  -2  904.81   28.80
   8   5  -2  863.41   30.40
   8   5  -2  899.51   28.30
  -7  -5   2  185.88   10.80
   7  -5  -2  185.58    7.00
  -7  -5   2  184.38    9.60
  -7  -5   2  181.28   10.50
   7  -5  -2  176.58   11.60
   7  -5  -2  185.78    6.80
   7  -5  -2  196.48   14.30
   7  -5  -2  196.68    7.10
   7  -5  -2  195.08    6.50
  -7  -5   2  201.78   12.20
   7  -5  -2  181.58    9.80
  -7   5   2  202.48    8.80
   7   5  -2  195.68    9.80
   7   5  -2  170.28   12.00
  -7   5   2  198.18   10.60
   7   5  -2  189.38   11.00
   7   5  -2  175.58   10.60
   7   5  -2  167.08    9.80
   7   5  -2  189.78   12.80
  -7   5   2  179.08    6.20
  -7   5   2  198.18    6.60
  -6  -5   2  217.38   11.10
  -6  -5   2  237.78   10.20
   6  -5  -2  238.28    7.80
   6  -5  -2  245.78    8.00
   6  -5  -2  225.38    7.80
   6  -5  -2  214.28    9.80
   6  -5  -2  247.08   12.10
  -6  -5   2  245.58   12.60
   6  -5  -2  216.38    8.20
  -6  -5   2  225.98   10.90
   6  -5  -2  222.18   14.10
   6   5  -2  220.48   12.40
   6   5  -2  229.18   10.30
   6   5  -2  237.48   12.60
  -6   5   2  216.28   10.90
  -6   5   2  234.08    9.40
   6   5  -2  244.68   11.30
  -6   5   2  220.18    7.70
  -6   5   2  239.08    8.10
   6   5  -2  217.48   11.40
   6   5  -2  232.88   11.90
  -5  -5   2   14.70    4.50
  -5  -5   2   11.50    3.40
   5  -5  -2   13.20    4.60
  -5  -5   2   13.20    3.60
  -5  -5   2   13.80    3.40
   5  -5  -2   11.50    2.60
   5  -5  -2   10.60    2.10
  -5  -5   2    9.80    3.00
   5  -5  -2    9.60    2.80
   5  -5  -2   11.60    2.20
   5  -5  -2    9.30    5.50
   5  -5  -2   11.60    2.30
  -5   5   2   13.30    2.40
   5   5  -2   11.30    3.40
  -5   5   2   12.30    2.40
   5   5  -2    7.30    3.80
  -5   5   2    9.10    3.70
  -5   5   2   11.40    2.80
   5   5  -2   10.80    4.60
   5   5  -2   12.90    3.80
   5   5  -2   11.50    3.90
   5   5  -2   14.70    3.90
  -4  -5   2    9.50    2.90
   4  -5  -2    7.00    4.20
   4  -5  -2    4.70    1.80
   4  -5  -2    5.30    3.90
  -4  -5   2    2.90    2.70
  -4  -5   2    3.70    3.10
   4  -5  -2    4.10    2.40
   4  -5  -2    8.50    2.10
   4  -5  -2    6.60    2.10
  -4  -5   2    3.90    3.10
   4  -5  -2    7.60    2.40
  -4  -5   2    0.30    2.50
  -4   5   2    6.00    2.20
  -4   5   2   10.00    3.70
   4   5  -2    5.80    3.30
   4   5  -2    3.30    3.00
   4   5  -2    2.70    3.20
  -4   5   2    2.40    2.00
   4   5  -2    6.00    3.10
   4   5  -2    1.70    2.70
  -4   5   2    3.70    2.30
   4   5  -2    8.70    3.80
  -3  -5   2  182.88    8.40
   3  -5  -2  205.58    7.40
  -3  -5   2  203.58    9.60
   3  -5  -2  197.88   10.40
   3  -5  -2  189.48    9.20
   3  -5  -2  198.88    8.50
  -3  -5   2  198.38    8.40
   3  -5  -2  198.18    7.90
  -3  -5   2  194.08    8.20
  -3  -5   2  194.18   10.20
   3  -5  -2  190.88    7.20
   3   5  -2  178.88    9.80
   3   5  -2  177.98    8.70
  -3   5   2  197.58    9.00
  -3   5   2  210.48    8.10
   3   5  -2  206.18    9.80
   3   5  -2  195.58    9.00
   3   5  -2  210.08    8.30
  -3   5   2  201.08    7.90
  -3   5   2  184.48    7.80
  -2  -5   2  124.39    7.90
  -2  -5   2  113.19    6.50
  -2  -5   2  123.59    7.30
   2  -5  -2  126.49    6.90
   2  -5  -2  133.69    5.80
   2  -5  -2  124.89    5.70
   2  -5  -2  121.19    7.80
   2  -5  -2  112.59    7.00
   2  -5  -2  115.69    6.10
  -2  -5   2  132.49    5.80
  -2  -5   2  122.99    6.60
  -2   5   2  120.49    7.00
   2   5  -2  120.09    7.70
  -2   5   2  114.09    6.10
   2   5  -2  119.69    6.60
  -2   5   2  125.09    6.40
   2   5  -2  119.69    6.10
   2   5  -2  123.69    7.40
  -2   5   2  122.29    6.30
  -1  -5   2   33.20    3.70
   1  -5  -2   21.70    3.80
  -1  -5   2   36.20    4.00
  -1  -5   2   37.70    4.30
  -1  -5   2   31.90    3.00
   1  -5  -2   23.90    4.20
  -1  -5   2   29.70    4.50
   1  -5  -2   33.40    3.40
   1  -5  -2   33.00    4.20
  -1   5   2   32.50    3.80
   1   5  -2   37.80    3.80
  -1   5   2   35.00    3.70
  -1   5   2   29.30    3.90
   1   5  -2   41.80    3.70
  -1   5   2   36.50    3.40
  -1   5   2   34.10    2.10
   1   5  -2   28.60    4.10
   1   5  -2   35.60    4.20
   1   5  -2   33.30    3.50
  -1   5   2   33.40    3.80
   0  -5  -2    2.90    2.00
   0  -5   2    1.40    2.00
   0  -5   2    4.20    1.90
   0  -5   2    3.80    2.70
   0  -5   2    1.80    2.00
   0  -5  -2    2.10    2.60
   0  -5   2    5.10    2.50
   0  -5  -2    0.00    2.10
   0  -5  -2    7.90    3.00
   0   5   2    5.50    2.10
   0   5  -2    3.70    2.10
   0   5  -2    4.20    1.70
   0   5   2    3.40    2.30
   0   5   2    2.60    2.40
   0   5   2    2.30    2.10
   0   5  -2    1.50    2.10
   0   5  -2    1.00    2.40
   0   5  -2    3.90    2.40
   0   5   2    3.80    2.70
   0   5   2    4.10    1.60
  -1  -5  -2  301.37   11.30
   1  -5   2  297.77   10.60
   1  -5   2  301.67   10.30
  -1  -5  -2  313.47   11.60
   1  -5   2  323.37   10.10
   1  -5   2  309.67   11.30
   1  -5   2  338.97   11.70
  -1  -5  -2  300.87   10.90
   1  -5   2  318.77    9.90
  -1  -5  -2  313.17   12.10
   1   5   2  318.67   11.40
   1   5   2  325.67   12.00
   1   5   2  321.87   10.60
   1   5   2  336.07   10.20
  -1   5  -2  316.47   10.80
  -1   5  -2  299.17   10.90
   1   5   2  326.67   11.50
  -1   5  -2  321.97   11.10
  -2  -5  -2  377.76   12.80
   2  -5   2  367.66   11.80
   2  -5   2  370.96   13.30
   2  -5   2  389.36   11.20
   2  -5   2  370.06   11.80
  -2  -5  -2  371.36   12.60
  -2  -5  -2  394.06   14.10
  -2  -5  -2  387.86   13.70
   2  -5   2  367.66   11.40
   2  -5   2  388.36   12.50
   2   5   2  388.06   12.60
   2   5   2  344.17   13.00
   2   5   2  365.36   13.10
   2   5   2  390.76   13.80
  -2   5  -2  360.06   11.80
   2   5   2  369.56   13.60
  -2   5  -2  384.36   12.20
   2   5   2  380.66   11.90
  -3  -5  -2  384.06   12.40
   3  -5   2  407.56   14.60
   3  -5   2  393.86   11.80
  -3  -5  -2  394.76   13.40
  -3  -5  -2  391.16   14.50
   3  -5   2  402.16   11.30
  -3  -5  -2  407.96   14.80
   3  -5   2  411.46   11.40
  -3  -5  -2  394.06   13.70
   3  -5   2  418.36   12.60
   3   5   2  410.06   14.30
   3   5   2  383.36   13.90
   3   5   2  394.46   14.30
   3   5   2  403.36   12.20
  -3   5  -2  388.66   11.90
   3   5   2  405.26   14.80
   3   5   2  391.56   14.70
  -3   5  -2  405.56   12.20
   4  -5   2  723.03   23.50
  -4  -5  -2  789.02   21.00
   4  -5   2  743.13   20.00
   4  -5   2  811.42   23.60
  -4  -5  -2  767.62   24.00
   4  -5   2  750.72   22.40
  -4  -5  -2  763.22   22.70
  -4  -5  -2  742.13   22.30
  -4  -5  -2  784.42   24.10
   4   5   2  801.32   24.30
   4   5   2  794.02   20.80
   4   5   2  763.62   24.00
  -4   5  -2  753.22   20.00
   4   5   2  771.42   23.20
   4   5   2  785.42   23.80
  -4   5  -2  806.82   20.20
   4   5   2  749.82   23.40
  -5  -5  -2  340.67   14.20
  -5  -5  -2  352.56   12.70
   5  -5   2  362.56   13.30
  -5  -5  -2  356.56   14.10
   5  -5   2  362.06   14.30
  -5  -5  -2  319.17   13.00
   5  -5   2  340.57   14.00
   5  -5   2  371.56   14.60
  -5  -5  -2  360.26   11.20
   5   5   2  351.86   14.30
   5   5   2  362.26   14.40
   5   5   2  339.37   13.70
   5   5   2  369.06   14.90
   5   5   2  364.76   15.30
   5   5   2  348.37   13.70
   5   5   2  353.66   10.70
   6  -5   2  491.15   18.60
   6  -5   2  560.94   18.60
  -6  -5  -2  546.55   19.40
  -6  -5  -2  537.85   15.50
   6  -5   2  546.75   19.80
  -6  -5  -2  511.55   18.70
  -6  -5  -2  503.45   17.60
   6  -5   2  527.55   19.00
   6   5   2  524.85   18.40
   6   5   2  504.75   19.30
   6   5   2  513.95   18.80
   6   5   2  518.95   19.80
   6   5   2  506.05   18.00
   6   5   2  520.95   20.60
   7  -5   2    5.60    4.70
  -7  -5  -2    8.50    4.50
   7  -5   2   11.90    4.90
  -7  -5  -2    0.90    3.50
   7  -5   2    2.20    4.70
   7  -5   2   -0.90    4.10
  -7  -5  -2    1.30    4.00
  -7  -5  -2    3.20    2.60
   7   5   2    1.60    5.00
   7   5   2   10.00    4.20
   7   5   2   15.50    5.80
   7   5   2   -0.90    4.20
   7   5   2    2.90    6.10
   7   5   2   -1.60    3.50
   7   5   2    1.60    3.60
  -8  -5  -2    5.80    4.40
   8  -5   2   15.60    6.00
   8  -5   2    5.00    5.70
  -8  -5  -2    4.90    4.80
  -8  -5  -2    4.10    4.50
   8  -5   2   -4.60    4.30
   8  -5   2    3.00    5.10
  -8  -5  -2    9.00    3.30
   8   5   2    3.30    4.40
   8   5   2    4.80    5.10
   8   5   2   12.70    6.60
   8   5   2   12.30    4.30
   8   5   2   -1.90    3.70
   8   5   2   11.70    6.30
  -9  -5  -2   18.00    3.90
  -9  -5  -2   13.90    5.80
   9  -5   2   22.10    7.50
   9  -5   2   13.70    6.60
   9  -5   2   13.70    6.60
   9  -5   2   14.50    6.20
   9   5   2    5.80    5.70
   9   5   2    5.90    8.00
   9   5   2   21.30    5.60
  10  -5   2  143.19   13.50
  10  -5   2  167.88   14.10
 -10  -5  -2  162.48   12.20
  10  -5   2  155.88   12.80
  10   5   2  169.88   16.70
  10   5   2  167.28   11.90
  10   5   2  141.29   12.70
  10   5   2  132.29   12.90
  11  -5   2   74.39   12.10
  11  -5   2   69.39   10.00
 -11  -5  -2   65.49    9.30
  11  -5   2   85.69   12.00
  11   5   2   60.39    8.40
  11   5   2   95.09   11.20
 -11   5  -2   78.99    8.80
  11   5   2   44.20   10.20
 -11   5  -2   56.19    8.90
  11   5   2   74.99   12.60
  12  -5   2  102.09   12.00
  12  -5   2   64.59   12.00
 -12  -5  -2   75.99   10.80
  12  -5   2   87.39   13.90
  12   5   2   65.79   13.90
 -12   5  -2   80.09   10.20
 -12   5  -2   75.29    9.20
  12   5   2   94.69   13.60
  12   5   2   81.59   10.00
  12   5   2   63.79   10.50
  13  -5   2    0.90    3.30
  13  -5   2   -3.50   10.80
 -13  -5  -2   -3.20    7.50
  13  -5   2    1.80    7.70
  13  -5   2    5.00    9.40
  13   5   2   12.40    9.90
  13   5   2    7.50    8.20
  13   5   2    6.80    7.40
 -13   5  -2    5.30    7.80
  14  -5   2    3.90   10.20
 -14  -5  -2   -5.10    8.60
  14  -5   2   13.60    4.50
 -14   5  -2   15.10    9.00
  14   5   2   18.40    8.40
  14   5   2    8.80   12.80
 -14  -6   2  205.18   17.90
  14  -6  -2  196.28   21.00
 -14   6   2  207.38   17.10
 -14   6   2  258.67   20.50
  14   6  -2  127.39   17.80
  14   6  -2  245.88   18.30
  13  -6  -2    7.00    4.80
  13  -6  -2   -1.00   10.30
 -13  -6   2   -3.40    7.70
 -13  -6   2    3.60    6.90
  13  -6  -2    6.80   10.90
  13   6  -2    5.80    7.50
  13   6  -2   10.40    9.60
  13   6  -2   12.60   12.00
 -13   6   2    3.30    7.60
 -12  -6   2  344.77   19.40
  12  -6  -2  375.96   14.70
  12  -6  -2  352.36   25.00
  12  -6  -2  381.96   22.50
 -12  -6   2  380.76   17.40
  12  -6  -2  332.77   19.20
  12   6  -2  357.76   22.70
 -12   6   2  359.06   19.80
  12   6  -2  393.16   19.70
 -12   6   2  357.66   19.40
  12   6  -2  352.56   22.00
  11  -6  -2    3.60    3.90
 -11  -6   2    1.20    5.10
  11  -6  -2   -2.00    9.10
 -11  -6   2    7.70    6.70
  11  -6  -2    7.10    8.30
  11  -6  -2   -2.90    5.90
  11   6  -2    4.70    7.40
 -11   6   2   12.60    6.90
 -11   6   2    2.00    6.40
  11   6  -2   -2.40    9.10
  11   6  -2    7.80    6.30
  10  -6  -2  419.96   21.20
 -10  -6   2  449.56   19.50
  10  -6  -2  414.26   13.80
 -10  -6   2  428.46   17.40
  10  -6  -2  410.96   18.70
  10  -6  -2  468.05   25.20
  10  -6  -2  414.46   14.30
 -10   6   2  399.66   16.10
 -10   6   2  424.06   19.40
  10   6  -2  391.36   17.30
 -10   6   2  410.16   18.80
  10   6  -2  454.45   19.80
  10   6  -2  401.96   21.80
  10   6  -2  425.16   21.90
   9  -6  -2  161.98    7.70
   9  -6  -2  162.68   16.60
   9  -6  -2  153.58    7.30
  -9  -6   2  158.28   10.60
  -9  -6   2  138.29   11.40
   9  -6  -2  146.09   10.90
   9  -6  -2  161.58   13.70
   9   6  -2  183.48   14.20
  -9   6   2  156.98    9.50
   9   6  -2  145.39   11.70
   9   6  -2  157.68   10.40
  -9   6   2  166.98   12.20
   9   6  -2  158.48   11.50
   9   6  -2  165.48   13.30
   8  -6  -2   75.69    5.20
   8  -6  -2   93.39   10.10
  -8  -6   2   67.89    8.00
  -8  -6   2   80.89    9.60
   8  -6  -2   83.79   12.30
   8  -6  -2   79.39    7.70
  -8  -6   2   93.99    7.90
   8  -6  -2   77.09    5.30
   8   6  -2  111.19    9.50
   8   6  -2   76.29    9.70
   8   6  -2  105.59    9.20
  -8   6   2   78.09    6.80
   8   6  -2   78.49    7.70
   8   6  -2   76.79    8.20
   8   6  -2  107.19   11.60
  -8   6   2   87.59    8.70
  -7  -6   2   34.40    5.90
   7  -6  -2   32.40    2.80
  -7  -6   2   34.80    5.30
  -7  -6   2   39.50    7.10
  -7  -6   2   28.70    5.60
   7  -6  -2   36.70    8.60
   7  -6  -2   28.40    4.80
   7  -6  -2   33.00    3.40
   7  -6  -2   33.70    6.30
   7  -6  -2   29.70    2.90
   7  -6  -2   26.60    3.20
   7   6  -2   25.80    5.70
  -7   6   2   34.90    4.80
   7   6  -2   26.90    7.00
   7   6  -2   23.90    5.50
   7   6  -2   36.70    5.70
  -7   6   2   26.50    2.30
  -7   6   2   27.30    5.70
  -7   6   2   35.00    2.90
   7   6  -2   33.60    6.00
   7   6  -2   35.50    7.40
   6  -6  -2  268.47   15.50
  -6  -6   2  230.38   13.20
   6  -6  -2  240.28    8.40
   6  -6  -2  252.17   10.40
  -6  -6   2  247.68   10.30
  -6  -6   2  265.37   11.20
   6  -6  -2  254.97   12.30
   6  -6  -2  239.78    9.00
  -6  -6   2  260.47   12.60
  -6  -6   2  224.18   11.20
   6  -6  -2  246.38    8.40
   6  -6  -2  260.57    8.70
   6   6  -2  243.08   13.30
  -6   6   2  258.17   12.30
   6   6  -2  214.48   12.10
  -6   6   2  229.28   10.00
  -6   6   2  264.97    8.80
   6   6  -2  231.28   12.50
   6   6  -2  225.28   10.90
   6   6  -2  250.67   12.50
  -6   6   2  236.38    8.20
   6   6  -2  238.38   11.80
  -5  -6   2    4.30    3.30
  -5  -6   2    3.00    3.40
   5  -6  -2    4.70    2.50
  -5  -6   2    1.50    3.90
   5  -6  -2    4.80    2.00
   5  -6  -2    0.90    2.40
   5  -6  -2    1.10    1.80
   5  -6  -2    4.00    2.00
  -5  -6   2   -2.40    2.70
   5  -6  -2    1.90    4.40
   5  -6  -2    1.50    3.90
  -5  -6   2   -1.00    2.60
  -5   6   2    1.10    1.90
  -5   6   2   -0.10    1.80
  -5   6   2    3.80    3.70
   5   6  -2    1.30    3.20
   5   6  -2    0.60    4.00
   5   6  -2    4.70    3.70
   5   6  -2   -2.90    3.80
   5   6  -2    1.60    3.00
   5   6  -2    2.20    3.30
  -5   6   2   -1.20    2.40
   4  -6  -2    1.60    2.00
  -4  -6   2    1.80    2.70
  -4  -6   2    1.20    2.80
   4  -6  -2    6.20    2.20
  -4  -6   2    1.50    2.80
   4  -6  -2    4.30    4.30
   4  -6  -2    2.40    3.70
   4  -6  -2    4.80    2.00
   4  -6  -2    1.30    2.40
  -4  -6   2    4.00    3.20
  -4  -6   2    2.50    3.50
   4   6  -2    5.30    3.30
   4   6  -2    1.40    3.10
  -4   6   2   -0.90    2.30
  -4   6   2    3.40    3.70
   4   6  -2   -3.00    3.70
  -4   6   2    0.40    2.00
  -4   6   2    0.30    2.10
   4   6  -2    5.50    3.40
   4   6  -2    3.80    3.30
   4   6  -2    4.50    3.10
   3  -6  -2   98.09    5.20
   3  -6  -2  101.59    8.50
   3  -6  -2   95.89    6.40
  -3  -6   2   89.49    5.90
  -3  -6   2   98.59    7.20
   3  -6  -2   85.49    5.50
   3  -6  -2   93.29    6.80
  -3  -6   2   88.79    6.30
   3  -6  -2   88.19    5.10
  -3  -6   2   90.59    6.40
  -3  -6   2   86.39    7.60
   3   6  -2   94.59    7.40
   3   6  -2   84.19    7.20
   3   6  -2   75.59    6.30
  -3   6   2   96.79    5.80
  -3   6   2   85.39    5.80
   3   6  -2   97.29    6.30
   3   6  -2   81.89    5.90
  -3   6   2   81.89    6.50
  -3   6   2   94.19    5.60
   2  -6  -2  205.88    8.20
   2  -6  -2  222.28    9.30
  -2  -6   2  203.98    8.30
   2  -6  -2  211.78    8.90
  -2  -6   2  216.78   10.80
  -2  -6   2  210.68   10.00
   2  -6  -2  217.78   10.60
  -2  -6   2  210.78    9.20
  -2  -6   2  218.58    9.20
   2  -6  -2  228.88    9.90
   2   6  -2  206.58    8.40
  -2   6   2  200.18    9.30
   2   6  -2  202.58   10.20
  -2   6   2  224.38    9.30
   2   6  -2  205.58    8.80
  -2   6   2  200.58    8.90
   2   6  -2  200.38    9.10
  -2   6   2  205.78    8.80
   2   6  -2  217.88   10.30
   1  -6  -2  189.88    9.90
  -1  -6   2  202.18    9.30
  -1  -6   2  190.38    8.90
   1  -6  -2  200.18    9.40
  -1  -6   2  188.38    8.60
   1  -6  -2  194.38    8.10
  -1  -6   2  204.28   10.10
  -1  -6   2  205.68    7.70
   1  -6  -2  213.18    9.70
   1   6  -2  203.68    9.50
  -1   6   2  185.58    9.00
  -1   6   2  191.78    7.80
   1   6  -2  193.58    6.90
   1   6  -2  193.88    8.20
  -1   6   2  210.58    8.90
   1   6  -2  198.68    9.60
  -1   6   2  198.18    8.90
  -1   6   2  189.78    8.60
   1   6  -2  197.18    8.50
   0  -6   2 2979.70   75.79
   0  -6   2 2964.30   74.09
   0  -6  -2 2919.91   75.59
   0  -6   2 3045.90   73.29
   0  -6   2 2949.60   74.79
   0  -6  -2 2979.30   75.19
   0  -6  -2 2980.00   75.29
   0  -6  -2 2896.91   74.09
   0  -6   2 2980.40   74.89
   0   6  -2 2985.40   75.29
   0   6  -2 2926.91   74.89
   0   6   2 3041.60   75.29
   0   6   2 2925.31   75.29
   0   6   2 3061.09   74.19
   0   6   2 3011.40   72.49
   0   6   2 2906.81   74.29
   0   6  -2 2971.20   74.19
   0   6  -2 2926.91   73.79
   0   6   2 2955.10   74.19
  -1  -6  -2   80.29    6.40
   1  -6   2   82.19    5.50
  -1  -6  -2   81.09    6.90
  -1  -6  -2   78.29    5.90
   1  -6   2   79.99    5.40
  -1  -6  -2   70.59    6.00
   1  -6   2   75.19    5.50
   1  -6   2   79.19    6.60
   1   6   2   73.69    6.30
   1   6   2   84.99    5.70
   1   6   2   86.69    5.00
  -1   6  -2   79.79    5.70
   1   6   2   88.29    6.40
   1   6   2   81.69    6.60
  -1   6  -2   81.59    6.10
  -1   6  -2   87.69    6.10
   1   6   2   80.09    6.50
   2  -6   2 2529.15   61.79
   2  -6   2 2392.16   60.09
  -2  -6  -2 2259.97   61.89
   2  -6   2 2432.36   60.79
  -2  -6  -2 2418.66   63.19
   2  -6   2 2386.96   60.29
  -2  -6  -2 2505.15   63.29
   2  -6   2 2377.56   60.69
  -2  -6  -2 2421.26   61.69
  -2   6  -2 2344.47   60.89
  -2   6  -2 2438.16   61.89
   2   6   2 2441.96   62.39
  -2   6  -2 2439.66   61.19
   2   6   2 2437.76   60.59
   2   6   2 2354.96   62.09
   2   6   2 2441.26   63.09
   2   6   2 2460.15   61.19
   2   6   2 2453.35   62.99
  -3  -6  -2  160.68    7.50
  -3  -6  -2  162.08    8.20
   3  -6   2  167.48    8.10
  -3  -6  -2  162.28    9.20
   3  -6   2  162.88    6.30
  -3  -6  -2  169.48    9.50
   3  -6   2  159.48    6.50
   3  -6   2  160.38    6.80
   3  -6   2  171.78    8.80
  -3  -6  -2  158.98    8.50
   3  -6   2  167.28    7.50
   3   6   2  170.08    9.30
   3   6   2  164.98    7.00
   3   6   2  156.28    8.70
  -3   6  -2  158.68    6.70
   3   6   2  158.48    8.90
   3   6   2  173.08    8.50
  -3   6  -2  168.78    7.00
   3   6   2  154.18    9.30
   4  -6   2  406.46   14.90
   4  -6   2  418.86   15.40
  -4  -6  -2  393.56   14.10
  -4  -6  -2  404.86   15.60
   4  -6   2  382.26   11.80
  -4  -6  -2  405.56   15.70
   4  -6   2  396.96   11.40
  -4  -6  -2  393.76   14.20
  -4  -6  -2  401.76   12.80
   4  -6   2  391.56   11.30
   4  -6   2  409.06   12.50
   4   6   2  420.36   12.40
   4   6   2  381.86   15.40
  -4   6  -2  394.26   11.80
   4   6   2  394.56   15.40
   4   6   2  375.86   15.00
   4   6   2  385.56   14.90
  -4   6  -2  408.16   12.00
   4   6   2  398.16   15.00
   5  -6   2   78.79    4.00
  -5  -6  -2   82.39    7.90
   5  -6   2   87.09    6.50
   5  -6   2   64.29    7.10
  -5  -6  -2   78.19    7.40
   5  -6   2   69.09    3.50
  -5  -6  -2   72.09    6.70
  -5  -6  -2   72.79    5.30
   5  -6   2   84.79    7.80
  -5  -6  -2   81.99    6.20
   5   6   2   83.19    7.40
  -5   6  -2   86.29    3.70
  -5   6  -2   69.09    3.20
   5   6   2   61.69    6.70
   5   6   2   79.69    7.70
   5   6   2   70.29    6.60
   5   6   2   78.39    4.60
   5   6   2   68.29    7.60
   6  -6   2   45.00    5.80
  -6  -6  -2   35.00    6.10
  -6  -6  -2   32.50    5.50
   6  -6   2   43.40    6.80
   6  -6   2   36.60    6.30
   6  -6   2   33.00    6.00
  -6  -6  -2   22.80    4.80
  -6  -6  -2   42.50    4.20
   6   6   2   40.80    6.20
   6   6   2   33.10    5.70
   6   6   2   40.90    6.50
   6   6   2   34.00    5.40
   6   6   2   50.59    6.50
   6   6   2   46.20    6.90
   7  -6   2    6.20    5.50
   7  -6   2   16.90    5.80
  -7  -6  -2    9.20    5.00
  -7  -6  -2   10.60    4.80
   7  -6   2   11.90    5.30
   7  -6   2    9.50    4.90
  -7  -6  -2    7.50    4.10
  -7  -6  -2    8.50    3.30
   7   6   2   -0.70    4.40
   7   6   2    6.00    4.10
   7   6   2    2.50    5.80
   7   6   2   11.90    4.90
   7   6   2    7.40    5.40
   7   6   2   15.00    5.80
   7   6   2   18.30    5.30
   8  -6   2   91.59    9.50
   8  -6   2   96.29    9.90
  -8  -6  -2   96.59    6.90
   8  -6   2  110.69   10.40
  -8  -6  -2   99.79    9.20
   8  -6   2   82.79   10.20
  -8  -6  -2   79.29    9.00
   8   6   2   88.69   10.10
   8   6   2   86.09   11.00
   8   6   2   87.69    9.30
   8   6   2   80.29    8.30
   8   6   2   81.79    9.20
   8   6   2   91.79   10.40
   8   6   2   85.49    8.60
   9  -6   2   59.99    8.40
  -9  -6  -2   64.59    5.80
   9  -6   2   71.69    9.30
  -9  -6  -2   52.79    7.80
   9  -6   2   60.59   10.00
   9  -6   2   65.89    9.40
   9   6   2   54.59    9.30
   9   6   2   58.49   11.30
   9   6   2   51.69    7.70
   9   6   2   56.39    8.60
  10  -6   2   36.00    8.40
  10  -6   2   41.30    9.10
  10  -6   2   42.40    9.80
 -10  -6  -2   48.20    8.00
  10  -6   2   52.39    9.10
  10   6   2   31.80   10.00
  10   6   2   48.00    8.80
  10   6   2   46.50    7.80
 -11  -6  -2   -9.70    6.00
  11  -6   2   -2.70    6.30
  11  -6   2    5.80    7.60
  11  -6   2    1.30    8.10
  11   6   2   -1.00    6.20
  11   6   2   -6.90    5.80
  11   6   2   -2.50   10.00
 -11   6  -2    0.70    6.40
 -11   6  -2   -0.20    5.30
  11   6   2   -5.00    7.70
  12  -6   2  172.28   16.10
  12  -6   2  158.88   14.50
 -12  -6  -2  171.58   14.30
  12  -6   2  151.48   16.30
 -12   6  -2  157.18   12.60
  12   6   2  165.38   14.00
  12   6   2  158.98   14.60
  12   6   2  177.58   17.90
 -12   6  -2  204.28   15.00
  13  -6   2   12.50    9.50
  13  -6   2    0.70   10.40
  13  -6   2    0.40    8.00
 -13  -6  -2   16.80    8.70
  13   6   2   17.60   10.70
 -13   6  -2   22.70    8.30
  13   6   2   20.70    8.30
  13   6   2   11.80    8.20
  14  -6   2  284.47   22.60
 -14  -6  -2  298.87   20.50
  14   6   2  275.47   19.80
  14   6   2  281.67   24.40
 -14   6  -2  264.77   18.80
  14  -7  -2   12.60    5.50
 -14  -7   2    1.50    9.10
  14  -7  -2    8.30   11.80
  14  -7  -2   16.10   13.30
 -14   7   2   10.70    9.20
  14   7  -2   24.00   10.10
  14   7  -2   17.40   11.70
  14   7  -2  -17.70   11.20
  13  -7  -2   52.49   13.60
  13  -7  -2   52.19    6.80
 -13  -7   2   28.50    9.70
  13  -7  -2   68.49   12.60
  13   7  -2   62.19   14.50
  13   7  -2   28.60   12.00
  13   7  -2   36.10    9.60
 -13   7   2   52.19   10.50
  12  -7  -2   52.79    6.20
 -12  -7   2   64.99   10.60
  12  -7  -2   44.90   10.70
 -12  -7   2   61.39    8.60
  12  -7  -2   65.59   13.90
  12   7  -2   50.89    9.90
  12   7  -2   48.10   11.80
 -12   7   2   44.40    9.30
  12   7  -2   43.10   11.80
 -12   7   2   62.19   10.20
  11  -7  -2   10.30    8.10
  11  -7  -2    4.90    9.50
 -11  -7   2   -3.60    5.60
  11  -7  -2   -1.10    6.10
  11  -7  -2    3.80    4.00
 -11  -7   2    4.60    6.60
  11   7  -2   -6.50    7.80
 -11   7   2   -0.20    6.20
  11   7  -2   -5.50    7.70
  11   7  -2  -10.90    5.70
 -11   7   2   -5.70    6.00
  10  -7  -2  618.44   29.40
  10  -7  -2  589.34   22.60
 -10  -7   2  575.24   23.10
  10  -7  -2  565.04   17.80
 -10  -7   2  527.05   20.90
  10  -7  -2  520.35   21.30
  10  -7  -2  599.24   25.20
 -10   7   2  562.74   20.30
 -10   7   2  596.24   23.50
  10   7  -2  559.24   26.10
  10   7  -2  588.84   23.50
  10   7  -2  596.64   25.90
  10   7  -2  564.34   21.50
   9  -7  -2   98.89    9.30
  -9  -7   2   84.99    8.50
   9  -7  -2   86.79    6.40
   9  -7  -2  109.79   14.70
   9  -7  -2   94.59    6.20
   9  -7  -2  111.59   11.90
  -9  -7   2   87.49    9.70
  -9   7   2  104.09    8.40
   9   7  -2  102.19    9.30
   9   7  -2   97.89   11.20
   9   7  -2  100.99   10.20
   9   7  -2  100.49   12.00
   9   7  -2   98.99   10.00
  -9   7   2   98.49   10.40
   8  -7  -2  712.33   29.70
   8  -7  -2  687.73   25.60
   8  -7  -2  711.03   20.00
   8  -7  -2  715.83   20.00
   8  -7  -2  688.83   23.00
  -8  -7   2  682.23   24.30
  -8  -7   2  686.03   27.40
  -8  -7   2  671.23   23.00
  -8   7   2  700.13   22.50
   8   7  -2  699.33   25.00
   8   7  -2  692.33   25.30
  -8   7   2  707.83   25.00
   8   7  -2  706.83   24.60
   8   7  -2  697.53   26.80
   8   7  -2  721.53   26.80
   8   7  -2  711.53   23.70
   7  -7  -2    6.30    7.00
   7  -7  -2    7.50    2.80
   7  -7  -2    6.30    2.20
   7  -7  -2    9.00    2.70
   7  -7  -2    6.20    5.40
  -7  -7   2    2.10    4.50
   7  -7  -2    6.80    4.10
  -7  -7   2    8.30    4.20
   7  -7  -2    7.10    2.30
  -7  -7   2    7.00    5.50
  -7  -7   2    5.50    4.70
  -7   7   2    6.10    3.70
   7   7  -2    1.00    4.40
   7   7  -2    9.60    5.20
  -7   7   2   12.60    2.30
   7   7  -2    6.10    5.60
   7   7  -2    5.10    4.60
   7   7  -2    9.50    4.50
  -7   7   2    9.00    5.40
  -7   7   2    6.30    1.90
   7   7  -2    7.40    5.90
   6  -7  -2   85.69    5.40
  -6  -7   2  103.29    8.30
   6  -7  -2   91.79    6.00
   6  -7  -2   95.39    7.00
  -6  -7   2   88.49    9.40
   6  -7  -2   94.89    5.60
   6  -7  -2  108.79    8.50
   6  -7  -2  101.89    5.40
  -6  -7   2  111.89    9.10
  -6  -7   2  111.89    8.10
  -6  -7   2   97.79    7.30
   6  -7  -2   86.29   10.10
   6   7  -2  103.69   10.10
   6   7  -2  108.69    9.90
   6   7  -2  102.59    8.70
   6   7  -2  106.79    8.40
  -6   7   2   90.09    8.20
   6   7  -2   85.79    8.30
  -6   7   2  107.59    5.60
   6   7  -2   79.59    8.40
  -6   7   2  104.09    5.20
  -6   7   2  100.99    7.20
   5  -7  -2   77.79    5.20
  -5  -7   2   68.69    6.50
  -5  -7   2   69.59    7.80
   5  -7  -2   90.89    8.30
   5  -7  -2   77.19    5.90
  -5  -7   2   86.99    6.90
   5  -7  -2   73.79    9.00
   5  -7  -2   77.39    4.90
  -5  -7   2   64.39    6.80
   5  -7  -2   78.19    5.10
  -5  -7   2   82.29    6.60
  -5   7   2   78.99    5.30
   5   7  -2   66.89    6.80
   5   7  -2   83.29    8.10
   5   7  -2   92.69    8.10
  -5   7   2   80.69    5.10
  -5   7   2   70.29    5.90
   5   7  -2   97.39    8.90
   5   7  -2   90.79    9.10
  -5   7   2   63.89    7.10
   5   7  -2   89.79    7.30
   4  -7  -2    6.60    4.60
  -4  -7   2    0.70    3.30
   4  -7  -2    0.80    2.20
   4  -7  -2    3.20    2.20
   4  -7  -2    3.70    2.40
  -4  -7   2    3.60    3.30
  -4  -7   2    1.70    3.00
  -4  -7   2    6.60    3.10
  -4  -7   2    5.00    4.20
   4  -7  -2    0.00    3.60
   4  -7  -2    3.60    2.80
  -4   7   2    4.50    4.00
   4   7  -2    2.40    3.70
  -4   7   2    3.30    2.80
  -4   7   2    7.40    2.70
   4   7  -2    5.30    3.40
  -4   7   2    1.20    2.20
   4   7  -2   -3.70    3.20
   4   7  -2    4.40    3.50
   4   7  -2    0.80    3.10
  -3  -7   2  419.86   13.80
   3  -7  -2  395.26   12.90
  -3  -7   2  390.26   14.30
  -3  -7   2  394.16   15.30
   3  -7  -2  393.76   12.90
   3  -7  -2  404.56   16.20
   3  -7  -2  414.36   14.40
  -3  -7   2  404.46   16.60
   3  -7  -2  408.46   13.70
   3  -7  -2  385.26   14.30
  -3  -7   2  384.96   14.00
   3   7  -2  381.56   14.20
  -3   7   2  394.76   13.40
   3   7  -2  414.26   16.00
  -3   7   2  398.86   13.80
  -3   7   2  399.76   13.90
   3   7  -2  400.36   15.60
   3   7  -2  415.56   13.80
  -3   7   2  396.76   15.10
   3   7  -2  392.06   14.50
  -2  -7   2  164.48    9.60
  -2  -7   2  163.58    8.80
   2  -7  -2  168.48    8.70
  -2  -7   2  170.38    7.80
   2  -7  -2  157.48    8.00
   2  -7  -2  121.79    8.60
  -2  -7   2  160.08    8.70
   2  -7  -2  143.89    7.70
  -2  -7   2  153.38    8.20
   2  -7  -2  160.68    7.50
  -2   7   2  163.98    8.20
   2   7  -2  168.78    8.30
   2   7  -2  160.78    9.30
   2   7  -2  156.18    6.90
  -2   7   2  154.48    8.90
  -2   7   2  166.98    8.50
   2   7  -2  172.48    9.50
   2   7  -2  150.18    8.10
  -2   7   2  149.39    7.80
  -1  -7   2  274.77   12.40
   1  -7  -2  271.57   10.40
  -1  -7   2  265.87   10.00
   1  -7  -2  291.17   12.90
   1  -7  -2  278.27   12.30
  -1  -7   2  265.87   10.80
   1  -7  -2  259.47   11.80
   1  -7  -2  277.97   12.00
  -1  -7   2  247.18   10.90
  -1  -7   2  279.07   11.60
  -1   7   2  257.97   10.90
   1   7  -2  275.57   10.80
   1   7  -2  258.37   11.70
  -1   7   2  278.97   11.80
   1   7  -2  255.47   10.60
  -1   7   2  274.57   11.10
  -1   7   2  267.37   11.30
   1   7  -2  274.17   11.80
  -1   7   2  257.57   10.80
   1   7  -2  270.87    8.50
   0  -7   2  314.87   11.40
   0  -7  -2  353.86   13.60
   0  -7   2  309.97   11.90
   0  -7   2  330.47   12.60
   0  -7   2  324.87   13.30
   0  -7  -2  339.07   12.10
   0  -7  -2  336.57   13.50
   0  -7   2  332.67   13.00
   0  -7  -2  326.07   12.80
   0   7  -2  329.17   11.90
   0   7   2  348.67   13.20
   0   7   2  333.07   10.50
   0   7   2  322.67   12.20
   0   7  -2  349.17   12.50
   0   7  -2  340.57   12.90
   0   7   2  341.77   12.10
   0   7   2  312.97   12.20
   0   7   2  314.37   12.70
   0   7  -2  318.37   12.80
   1  -7   2    3.80    3.10
  -1  -7  -2    3.10    2.80
  -1  -7  -2    5.00    3.80
  -1  -7  -2    6.30    3.30
   1  -7   2    4.10    2.80
   1  -7   2    7.60    2.60
   1  -7   2    3.40    2.60
  -1  -7  -2    4.40    3.60
   1   7   2    2.00    3.30
  -1   7  -2    4.90    3.10
  -1   7  -2    6.50    2.80
   1   7   2    4.70    2.50
   1   7   2    2.00    2.80
   1   7   2    3.20    3.40
  -1   7  -2    7.40    3.00
   1   7   2    3.50    2.80
   1   7   2    1.40    3.20
   2  -7   2  661.23   20.40
   2  -7   2  649.24   19.60
   2  -7   2  645.24   19.00
   2  -7   2  635.94   19.50
  -2  -7  -2  646.24   21.50
  -2  -7  -2  684.63   21.00
  -2  -7  -2  669.33   21.70
  -2  -7  -2  639.84   20.20
   2  -7   2  640.44   18.80
   2   7   2  646.04   21.40
  -2   7  -2  624.94   19.50
  -2   7  -2  689.73   19.90
   2   7   2  666.03   19.20
   2   7   2  643.74   19.60
   2   7   2  653.73   21.20
  -2   7  -2  665.23   20.60
   2   7   2  647.34   21.20
  -3  -7  -2   42.30    5.10
  -3  -7  -2   32.20    5.00
   3  -7   2   37.80    3.60
   3  -7   2   38.50    3.80
   3  -7   2   33.40    4.20
  -3  -7  -2   46.20    6.00
   3  -7   2   30.50    3.50
  -3  -7  -2   41.70    5.80
   3  -7   2   42.00    4.90
  -3   7  -2   33.40    3.70
   3   7   2   41.10    4.10
  -3   7  -2   36.40    3.90
   3   7   2   36.40    5.40
   3   7   2   35.10    4.70
  -3   7  -2   29.60    4.90
   3   7   2   34.50    5.30
   3   7   2   45.00    5.40
   3   7   2   38.60    5.70
   4  -7   2  711.33   20.60
  -4  -7  -2  713.23   24.60
  -4  -7  -2  700.43   21.60
   4  -7   2  779.92   21.50
  -4  -7  -2  730.73   22.80
  -4  -7  -2  718.83   23.20
   4  -7   2  692.03   23.60
   4  -7   2  744.03   20.20
   4  -7   2  745.23   20.40
  -4  -7  -2  774.72   24.90
   4   7   2  763.72   23.80
   4   7   2  707.63   24.50
  -4   7  -2  785.52   21.00
   4   7   2  759.22   24.00
   4   7   2  775.32   24.60
  -4   7  -2  748.33   20.70
   4   7   2  753.22   20.90
   4   7   2  751.42   24.40
  -4   7  -2  772.92   23.70
   5  -7   2  116.89    9.40
  -5  -7  -2  105.39    8.90
   5  -7   2   99.09    4.70
   5  -7   2   89.69    7.10
  -5  -7  -2  101.99    8.00
  -5  -7  -2   94.39    6.30
  -5  -7  -2   99.39    8.40
  -5  -7  -2   98.39    7.30
   5  -7   2  105.29    4.80
   5  -7   2   92.89    4.90
   5  -7   2  108.99    9.30
   5   7   2   85.79    8.20
   5   7   2  121.59    9.10
  -5   7  -2   94.09    4.50
   5   7   2   98.19    5.40
   5   7   2  101.49    9.00
   5   7   2   87.79    7.70
   5   7   2  101.29    8.50
  -5   7  -2  107.49    5.10
  -6  -7  -2  907.11   30.10
   6  -7   2  898.71   28.70
   6  -7   2  885.31   27.10
  -6  -7  -2  907.41   25.30
  -6  -7  -2  869.31   28.90
  -6  -7  -2  859.11   27.50
   6  -7   2  915.61   29.40
   6   7   2  876.71   29.50
   6   7   2  850.21   28.00
   6   7   2  946.91   29.80
   6   7   2  863.91   23.00
   6   7   2  922.91   29.00
   6   7   2  851.51   28.80
   7  -7   2  112.39    9.50
   7  -7   2  105.59    9.70
   7  -7   2  133.69   11.60
  -7  -7  -2  126.29    9.70
  -7  -7  -2  120.09    7.40
[truncated: 1,408,460 more chars]
